# Supplementary material for: Virus–pathogen interactions improve water quality along the Middle Route of the South-to-North Water Diversion Canal
Source: ISME J. 2023 Jul 31;17(10):1719–32. doi: 10.1038/s41396-023-01481-2 (PMC10504254; doi:10.1038/s41396-023-01481-2)
Supplement: Supplementary file 2 — Supplementary tables [file 41396_2023_1481_MOESM2_ESM.xlsx]

## Sheet: Table S1
Table S1. Sequencing data quantity and region classification for each of the 64 samples in autumn and spring.
Sample ID	Place	No. of Reads (paired-end)	No. of Paired bases	Season	Region
01QS	Danjiangkou Reservoir	264588988	39688348200	Autumn(A)	Reg 1
02DKKX	Danjiangkou Reservoir	312421538	46863230700	Autumn(A)	Reg 1
03TC	Henan Province	207953612	31193041800	Autumn(A)	Reg 2
04YY	Henan Province	245859862	36878979300	Autumn(A)	Reg 2
05CG	Henan Province	214428594	32164289100	Autumn(A)	Reg 2
06FC	Henan Province	227479190	34121878500	Autumn(A)	Reg 2
07SHN	Henan Province	219266794	32890019100	Autumn(A)	Reg 2
08LHB	Henan Province	258110352	38716552800	Autumn(A)	Reg 2
09XF	Henan Province	234220456	35133068400	Autumn(A)	Reg 2
10SZ	Henan Province	269225370	40383805500	Autumn(A)	Reg 2
11ZW	Henan Province	258320576	38748086400	Autumn(A)	Reg 2
12CHQ	Henan Province	248591326	37288698900	Autumn(A)	Reg 2
13CHH	Henan Province	213128428	31969264200	Autumn(A)	Reg 2
14ZFHB	Henan Province	223251478	33487721700	Autumn(A)	Reg 2
15ZZDN	Henan Province	223404060	33510609000	Autumn(A)	Reg 2
16XSMDB	Henan Province	237267826	35590173900	Autumn(A)	Reg 2
17HXTX	Henan Province	213422246	32013336900	Autumn(A)	Reg 2
18ZHB	Henan Province	244001930	36600289500	Autumn(A)	Reg 2
19NYC	Hebei Province	274023382	41103507300	Autumn(A)	Reg 3
20HZ	Hebei Province	269858684	40478802600	Autumn(A)	Reg 3
21BPS	Hebei Province	234939404	35240910600	Autumn(A)	Reg 3
22DD	Hebei Province	219125682	32868852300	Autumn(A)	Reg 3
23DAS	Hebei Province	217029584	32554437600	Autumn(A)	Reg 3
24BDY	Hebei Province	225092288	33763843200	Autumn(A)	Reg 3
25PWZ	Hebei Province	224773182	33715977300	Autumn(A)	Reg 3
26LJZ	Hebei Province	220170644	33025596600	Autumn(A)	Reg 3
27XHS	Hebei Province	219348950	32902342500	Autumn(A)	Reg 3
28BZ	Hebei Province	261808462	39271269300	Autumn(A)	Reg 3
29WQT	Tianjin Municipality	245496620	36824493000	Autumn(A)	Reg 4
30TJWHH	Tianjin Municipality	226977642	34046646300	Autumn(A)	Reg 4
31HNZ	Beijing Municipality	220031114	33004667100	Autumn(A)	Reg 4
32TCH	Beijing Municipality	254046856	38107028400	Autumn(A)	Reg 4
01QS	Danjiangkou Reservoir	245546740	36832011000	Spring(S)	Reg 1
02DKKX	Danjiangkou Reservoir	277965894	41694884100	Spring(S)	Reg 1
03TC	Henan Province	314188054	47128208100	Spring(S)	Reg 2
04YY	Henan Province	341382236	51207335400	Spring(S)	Reg 2
05CG	Henan Province	244951808	36742771200	Spring(S)	Reg 2
06FC	Henan Province	331904784	49785717600	Spring(S)	Reg 2
07SHN	Henan Province	283517188	42527578200	Spring(S)	Reg 2
08LHB	Henan Province	358505070	53775760500	Spring(S)	Reg 2
09XF	Henan Province	351121128	52668169200	Spring(S)	Reg 2
10SZ	Henan Province	354696100	53204415000	Spring(S)	Reg 2
11ZW	Henan Province	299319854	44897978100	Spring(S)	Reg 2
12CHQ	Henan Province	277831538	41674730700	Spring(S)	Reg 2
13CHH	Henan Province	329230124	49384518600	Spring(S)	Reg 2
14ZFHB	Henan Province	402993480	60449022000	Spring(S)	Reg 2
15ZZDN	Henan Province	204080240	30612036000	Spring(S)	Reg 2
16XSMDB	Henan Province	248387550	37258132500	Spring(S)	Reg 2
17HXTX	Henan Province	254373502	38156025300	Spring(S)	Reg 2
18ZHB	Henan Province	297745440	44661816000	Spring(S)	Reg 2
19NYC	Hebei Province	331059148	49658872200	Spring(S)	Reg 3
20HZ	Hebei Province	259170666	38875599900	Spring(S)	Reg 3
21BPS	Hebei Province	282396692	42359503800	Spring(S)	Reg 3
22DD	Hebei Province	300147302	45022095300	Spring(S)	Reg 3
23DAS	Hebei Province	293447304	44017095600	Spring(S)	Reg 3
24BDY	Hebei Province	313099520	46964928000	Spring(S)	Reg 3
25PWZ	Hebei Province	287695002	43154250300	Spring(S)	Reg 3
26LJZ	Hebei Province	309421978	46413296700	Spring(S)	Reg 3
27XHS	Hebei Province	308227852	46234177800	Spring(S)	Reg 3
28BZ	Hebei Province	331802502	49770375300	Spring(S)	Reg 3
29WQT	Tianjin Municipality	319977242	47996586300	Spring(S)	Reg 4
30TJWHH	Tianjin Municipality	280503014	42075452100	Spring(S)	Reg 4
31HNZ	Beijing Municipality	220682046	33102306900	Spring(S)	Reg 4
32TCH	Beijing Municipality	302714718	45407207700	Spring(S)	Reg 4

## Sheet: Table S2
Table S2. The number and average length of vOTUs within different quality levels in autumn and spring.
	Autumn		Spring
	Number	Mean length	Number	Mean length
Low quality	21945	12086	14481	19064.5
Medium quality	1014	25423.3	875	43934.5
High quality	840	23312.8	460	43997.5
Complete	443	21220.5	203	24072.7

## Sheet: Table S3
Table S3. Permutational multivariate analysis of variance (PERMANOVA) for statistical significances of viral and bacterial communities spatiotemporally.
Viral communities:
PERMANOVA test	Df	SumOfSqs	R2	F	Pr (>F)
Season	1	6.4746	0.35921	49.8789	<0.001 ***
Region	3	2.3539	0.13059	6.0446	<0.001 ***
Season:Region	3	1.9267	0.1059	4.9477	<0.001 ***
Residual	56	7.2691	0.4033
Total	63	18.0243	1
Bacterial communities:
PERMANOVA test	Df	SumOfSqs	R2	F	Pr (>F)
Season	1	5.9914	0.4539	85.892	<0.001 ***
Region	3	1.926	0.1459	9.2035	<0.001 ***
Season:Region	3	1.3762	0.1043	6.5764	<0.001 ***
Residual	56	3.9063	0.2959
Total	63	13.1998	1
Significant codes: ***≤ 0.001 **≤ 0.01 *≤ 0.05

## Sheet: Table S4
Table S4. Annual average TP concentrations (mg/L) measured in the MR-SNWDC (present study) and those observed in other representative river/lake ecosystems (from the Global Freshwater Quality Database). The records are sorted based on the average TP concentration in all years.
Catchment	Year							Average
	2015	2016	2017	2018	2019	2020	2021
YODO (Japan)	0.009	0.011	0.01	0.012	0.008	0.01	0.011	0.01
KISO (Japan)	0.011	0.012	0.011	0.01	0.012	0.015	0.012	0.012
WAIAU (New Zealand)	0.013	0.006	0.017	0.011	0.027	0.014	0.005	0.013
BULLER (New Zealand)	0.02	0.008	0.014	0.013	0.012	0.015	0.004	0.013
LITTLE MECATINA (Canada)	0.019	0.02	0.028	0.02	0.018	/	/	0.022
CLUTHA (New Zealand)	0.021	0.027	0.013	0.05	0.031	0.026	0.008	0.027
WAIKATO (New Zealand)	0.038	0.054	0.042	0.044	0.033	0.025	0.022	0.039
CONNECTICUT (USA)	0.033	0.037	0.041	0.041	0.057	0.038	/	0.043
FRASER (Canada)	0.037	0.041	0.051	0.048	0.041	/	/	0.043
CHURCHILL (Canada)	0.037	0.04	0.049	0.051	0.056	/	/	0.046
YUKON (Canada, USA)	0.045	0.042	0.057	0.047	0.055	0.198	/	0.049
HUDSON (USA)	0.054	0.05	0.058	0.072	0.058	0.042	/	0.057
APALACHICOLA (USA)	0.05	0.046	0.061	0.084	0.062	0.056	/	0.059
COLUMBIA (Canada)	0.058	0.058	0.076	0.052	0.06	0.102	/	0.062
ISHIKARI (Japan)	0.056	0.073	0.052	0.058	0.072	0.063	/	0.062
DELAWARE (USA)	0.059	0.078	0.071	0.059	0.066	0.053	/	0.065
MAHI (India)	0.074	0.074	0.049		0.128	0.026	0.025	0.072
CONCEPCION (Mexico)	0.074	0.113	0.098	0.052	0.063	/	/	0.078
MACKENZIE (Canada)	0.035	0.082	0.114	0.084	0.064	/	/	0.079
ALTAMAHA (USA)	0.077	0.093	0.083	0.075	0.078	0.072	/	0.08
TONE (Japan)	0.081	0.094	0.088	0.09	0.092	0.074	/	0.087
MOBILE RIVER (USA)	0.085	0.086	0.089	0.104	0.077	0.093	/	0.089
CANDELARIA (Mexico)	0.082	0.078	0.057	0.1	0.331	/	/	0.089
NELSON-SASKATCHEWAN (Canada, USA)	0.092	0.069	0.1	0.091	0.128	0.236	/	0.096
POTOMAC (USA)	0.109	0.091	0.071	0.182	0.094	0.078	/	0.107
FUERTE NUEVO (Mexico)	0.135	0.14	0.109	0.116	0.111	/	/	0.123
ALSEK (Canada)	0.042	0.354	0.104	0.066	0.12	/	/	0.129
HONDO (Mexico)	0.271	0.049	0.138	0.121	0.049	/	/	0.137
NARMADA (India)	0.135	0.123	0.153	0.109	0.173	0.185	0.171	0.155
KRISHNA (India)	0.015	0.024	0.07	0.042	0.225	0.299	/	0.165
SANTA CLARA (Mexico)	0.14	0.201	0.196	0.242	0.043	/	/	0.184
GANGES-BRAHMAPUTRA-MEGHNA (India)	0.32	0.78	0.27	0.3	0.25	0.09	0.15	0.309
YAQUI (Mexico)	0.352	0.371	0.375	0.246	0.177	/	/	0.324
COATAN ACHUTE (Mexico)	0.403	0.337	0.209	0.375	0.319	/	/	0.331
ARMERIA (Mexico)	0.341	0.469	0.302	0.282	0.321	/	/	0.343
MISSISSIPPI (Canada, USA)	0.347	0.329	0.326	0.4	0.378	0.285	/	0.35
GREAT SALT LAKE (USA)	0.334	0.425	0.351	0.462	0.291	0.346	/	0.371
BRAZOS (USA)	0.385	0.387	0.373	0.347	0.421	0.433	/	0.385
TRINITY (USA)	0.351	0.367	0.566	0.46	0.335	0.345	/	0.413
CAUVERY (India)	/	/	0.364	0.585	0.257	/	/	0.431
GRIJALVA (Mexico)	0.437	0.295	0.382	0.356	1.617	/	/	0.444
GODAVARI (India)	/	0.036	0.113	0.788	0.072	/	/	0.505
LIMPOPO (South Africa)	0.587	0.643	0.561	0.419	2.88	/	/	0.582
PAPALOADAN (Mexico)	0.499	0.638	0.762	0.762	0.713	/	/	0.671
COLORADO (GULF OF CALIFORNIA) (USA, Mexico)	0.78	0.769	0.929	0.936	0.901	0.06	/	0.841
RIO GRANDE (GULF OF MEXICO) (Mexico)	0.862	0.785	0.811	0.915	0.948	0.406	/	0.85
SANTIAGO-LERMA-CHAPALA (Mexico)	0.93	0.96	1.14	0.86	0.53	/	/	0.884
BALSAS (Mexico)	0.87	1.106	1.206	1.083	1.435	/	/	1.091
VERDE (Mexico)	0.717	1.665	2.586	1.487	1.95	/	/	1.613
PANUCO (Mexico)	2.304	1.817	2.086	1.501	2.442	/	/	1.936

## Sheet: Table S5
Table S5. Virus–host linkages and taxonomic classification of viruses and hosts.
Viral contig	bin ID	Virus taxonomy	Host taxonomy
k141_100012_flag_0_multi_59.6419_len_6302_17S	02A_bin.54	NA	d__Bacteria;p__Actinobacteriota;c__Acidimicrobiia;o__Acidimicrobiales;f__Ilumatobacteraceae;g__BACL27;s__
k141_100012_flag_0_multi_59.6419_len_6302_17S	10A_bin.86	NA	d__Bacteria;p__Actinobacteriota;c__Acidimicrobiia;o__Acidimicrobiales;f__Ilumatobacteraceae;g__BACL27;s__
k141_100012_flag_0_multi_59.6419_len_6302_17S	04A_bin.89	NA	d__Bacteria;p__Actinobacteriota;c__Acidimicrobiia;o__Acidimicrobiales;f__Ilumatobacteraceae;g__BACL27;s__
k141_100012_flag_0_multi_59.6419_len_6302_17S	12S_bin.53	NA	d__Bacteria;p__Actinobacteriota;c__Acidimicrobiia;o__Acidimicrobiales;f__Ilumatobacteraceae;g__BACL27;s__
k141_100012_flag_0_multi_59.6419_len_6302_17S	05A_bin.52	NA	d__Bacteria;p__Actinobacteriota;c__Acidimicrobiia;o__Acidimicrobiales;f__Ilumatobacteraceae;g__BACL27;s__
k141_100012_flag_0_multi_59.6419_len_6302_17S	06S_bin.24	NA	d__Bacteria;p__Actinobacteriota;c__Acidimicrobiia;o__Acidimicrobiales;f__Ilumatobacteraceae;g__BACL27;s__
k141_100012_flag_0_multi_59.6419_len_6302_17S	07A_bin.82	NA	d__Bacteria;p__Actinobacteriota;c__Acidimicrobiia;o__Acidimicrobiales;f__Ilumatobacteraceae;g__BACL27;s__
k141_100012_flag_0_multi_59.6419_len_6302_17S	07S_bin.70	NA	d__Bacteria;p__Actinobacteriota;c__Acidimicrobiia;o__Acidimicrobiales;f__Ilumatobacteraceae;g__BACL27;s__
k141_100012_flag_0_multi_59.6419_len_6302_17S	08A_bin.70	NA	d__Bacteria;p__Actinobacteriota;c__Acidimicrobiia;o__Acidimicrobiales;f__Ilumatobacteraceae;g__BACL27;s__
k141_100012_flag_0_multi_59.6419_len_6302_17S	17A_bin.35	NA	d__Bacteria;p__Actinobacteriota;c__Acidimicrobiia;o__Acidimicrobiales;f__Ilumatobacteraceae;g__BACL27;s__
k141_100012_flag_0_multi_59.6419_len_6302_17S	09S_bin.6	NA	d__Bacteria;p__Actinobacteriota;c__Acidimicrobiia;o__Acidimicrobiales;f__Ilumatobacteraceae;g__BACL27;s__
k141_100012_flag_0_multi_59.6419_len_6302_17S	10S_bin.7	NA	d__Bacteria;p__Actinobacteriota;c__Acidimicrobiia;o__Acidimicrobiales;f__Ilumatobacteraceae;g__BACL27;s__
k141_100012_flag_0_multi_59.6419_len_6302_17S	22S_bin.40	NA	d__Bacteria;p__Actinobacteriota;c__Acidimicrobiia;o__Acidimicrobiales;f__Ilumatobacteraceae;g__BACL27;s__
k141_100012_flag_0_multi_59.6419_len_6302_17S	19S_bin.3	NA	d__Bacteria;p__Actinobacteriota;c__Acidimicrobiia;o__Acidimicrobiales;f__Ilumatobacteraceae;g__BACL27;s__
k141_100012_flag_0_multi_59.6419_len_6302_17S	27S_bin.4	NA	d__Bacteria;p__Actinobacteriota;c__Acidimicrobiia;o__Acidimicrobiales;f__Ilumatobacteraceae;g__BACL27;s__
k141_100012_flag_0_multi_59.6419_len_6302_17S	30S_bin.41	NA	d__Bacteria;p__Actinobacteriota;c__Acidimicrobiia;o__Acidimicrobiales;f__Ilumatobacteraceae;g__BACL27;s__
k141_100012_flag_0_multi_59.6419_len_6302_17S	20S_bin.30	NA	d__Bacteria;p__Actinobacteriota;c__Acidimicrobiia;o__Acidimicrobiales;f__Ilumatobacteraceae;g__BACL27;s__
k141_100012_flag_0_multi_59.6419_len_6302_17S	23A_bin.36	NA	d__Bacteria;p__Actinobacteriota;c__Acidimicrobiia;o__Acidimicrobiales;f__Ilumatobacteraceae;g__BACL27;s__
k141_100012_flag_0_multi_59.6419_len_6302_17S	25S_bin.2	NA	d__Bacteria;p__Actinobacteriota;c__Acidimicrobiia;o__Acidimicrobiales;f__Ilumatobacteraceae;g__BACL27;s__
k141_100012_flag_0_multi_59.6419_len_6302_17S	23A_bin.8	NA	d__Bacteria;p__Actinobacteriota;c__Acidimicrobiia;o__Acidimicrobiales;f__Ilumatobacteraceae;g__BACL27;s__
k141_100019_flag_1_multi_11.5473_len_27070_13S	11S_bin.15	Viruses;Duplodnaviria;Heunggongvirae;Uroviricota;Caudoviricetes	d__Bacteria;p__Proteobacteria;c__Gammaproteobacteria;o__Pseudomonadales;f__Moraxellaceae;g__Acinetobacter;s__Acinetobacter johnsonii
k141_1000202_flag_1_multi_55.8447_len_6200_17S	23S_bin.19	Viruses;Duplodnaviria;Heunggongvirae;Uroviricota;Caudoviricetes	d__Bacteria;p__Deinococcota;c__Deinococci;o__Deinococcales;f__Deinococcaceae;g__Deinococcus;s__Deinococcus soli
k141_1000927_flag_0_multi_11.0000_len_24306_08A	15A_bin.50	Viruses;Duplodnaviria;Heunggongvirae;Uroviricota;Caudoviricetes	d__Bacteria;p__Planctomycetota;c__UBA1135;o__UBA1135;f__GCA-002686595;g__SYGM01;s__SYGM01 sp005799545
k141_1000927_flag_0_multi_11.0000_len_24306_08A	18A_bin.47	Viruses;Duplodnaviria;Heunggongvirae;Uroviricota;Caudoviricetes	d__Bacteria;p__Proteobacteria;c__Gammaproteobacteria;o__Enterobacterales;f__Aeromonadaceae;g__Aeromonas;s__Aeromonas popoffii
k141_1000927_flag_0_multi_11.0000_len_24306_08A	26A_bin.1	Viruses;Duplodnaviria;Heunggongvirae;Uroviricota;Caudoviricetes	d__Bacteria;p__Planctomycetota;c__Phycisphaerae;o__Phycisphaerales;f__SM1A02;g__UBA2396;s__
k141_1000971_flag_0_multi_15.9833_len_115137_06S	01S_bin.63	NA	d__Bacteria;p__Proteobacteria;c__Gammaproteobacteria;o__Burkholderiales;f__Burkholderiaceae;g__Limnohabitans;s__
k141_1000971_flag_0_multi_15.9833_len_115137_06S	02S_bin.14	NA	d__Bacteria;p__Proteobacteria;c__Gammaproteobacteria;o__Burkholderiales;f__Burkholderiaceae;g__Rhodoferax;s__
k141_1001075_flag_0_multi_22.0000_len_11215_14A	12A_bin.53	Viruses;Duplodnaviria;Heunggongvirae;Uroviricota;Caudoviricetes	d__Bacteria;p__Actinobacteriota;c__Actinomycetia;o__Actinomycetales;f__Microbacteriaceae;g__Aquiluna;s__
k141_1001286_flag_0_multi_8.9240_len_11616_18S	04A_bin.12	NA	d__Bacteria;p__Armatimonadota;c__Fimbriimonadia;o__Fimbriimonadales;f__Fimbriimonadaceae;g__;s__
k141_1001448_flag_1_multi_7.0000_len_5182_07S	10S_bin.26	Viruses;Duplodnaviria;Heunggongvirae;Uroviricota;Caudoviricetes	d__Bacteria;p__Proteobacteria;c__Alphaproteobacteria;o__Reyranellales;f__Reyranellaceae;g__Reyranella;s__
k141_1001448_flag_1_multi_7.0000_len_5182_07S	05S_bin.19	Viruses;Duplodnaviria;Heunggongvirae;Uroviricota;Caudoviricetes	d__Bacteria;p__Proteobacteria;c__Alphaproteobacteria;o__Reyranellales;f__Reyranellaceae;g__Reyranella;s__
k141_1001448_flag_1_multi_7.0000_len_5182_07S	06S_bin.49	Viruses;Duplodnaviria;Heunggongvirae;Uroviricota;Caudoviricetes	d__Bacteria;p__Proteobacteria;c__Alphaproteobacteria;o__Reyranellales;f__Reyranellaceae;g__Reyranella;s__
k141_1001448_flag_1_multi_7.0000_len_5182_07S	21S_bin.4	Viruses;Duplodnaviria;Heunggongvirae;Uroviricota;Caudoviricetes	d__Bacteria;p__Proteobacteria;c__Alphaproteobacteria;o__Reyranellales;f__Reyranellaceae;g__Reyranella;s__
k141_1001448_flag_1_multi_7.0000_len_5182_07S	09S_bin.32	Viruses;Duplodnaviria;Heunggongvirae;Uroviricota;Caudoviricetes	d__Bacteria;p__Proteobacteria;c__Alphaproteobacteria;o__Reyranellales;f__Reyranellaceae;g__Reyranella;s__
k141_1001448_flag_1_multi_7.0000_len_5182_07S	14S_bin.37	Viruses;Duplodnaviria;Heunggongvirae;Uroviricota;Caudoviricetes	d__Bacteria;p__Proteobacteria;c__Alphaproteobacteria;o__Reyranellales;f__Reyranellaceae;g__Reyranella;s__
k141_1001448_flag_1_multi_7.0000_len_5182_07S	18S_bin.8	Viruses;Duplodnaviria;Heunggongvirae;Uroviricota;Caudoviricetes	d__Bacteria;p__Proteobacteria;c__Alphaproteobacteria;o__Reyranellales;f__Reyranellaceae;g__Reyranella;s__
k141_1001448_flag_1_multi_7.0000_len_5182_07S	07S_bin.59	Viruses;Duplodnaviria;Heunggongvirae;Uroviricota;Caudoviricetes	d__Bacteria;p__Proteobacteria;c__Alphaproteobacteria;o__Reyranellales;f__Reyranellaceae;g__Reyranella;s__
k141_1001448_flag_1_multi_7.0000_len_5182_07S	19S_bin.16	Viruses;Duplodnaviria;Heunggongvirae;Uroviricota;Caudoviricetes	d__Bacteria;p__Proteobacteria;c__Alphaproteobacteria;o__Reyranellales;f__Reyranellaceae;g__Reyranella;s__
k141_1001448_flag_1_multi_7.0000_len_5182_07S	08S_bin.62	Viruses;Duplodnaviria;Heunggongvirae;Uroviricota;Caudoviricetes	d__Bacteria;p__Proteobacteria;c__Alphaproteobacteria;o__Rhizobiales;f__Hyphomicrobiaceae;g__Ga0077555;s__
k141_1001448_flag_1_multi_7.0000_len_5182_07S	12S_bin.47	Viruses;Duplodnaviria;Heunggongvirae;Uroviricota;Caudoviricetes	d__Bacteria;p__Proteobacteria;c__Alphaproteobacteria;o__Reyranellales;f__Reyranellaceae;g__Reyranella;s__
k141_1001728_flag_0_multi_45.5561_len_9801_26S	09A_bin.11	NA	d__Bacteria;p__Proteobacteria;c__Alphaproteobacteria;o__Pelagibacterales;f__Pelagibacteraceae;g__Fonsibacter;s__Fonsibacter ubiquis
k141_1001728_flag_0_multi_45.5561_len_9801_26S	17A_bin.71	NA	d__Bacteria;p__Proteobacteria;c__Alphaproteobacteria;o__Pelagibacterales;f__Pelagibacteraceae;g__Fonsibacter;s__Fonsibacter ubiquis
k141_1001728_flag_0_multi_45.5561_len_9801_26S	01A_bin.72	NA	d__Bacteria;p__Proteobacteria;c__Alphaproteobacteria;o__Pelagibacterales;f__Pelagibacteraceae;g__Fonsibacter;s__Fonsibacter ubiquis
k141_1001728_flag_0_multi_45.5561_len_9801_26S	01S_bin.55	NA	d__Bacteria;p__Proteobacteria;c__Alphaproteobacteria;o__Pelagibacterales;f__Pelagibacteraceae;g__Fonsibacter;s__Fonsibacter ubiquis
k141_1001728_flag_0_multi_45.5561_len_9801_26S	02S_bin.28	NA	d__Bacteria;p__Proteobacteria;c__Alphaproteobacteria;o__Pelagibacterales;f__Pelagibacteraceae;g__Fonsibacter;s__Fonsibacter ubiquis
k141_1001728_flag_0_multi_45.5561_len_9801_26S	03A_bin.59	NA	d__Bacteria;p__Proteobacteria;c__Alphaproteobacteria;o__Pelagibacterales;f__Pelagibacteraceae;g__Fonsibacter;s__Fonsibacter ubiquis
k141_1001728_flag_0_multi_45.5561_len_9801_26S	03S_bin.40	NA	d__Bacteria;p__Proteobacteria;c__Alphaproteobacteria;o__Pelagibacterales;f__Pelagibacteraceae;g__Fonsibacter;s__Fonsibacter ubiquis
k141_1001728_flag_0_multi_45.5561_len_9801_26S	04A_bin.20	NA	d__Bacteria;p__Proteobacteria;c__Alphaproteobacteria;o__Pelagibacterales;f__Pelagibacteraceae;g__Fonsibacter;s__Fonsibacter ubiquis
k141_1001728_flag_0_multi_45.5561_len_9801_26S	21A_bin.58	NA	d__Bacteria;p__Proteobacteria;c__Alphaproteobacteria;o__Pelagibacterales;f__Pelagibacteraceae;g__Fonsibacter;s__Fonsibacter ubiquis
k141_1001728_flag_0_multi_45.5561_len_9801_26S	04S_bin.10	NA	d__Bacteria;p__Proteobacteria;c__Alphaproteobacteria;o__Pelagibacterales;f__Pelagibacteraceae;g__Fonsibacter;s__Fonsibacter ubiquis
k141_1001728_flag_0_multi_45.5561_len_9801_26S	12S_bin.13	NA	d__Bacteria;p__Proteobacteria;c__Alphaproteobacteria;o__Pelagibacterales;f__Pelagibacteraceae;g__Fonsibacter;s__Fonsibacter ubiquis
k141_1001728_flag_0_multi_45.5561_len_9801_26S	07A_bin.18	NA	d__Bacteria;p__Proteobacteria;c__Alphaproteobacteria;o__Pelagibacterales;f__Pelagibacteraceae;g__Fonsibacter;s__Fonsibacter ubiquis
k141_1001728_flag_0_multi_45.5561_len_9801_26S	05A_bin.91	NA	d__Bacteria;p__Proteobacteria;c__Alphaproteobacteria;o__Pelagibacterales;f__Pelagibacteraceae;g__Fonsibacter;s__Fonsibacter ubiquis
k141_1001728_flag_0_multi_45.5561_len_9801_26S	05S_bin.56	NA	d__Bacteria;p__Proteobacteria;c__Alphaproteobacteria;o__Pelagibacterales;f__Pelagibacteraceae;g__Fonsibacter;s__Fonsibacter ubiquis
k141_1001728_flag_0_multi_45.5561_len_9801_26S	14A_bin.71	NA	d__Bacteria;p__Proteobacteria;c__Alphaproteobacteria;o__Pelagibacterales;f__Pelagibacteraceae;g__Fonsibacter;s__Fonsibacter ubiquis
k141_1001728_flag_0_multi_45.5561_len_9801_26S	14S_bin.14	NA	d__Bacteria;p__Proteobacteria;c__Alphaproteobacteria;o__Pelagibacterales;f__Pelagibacteraceae;g__Fonsibacter;s__Fonsibacter ubiquis
k141_1001728_flag_0_multi_45.5561_len_9801_26S	06S_bin.64	NA	d__Bacteria;p__Proteobacteria;c__Alphaproteobacteria;o__Pelagibacterales;f__Pelagibacteraceae;g__Fonsibacter;s__Fonsibacter ubiquis
k141_1001728_flag_0_multi_45.5561_len_9801_26S	07A_bin.79	NA	d__Bacteria;p__Actinobacteriota;c__Actinomycetia;o__Nanopelagicales;f__AcAMD-5;g__ATZT02;s__ATZT02 sp005789325
k141_1001728_flag_0_multi_45.5561_len_9801_26S	18S_bin.49	NA	d__Bacteria;p__Proteobacteria;c__Alphaproteobacteria;o__Pelagibacterales;f__Pelagibacteraceae;g__Fonsibacter;s__Fonsibacter ubiquis
k141_1001728_flag_0_multi_45.5561_len_9801_26S	25S_bin.4	NA	d__Bacteria;p__Proteobacteria;c__Alphaproteobacteria;o__Pelagibacterales;f__Pelagibacteraceae;g__Fonsibacter;s__Fonsibacter ubiquis
k141_1001728_flag_0_multi_45.5561_len_9801_26S	07S_bin.46	NA	d__Bacteria;p__Proteobacteria;c__Alphaproteobacteria;o__Pelagibacterales;f__Pelagibacteraceae;g__Fonsibacter;s__Fonsibacter ubiquis
k141_1001728_flag_0_multi_45.5561_len_9801_26S	30A_bin.1	NA	d__Bacteria;p__Proteobacteria;c__Alphaproteobacteria;o__Pelagibacterales;f__Pelagibacteraceae;g__Fonsibacter;s__Fonsibacter ubiquis
k141_1001728_flag_0_multi_45.5561_len_9801_26S	22S_bin.18	NA	d__Bacteria;p__Proteobacteria;c__Alphaproteobacteria;o__Pelagibacterales;f__Pelagibacteraceae;g__Fonsibacter;s__Fonsibacter ubiquis
k141_1001728_flag_0_multi_45.5561_len_9801_26S	16A_bin.70	NA	d__Bacteria;p__Proteobacteria;c__Alphaproteobacteria;o__Pelagibacterales;f__Pelagibacteraceae;g__Fonsibacter;s__Fonsibacter ubiquis
k141_1001728_flag_0_multi_45.5561_len_9801_26S	08A_bin.71	NA	d__Bacteria;p__Proteobacteria;c__Alphaproteobacteria;o__Pelagibacterales;f__Pelagibacteraceae;g__Fonsibacter;s__Fonsibacter ubiquis
k141_1001728_flag_0_multi_45.5561_len_9801_26S	08S_bin.28	NA	d__Bacteria;p__Proteobacteria;c__Alphaproteobacteria;o__Pelagibacterales;f__Pelagibacteraceae;g__Fonsibacter;s__Fonsibacter ubiquis
k141_1001728_flag_0_multi_45.5561_len_9801_26S	27A_bin.57	NA	d__Bacteria;p__Proteobacteria;c__Alphaproteobacteria;o__Pelagibacterales;f__Pelagibacteraceae;g__Fonsibacter;s__Fonsibacter ubiquis
k141_1001728_flag_0_multi_45.5561_len_9801_26S	17S_bin.34	NA	d__Bacteria;p__Proteobacteria;c__Alphaproteobacteria;o__Pelagibacterales;f__Pelagibacteraceae;g__Fonsibacter;s__Fonsibacter ubiquis
k141_1001728_flag_0_multi_45.5561_len_9801_26S	28A_bin.54	NA	d__Bacteria;p__Proteobacteria;c__Alphaproteobacteria;o__Pelagibacterales;f__Pelagibacteraceae;g__Fonsibacter;s__Fonsibacter ubiquis
k141_1001728_flag_0_multi_45.5561_len_9801_26S	28S_bin.20	NA	d__Bacteria;p__Proteobacteria;c__Alphaproteobacteria;o__Pelagibacterales;f__Pelagibacteraceae;g__Fonsibacter;s__Fonsibacter ubiquis
k141_1001728_flag_0_multi_45.5561_len_9801_26S	18A_bin.69	NA	d__Bacteria;p__Proteobacteria;c__Alphaproteobacteria;o__Pelagibacterales;f__Pelagibacteraceae;g__Fonsibacter;s__Fonsibacter ubiquis
k141_1001728_flag_0_multi_45.5561_len_9801_26S	29A_bin.42	NA	d__Bacteria;p__Proteobacteria;c__Alphaproteobacteria;o__Pelagibacterales;f__Pelagibacteraceae;g__Fonsibacter;s__Fonsibacter ubiquis
k141_1001728_flag_0_multi_45.5561_len_9801_26S	10S_bin.20	NA	d__Bacteria;p__Proteobacteria;c__Alphaproteobacteria;o__Pelagibacterales;f__Pelagibacteraceae;g__Fonsibacter;s__Fonsibacter ubiquis
k141_1001728_flag_0_multi_45.5561_len_9801_26S	19A_bin.35	NA	d__Bacteria;p__Proteobacteria;c__Alphaproteobacteria;o__Pelagibacterales;f__Pelagibacteraceae;g__Fonsibacter;s__Fonsibacter ubiquis
k141_1001728_flag_0_multi_45.5561_len_9801_26S	26S_bin.11	NA	d__Bacteria;p__Proteobacteria;c__Alphaproteobacteria;o__Pelagibacterales;f__Pelagibacteraceae;g__Fonsibacter;s__Fonsibacter ubiquis
k141_1001728_flag_0_multi_45.5561_len_9801_26S	31A_bin.28	NA	d__Bacteria;p__Proteobacteria;c__Alphaproteobacteria;o__Pelagibacterales;f__Pelagibacteraceae;g__Fonsibacter;s__Fonsibacter ubiquis
k141_1001728_flag_0_multi_45.5561_len_9801_26S	11A_bin.77	NA	d__Bacteria;p__Proteobacteria;c__Alphaproteobacteria;o__Pelagibacterales;f__Pelagibacteraceae;g__Fonsibacter;s__Fonsibacter ubiquis
k141_1001728_flag_0_multi_45.5561_len_9801_26S	20A_bin.42	NA	d__Bacteria;p__Proteobacteria;c__Alphaproteobacteria;o__Pelagibacterales;f__Pelagibacteraceae;g__Fonsibacter;s__Fonsibacter ubiquis
k141_1001728_flag_0_multi_45.5561_len_9801_26S	23S_bin.29	NA	d__Bacteria;p__Proteobacteria;c__Alphaproteobacteria;o__Pelagibacterales;f__Pelagibacteraceae;g__Fonsibacter;s__Fonsibacter ubiquis
k141_1001728_flag_0_multi_45.5561_len_9801_26S	24A_bin.11	NA	d__Bacteria;p__Proteobacteria;c__Alphaproteobacteria;o__Pelagibacterales;f__Pelagibacteraceae;g__Fonsibacter;s__Fonsibacter ubiquis
k141_1001728_flag_0_multi_45.5561_len_9801_26S	13S_bin.20	NA	d__Bacteria;p__Proteobacteria;c__Alphaproteobacteria;o__Pelagibacterales;f__Pelagibacteraceae;g__Fonsibacter;s__Fonsibacter ubiquis
k141_1001728_flag_0_multi_45.5561_len_9801_26S	20S_bin.25	NA	d__Bacteria;p__Proteobacteria;c__Alphaproteobacteria;o__Pelagibacterales;f__Pelagibacteraceae;g__Fonsibacter;s__Fonsibacter ubiquis
k141_1001728_flag_0_multi_45.5561_len_9801_26S	11S_bin.45	NA	d__Bacteria;p__Proteobacteria;c__Alphaproteobacteria;o__Pelagibacterales;f__Pelagibacteraceae;g__Fonsibacter;s__Fonsibacter ubiquis
k141_1001728_flag_0_multi_45.5561_len_9801_26S	12A_bin.78	NA	d__Bacteria;p__Proteobacteria;c__Alphaproteobacteria;o__Pelagibacterales;f__Pelagibacteraceae;g__Fonsibacter;s__Fonsibacter ubiquis
k141_1001728_flag_0_multi_45.5561_len_9801_26S	16S_bin.5	NA	d__Bacteria;p__Proteobacteria;c__Alphaproteobacteria;o__Pelagibacterales;f__Pelagibacteraceae;g__Fonsibacter;s__Fonsibacter ubiquis
k141_1001728_flag_0_multi_45.5561_len_9801_26S	25A_bin.55	NA	d__Bacteria;p__Proteobacteria;c__Alphaproteobacteria;o__Pelagibacterales;f__Pelagibacteraceae;g__Fonsibacter;s__Fonsibacter ubiquis
k141_1001728_flag_0_multi_45.5561_len_9801_26S	15S_bin.44	NA	d__Bacteria;p__Proteobacteria;c__Alphaproteobacteria;o__Pelagibacterales;f__Pelagibacteraceae;g__Fonsibacter;s__Fonsibacter ubiquis
k141_1001728_flag_0_multi_45.5561_len_9801_26S	30S_bin.18	NA	d__Bacteria;p__Proteobacteria;c__Alphaproteobacteria;o__Pelagibacterales;f__Pelagibacteraceae;g__Fonsibacter;s__Fonsibacter ubiquis
k141_1001728_flag_0_multi_45.5561_len_9801_26S	19S_bin.47	NA	d__Bacteria;p__Proteobacteria;c__Alphaproteobacteria;o__Pelagibacterales;f__Pelagibacteraceae;g__Fonsibacter;s__Fonsibacter ubiquis
k141_1002419_flag_0_multi_77.5375_len_21750_22S	21S_bin.36	Viruses;Duplodnaviria;Heunggongvirae;Uroviricota;Caudoviricetes	d__Bacteria;p__Proteobacteria;c__Gammaproteobacteria;o__Pseudomonadales;f__Moraxellaceae;g__Acinetobacter;s__Acinetobacter johnsonii
k141_1002419_flag_0_multi_77.5375_len_21750_22S	28A_bin.13	Viruses;Duplodnaviria;Heunggongvirae;Uroviricota;Caudoviricetes	d__Bacteria;p__Proteobacteria;c__Gammaproteobacteria;o__Pseudomonadales;f__Moraxellaceae;g__Acinetobacter;s__Acinetobacter johnsonii
k141_1002419_flag_0_multi_77.5375_len_21750_22S	19S_bin.23	Viruses;Duplodnaviria;Heunggongvirae;Uroviricota;Caudoviricetes	d__Bacteria;p__Proteobacteria;c__Gammaproteobacteria;o__Pseudomonadales;f__Moraxellaceae;g__Acinetobacter;s__Acinetobacter johnsonii
k141_1002419_flag_0_multi_77.5375_len_21750_22S	17S_bin.18	Viruses;Duplodnaviria;Heunggongvirae;Uroviricota;Caudoviricetes	d__Bacteria;p__Proteobacteria;c__Gammaproteobacteria;o__Pseudomonadales;f__Moraxellaceae;g__Acinetobacter;s__Acinetobacter johnsonii
k141_1002419_flag_0_multi_77.5375_len_21750_22S	01S_bin.34	Viruses;Duplodnaviria;Heunggongvirae;Uroviricota;Caudoviricetes	d__Bacteria;p__Proteobacteria;c__Gammaproteobacteria;o__Pseudomonadales;f__Moraxellaceae;g__Acinetobacter;s__Acinetobacter johnsonii
k141_1002419_flag_0_multi_77.5375_len_21750_22S	11S_bin.15	Viruses;Duplodnaviria;Heunggongvirae;Uroviricota;Caudoviricetes	d__Bacteria;p__Proteobacteria;c__Gammaproteobacteria;o__Pseudomonadales;f__Moraxellaceae;g__Acinetobacter;s__Acinetobacter johnsonii
k141_1002419_flag_0_multi_77.5375_len_21750_22S	26S_bin.42	Viruses;Duplodnaviria;Heunggongvirae;Uroviricota;Caudoviricetes	d__Bacteria;p__Proteobacteria;c__Gammaproteobacteria;o__Pseudomonadales;f__Moraxellaceae;g__Acinetobacter;s__Acinetobacter sp004331285
k141_1002419_flag_0_multi_77.5375_len_21750_22S	24S_bin.13	Viruses;Duplodnaviria;Heunggongvirae;Uroviricota;Caudoviricetes	d__Bacteria;p__Proteobacteria;c__Gammaproteobacteria;o__Pseudomonadales;f__Moraxellaceae;g__Acinetobacter;s__Acinetobacter johnsonii
k141_1002419_flag_0_multi_77.5375_len_21750_22S	29A_bin.61	Viruses;Duplodnaviria;Heunggongvirae;Uroviricota;Caudoviricetes	d__Bacteria;p__Proteobacteria;c__Gammaproteobacteria;o__Pseudomonadales;f__Moraxellaceae;g__Acinetobacter;s__Acinetobacter johnsonii
k141_1002419_flag_0_multi_77.5375_len_21750_22S	24A_bin.34	Viruses;Duplodnaviria;Heunggongvirae;Uroviricota;Caudoviricetes	d__Bacteria;p__Proteobacteria;c__Gammaproteobacteria;o__Pseudomonadales;f__Moraxellaceae;g__Acinetobacter;s__Acinetobacter johnsonii
k141_1002673_flag_1_multi_18.0000_len_62234_19A	22A_bin.70	NA	d__Bacteria;p__Verrucomicrobiota_A;c__Chlamydiia;o__Parachlamydiales;f__Simkaniaceae;g__;s__
k141_1002679_flag_0_multi_24.9334_len_8067_17A	18A_bin.60	NA	d__Bacteria;p__Proteobacteria;c__Gammaproteobacteria;o__Burkholderiales;f__Burkholderiaceae;g__QOAZ01;s__
k141_1002679_flag_0_multi_24.9334_len_8067_17A	31A_bin.6	NA	d__Bacteria;p__Cyanobacteria;c__Cyanobacteriia;o__PCC-6307;f__Cyanobiaceae;g__;s__
k141_1002679_flag_0_multi_24.9334_len_8067_17A	23A_bin.30	NA	d__Bacteria;p__Proteobacteria;c__Gammaproteobacteria;o__Enterobacterales;f__Aeromonadaceae;g__Aeromonas;s__
k141_1002793_flag_1_multi_3.9923_len_5869_28A	28A_bin.69	Viruses;Duplodnaviria;Heunggongvirae;Uroviricota;Caudoviricetes	d__Bacteria;p__Proteobacteria;c__Gammaproteobacteria;o__Burkholderiales;f__Burkholderiaceae;g__;s__
k141_1002885_flag_0_multi_13.8508_len_6782_24S	10S_bin.3	Viruses;Duplodnaviria;Heunggongvirae;Uroviricota;Caudoviricetes	d__Bacteria;p__Proteobacteria;c__Gammaproteobacteria;o__Burkholderiales;f__Methylophilaceae;g__Methylopumilus;s__
k141_1002885_flag_0_multi_13.8508_len_6782_24S	14S_bin.46	Viruses;Duplodnaviria;Heunggongvirae;Uroviricota;Caudoviricetes	d__Bacteria;p__Proteobacteria;c__Gammaproteobacteria;o__Burkholderiales;f__Methylophilaceae;g__Methylopumilus;s__
k141_1003435_flag_1_multi_6.0000_len_5119_04A	03A_bin.97	NA	d__Bacteria;p__Planctomycetota;c__Planctomycetes;o__Planctomycetales;f__Planctomycetaceae;g__Schlesneria;s__
k141_1003435_flag_1_multi_6.0000_len_5119_04A	04A_bin.67	NA	d__Bacteria;p__Planctomycetota;c__Planctomycetes;o__Planctomycetales;f__Planctomycetaceae;g__Schlesneria;s__
k141_1004321_flag_0_multi_32.6209_len_8364_23A	05A_bin.95	Viruses;Duplodnaviria;Heunggongvirae;Uroviricota;Caudoviricetes	d__Bacteria;p__Bacteroidota;c__Kapabacteria;o__Kapabacteriales;f__UBA961;g__UBA961;s__UBA961 sp005788035
k141_1004414_flag_0_multi_41.2188_len_11114_08S	03S_bin.13	Viruses;Duplodnaviria;Heunggongvirae;Uroviricota;Caudoviricetes	d__Bacteria;p__Actinobacteriota;c__Actinomycetia;o__Nanopelagicales;f__Nanopelagicaceae;g__Nanopelagicus;s__
k141_1004414_flag_0_multi_41.2188_len_11114_08S	17S_bin.23	Viruses;Duplodnaviria;Heunggongvirae;Uroviricota;Caudoviricetes	d__Bacteria;p__Actinobacteriota;c__Actinomycetia;o__Nanopelagicales;f__Nanopelagicaceae;g__Planktophila;s__
k141_1004414_flag_0_multi_41.2188_len_11114_08S	14S_bin.50	Viruses;Duplodnaviria;Heunggongvirae;Uroviricota;Caudoviricetes	d__Bacteria;p__Actinobacteriota;c__Actinomycetia;o__Nanopelagicales;f__Nanopelagicaceae;g__MAG-120802;s__MAG-120802 sp003569145
k141_1004567_flag_0_multi_53.4700_len_16240_13S	10A_bin.83	NA	d__Bacteria;p__Actinobacteriota;c__Actinomycetia;o__Nanopelagicales;f__Nanopelagicaceae;g__MAG-120802;s__MAG-120802 sp003569145
k141_1004567_flag_0_multi_53.4700_len_16240_13S	03S_bin.33	NA	d__Bacteria;p__Actinobacteriota;c__Actinomycetia;o__Nanopelagicales;f__Nanopelagicaceae;g__MAG-120802;s__MAG-120802 sp003569145
k141_1004567_flag_0_multi_53.4700_len_16240_13S	04A_bin.53	NA	d__Bacteria;p__Actinobacteriota;c__Actinomycetia;o__Nanopelagicales;f__Nanopelagicaceae;g__MAG-120802;s__MAG-120802 sp003569145
k141_1004567_flag_0_multi_53.4700_len_16240_13S	12S_bin.55	NA	d__Bacteria;p__Actinobacteriota;c__Actinomycetia;o__Nanopelagicales;f__Nanopelagicaceae;g__MAG-120802;s__MAG-120802 sp003569145
k141_1004567_flag_0_multi_53.4700_len_16240_13S	07S_bin.26	NA	d__Bacteria;p__Actinobacteriota;c__Actinomycetia;o__Nanopelagicales;f__Nanopelagicaceae;g__MAG-120802;s__
k141_1004567_flag_0_multi_53.4700_len_16240_13S	13A_bin.32	NA	d__Bacteria;p__Actinobacteriota;c__Actinomycetia;o__Nanopelagicales;f__Nanopelagicaceae;g__MAG-120802;s__MAG-120802 sp003569145
k141_1004567_flag_0_multi_53.4700_len_16240_13S	22A_bin.50	NA	d__Bacteria;p__Actinobacteriota;c__Actinomycetia;o__Nanopelagicales;f__Nanopelagicaceae;g__MAG-120802;s__MAG-120802 sp003569145
k141_1004567_flag_0_multi_53.4700_len_16240_13S	13S_bin.11	NA	d__Bacteria;p__Actinobacteriota;c__Actinomycetia;o__Nanopelagicales;f__Nanopelagicaceae;g__MAG-120802;s__MAG-120802 sp003569145
k141_1004567_flag_0_multi_53.4700_len_16240_13S	08S_bin.29	NA	d__Bacteria;p__Actinobacteriota;c__Actinomycetia;o__Nanopelagicales;f__Nanopelagicaceae;g__MAG-120802;s__MAG-120802 sp003569145
k141_1004567_flag_0_multi_53.4700_len_16240_13S	06S_bin.22	NA	d__Bacteria;p__Actinobacteriota;c__Actinomycetia;o__Nanopelagicales;f__Nanopelagicaceae;g__MAG-120802;s__MAG-120802 sp003569145
k141_1004567_flag_0_multi_53.4700_len_16240_13S	14S_bin.50	NA	d__Bacteria;p__Actinobacteriota;c__Actinomycetia;o__Nanopelagicales;f__Nanopelagicaceae;g__MAG-120802;s__MAG-120802 sp003569145
k141_1004567_flag_0_multi_53.4700_len_16240_13S	15A_bin.35	NA	d__Bacteria;p__Actinobacteriota;c__Actinomycetia;o__Nanopelagicales;f__Nanopelagicaceae;g__MAG-120802;s__MAG-120802 sp003569145
k141_1004567_flag_0_multi_53.4700_len_16240_13S	11S_bin.39	NA	d__Bacteria;p__Actinobacteriota;c__Actinomycetia;o__Nanopelagicales;f__Nanopelagicaceae;g__MAG-120802;s__MAG-120802 sp003569145
k141_1004567_flag_0_multi_53.4700_len_16240_13S	09A_bin.58	NA	d__Bacteria;p__Actinobacteriota;c__Actinomycetia;o__Nanopelagicales;f__Nanopelagicaceae;g__MAG-120802;s__MAG-120802 sp003569145
k141_1004567_flag_0_multi_53.4700_len_16240_13S	17S_bin.29	NA	d__Bacteria;p__Actinobacteriota;c__Actinomycetia;o__Nanopelagicales;f__Nanopelagicaceae;g__MAG-120802;s__MAG-120802 sp003569145
k141_1004567_flag_0_multi_53.4700_len_16240_13S	15S_bin.35	NA	d__Bacteria;p__Actinobacteriota;c__Actinomycetia;o__Nanopelagicales;f__Nanopelagicaceae;g__MAG-120802;s__MAG-120802 sp003569145
k141_1004567_flag_0_multi_53.4700_len_16240_13S	29A_bin.56	NA	d__Bacteria;p__Actinobacteriota;c__Actinomycetia;o__Nanopelagicales;f__Nanopelagicaceae;g__MAG-120802;s__MAG-120802 sp003569145
k141_1004567_flag_0_multi_53.4700_len_16240_13S	10S_bin.5	NA	d__Bacteria;p__Actinobacteriota;c__Actinomycetia;o__Nanopelagicales;f__Nanopelagicaceae;g__MAG-120802;s__MAG-120802 sp003569145
k141_1004567_flag_0_multi_53.4700_len_16240_13S	30S_bin.11	NA	d__Bacteria;p__Actinobacteriota;c__Actinomycetia;o__Nanopelagicales;f__Nanopelagicaceae;g__MAG-120802;s__MAG-120802 sp003569145
k141_1004567_flag_0_multi_53.4700_len_16240_13S	11A_bin.25	NA	d__Bacteria;p__Actinobacteriota;c__Actinomycetia;o__Nanopelagicales;f__Nanopelagicaceae;g__MAG-120802;s__MAG-120802 sp003569145
k141_1004567_flag_0_multi_53.4700_len_16240_13S	27S_bin.6	NA	d__Bacteria;p__Actinobacteriota;c__Actinomycetia;o__Nanopelagicales;f__Nanopelagicaceae;g__MAG-120802;s__MAG-120802 sp003569145
k141_1004567_flag_0_multi_53.4700_len_16240_13S	20S_bin.15	NA	d__Bacteria;p__Actinobacteriota;c__Actinomycetia;o__Nanopelagicales;f__Nanopelagicaceae;g__MAG-120802;s__MAG-120802 sp003569145
k141_1004567_flag_0_multi_53.4700_len_16240_13S	32A_bin.25	NA	d__Bacteria;p__Actinobacteriota;c__Actinomycetia;o__Nanopelagicales;f__Nanopelagicaceae;g__MAG-120802;s__MAG-120802 sp003569145
k141_1004567_flag_0_multi_53.4700_len_16240_13S	21A_bin.20	NA	d__Bacteria;p__Actinobacteriota;c__Actinomycetia;o__Nanopelagicales;f__Nanopelagicaceae;g__MAG-120802;s__MAG-120802 sp003569145
k141_1004567_flag_0_multi_53.4700_len_16240_13S	18S_bin.50	NA	d__Bacteria;p__Actinobacteriota;c__Actinomycetia;o__Nanopelagicales;f__Nanopelagicaceae;g__MAG-120802;s__MAG-120802 sp003569145
k141_1004567_flag_0_multi_53.4700_len_16240_13S	23S_bin.43	NA	d__Bacteria;p__Actinobacteriota;c__Actinomycetia;o__Nanopelagicales;f__Nanopelagicaceae;g__MAG-120802;s__MAG-120802 sp003569145
k141_1004567_flag_0_multi_53.4700_len_16240_13S	14A_bin.17	NA	d__Bacteria;p__Actinobacteriota;c__Actinomycetia;o__Nanopelagicales;f__Nanopelagicaceae;g__MAG-120802;s__MAG-120802 sp003569145
k141_1004567_flag_0_multi_53.4700_len_16240_13S	16S_bin.33	NA	d__Bacteria;p__Actinobacteriota;c__Actinomycetia;o__Nanopelagicales;f__Nanopelagicaceae;g__MAG-120802;s__MAG-120802 sp003569145
k141_1004567_flag_0_multi_53.4700_len_16240_13S	25S_bin.24	NA	d__Bacteria;p__Actinobacteriota;c__Actinomycetia;o__Nanopelagicales;f__Nanopelagicaceae;g__MAG-120802;s__MAG-120802 sp003569145
k141_1004567_flag_0_multi_53.4700_len_16240_13S	24S_bin.20	NA	d__Bacteria;p__Actinobacteriota;c__Actinomycetia;o__Nanopelagicales;f__Nanopelagicaceae;g__MAG-120802;s__MAG-120802 sp003569145
k141_1004567_flag_0_multi_53.4700_len_16240_13S	28S_bin.24	NA	d__Bacteria;p__Actinobacteriota;c__Actinomycetia;o__Nanopelagicales;f__Nanopelagicaceae;g__MAG-120802;s__MAG-120802 sp003569145
k141_1004567_flag_0_multi_53.4700_len_16240_13S	19S_bin.21	NA	d__Bacteria;p__Actinobacteriota;c__Actinomycetia;o__Nanopelagicales;f__Nanopelagicaceae;g__MAG-120802;s__MAG-120802 sp003569145
k141_1004567_flag_0_multi_53.4700_len_16240_13S	26S_bin.39	NA	d__Bacteria;p__Actinobacteriota;c__Actinomycetia;o__Nanopelagicales;f__Nanopelagicaceae;g__MAG-120802;s__MAG-120802 sp003569145
k141_1004567_flag_0_multi_53.4700_len_16240_13S	31S_bin.12	NA	d__Bacteria;p__Actinobacteriota;c__Actinomycetia;o__Nanopelagicales;f__Nanopelagicaceae;g__MAG-120802;s__MAG-120802 sp003569145
k141_1004567_flag_0_multi_53.4700_len_16240_13S	30A_bin.19	NA	d__Bacteria;p__Actinobacteriota;c__Actinomycetia;o__Nanopelagicales;f__Nanopelagicaceae;g__MAG-120802;s__MAG-120802 sp003569145
k141_1004982_flag_0_multi_19.0302_len_13002_19S	13S_bin.54	Viruses;Duplodnaviria;Heunggongvirae;Uroviricota;Caudoviricetes	d__Bacteria;p__Acidobacteriota;c__Blastocatellia;o__Pyrinomonadales;f__Pyrinomonadaceae;g__OLB17;s__
k141_1005167_flag_0_multi_66.8152_len_9262_19S	01S_bin.44	NA	d__Bacteria;p__Cyanobacteria;c__Cyanobacteriia;o__PCC-6307;f__Cyanobiaceae;g__Synechococcus_D;s__
k141_1005167_flag_0_multi_66.8152_len_9262_19S	11S_bin.46	NA	d__Bacteria;p__Cyanobacteria;c__Cyanobacteriia;o__PCC-6307;f__Cyanobiaceae;g__Synechococcus_D;s__
k141_1005167_flag_0_multi_66.8152_len_9262_19S	04S_bin.45	NA	d__Bacteria;p__Cyanobacteria;c__Cyanobacteriia;o__PCC-6307;f__Cyanobiaceae;g__Synechococcus_D;s__
k141_1005167_flag_0_multi_66.8152_len_9262_19S	04S_bin.6	NA	d__Bacteria;p__Cyanobacteria;c__Cyanobacteriia;o__PCC-6307;f__Cyanobiaceae;g__Synechococcus_D;s__Synechococcus_D lacustris
k141_1005167_flag_0_multi_66.8152_len_9262_19S	23S_bin.1	NA	d__Bacteria;p__Cyanobacteria;c__Cyanobacteriia;o__PCC-6307;f__Cyanobiaceae;g__Synechococcus_D;s__
k141_1005167_flag_0_multi_66.8152_len_9262_19S	24S_bin.17	NA	d__Bacteria;p__Cyanobacteria;c__Cyanobacteriia;o__PCC-6307;f__Cyanobiaceae;g__Synechococcus_D;s__
k141_1005167_flag_0_multi_66.8152_len_9262_19S	07S_bin.36	NA	d__Bacteria;p__Cyanobacteria;c__Cyanobacteriia;o__PCC-6307;f__Cyanobiaceae;g__Synechococcus_D;s__
k141_1005167_flag_0_multi_66.8152_len_9262_19S	10S_bin.42	NA	d__Bacteria;p__Cyanobacteria;c__Cyanobacteriia;o__PCC-6307;f__Cyanobiaceae;g__Cyanobium_A;s__
k141_1005167_flag_0_multi_66.8152_len_9262_19S	16S_bin.32	NA	d__Bacteria;p__Cyanobacteria;c__Cyanobacteriia;o__PCC-6307;f__Cyanobiaceae;g__Synechococcus_D;s__
k141_1005167_flag_0_multi_66.8152_len_9262_19S	08S_bin.41	NA	d__Bacteria;p__Cyanobacteria;c__Cyanobacteriia;o__PCC-6307;f__Cyanobiaceae;g__Synechococcus_D;s__
k141_1005167_flag_0_multi_66.8152_len_9262_19S	28S_bin.37	NA	d__Bacteria;p__Cyanobacteria;c__Cyanobacteriia;o__PCC-6307;f__Cyanobiaceae;g__Synechococcus_D;s__
k141_1005167_flag_0_multi_66.8152_len_9262_19S	18S_bin.44	NA	d__Bacteria;p__Cyanobacteria;c__Cyanobacteriia;o__PCC-6307;f__Cyanobiaceae;g__Cyanobium_A;s__
k141_1005167_flag_0_multi_66.8152_len_9262_19S	23S_bin.41	NA	d__Bacteria;p__Cyanobacteria;c__Cyanobacteriia;o__PCC-6307;f__Cyanobiaceae;g__Cyanobium_A;s__
k141_1005167_flag_0_multi_66.8152_len_9262_19S	17S_bin.17	NA	d__Bacteria;p__Cyanobacteria;c__Cyanobacteriia;o__PCC-6307;f__Cyanobiaceae;g__Synechococcus_D;s__
k141_1005167_flag_0_multi_66.8152_len_9262_19S	21S_bin.27	NA	d__Bacteria;p__Cyanobacteria;c__Cyanobacteriia;o__PCC-6307;f__Cyanobiaceae;g__Synechococcus_D;s__
k141_1005167_flag_0_multi_66.8152_len_9262_19S	13S_bin.26	NA	d__Bacteria;p__Cyanobacteria;c__Cyanobacteriia;o__PCC-6307;f__Cyanobiaceae;g__Synechococcus_D;s__
k141_1005167_flag_0_multi_66.8152_len_9262_19S	12S_bin.57	NA	d__Bacteria;p__Cyanobacteria;c__Cyanobacteriia;o__PCC-6307;f__Cyanobiaceae;g__Synechococcus_D;s__
k141_1005167_flag_0_multi_66.8152_len_9262_19S	22S_bin.3	NA	d__Bacteria;p__Cyanobacteria;c__Cyanobacteriia;o__PCC-6307;f__Cyanobiaceae;g__Synechococcus_D;s__
k141_1005167_flag_0_multi_66.8152_len_9262_19S	15S_bin.40	NA	d__Bacteria;p__Cyanobacteria;c__Cyanobacteriia;o__PCC-6307;f__Cyanobiaceae;g__Synechococcus_D;s__
k141_1005167_flag_0_multi_66.8152_len_9262_19S	31S_bin.14	NA	d__Bacteria;p__Cyanobacteria;c__Cyanobacteriia;o__PCC-6307;f__Cyanobiaceae;g__Cyanobium_A;s__Cyanobium_A usitatum
k141_1005167_flag_0_multi_66.8152_len_9262_19S	26S_bin.34	NA	d__Bacteria;p__Cyanobacteria;c__Cyanobacteriia;o__PCC-6307;f__Cyanobiaceae;g__Synechococcus_D;s__
k141_100569_flag_0_multi_11.1341_len_12845_19A	22A_bin.70	NA	d__Bacteria;p__Verrucomicrobiota_A;c__Chlamydiia;o__Parachlamydiales;f__Simkaniaceae;g__;s__
k141_100569_flag_0_multi_11.1341_len_12845_19A	20A_bin.40	NA	d__Bacteria;p__Proteobacteria;c__Alphaproteobacteria;o__Rhizobiales;f__Beijerinckiaceae;g__28-YEA-48;s__
k141_1005820_flag_0_multi_15.0000_len_11260_26A	26A_bin.1	Viruses;Duplodnaviria;Heunggongvirae;Uroviricota;Caudoviricetes	d__Bacteria;p__Planctomycetota;c__Phycisphaerae;o__Phycisphaerales;f__SM1A02;g__UBA2396;s__
k141_1006575_flag_3_multi_93.7414_len_63073_30A	10A_bin.29	Viruses;Duplodnaviria;Heunggongvirae;Uroviricota;Caudoviricetes	d__Bacteria;p__Planctomycetota;c__Planctomycetes;o__Pirellulales;f__Pirellulaceae;g__Mariniblastus;s__
k141_1006575_flag_3_multi_93.7414_len_63073_30A	16A_bin.24	Viruses;Duplodnaviria;Heunggongvirae;Uroviricota;Caudoviricetes	d__Bacteria;p__Planctomycetota;c__Planctomycetes;o__Pirellulales;f__Pirellulaceae;g__Mariniblastus;s__
k141_1006752_flag_1_multi_5.0000_len_9912_01A_1	07A_bin.28	Viruses;Duplodnaviria;Heunggongvirae;Uroviricota;Caudoviricetes	d__Bacteria;p__Verrucomicrobiota;c__Verrucomicrobiae;o__Verrucomicrobiales;f__Verrucomicrobiaceae;g__Prosthecobacter;s__
k141_1006752_flag_1_multi_5.0000_len_9912_01A_1	11A_bin.14	Viruses;Duplodnaviria;Heunggongvirae;Uroviricota;Caudoviricetes	d__Bacteria;p__Verrucomicrobiota;c__Verrucomicrobiae;o__Verrucomicrobiales;f__Verrucomicrobiaceae;g__Prosthecobacter;s__
k141_100686_flag_0_multi_10.5611_len_5605_31S	12S_bin.58	Viruses;Duplodnaviria;Heunggongvirae;Uroviricota;Caudoviricetes	d__Bacteria;p__Firmicutes;c__Bacilli;o__Exiguobacterales;f__Exiguobacteraceae;g__Exiguobacterium_A;s__
k141_1006990_flag_0_multi_82.7231_len_10982_22S	26S_bin.42	Viruses;Duplodnaviria;Heunggongvirae;Uroviricota;Caudoviricetes	d__Bacteria;p__Proteobacteria;c__Gammaproteobacteria;o__Pseudomonadales;f__Moraxellaceae;g__Acinetobacter;s__Acinetobacter sp004331285
k141_1007196_flag_1_multi_5.0000_len_9595_17A	21A_bin.6	Viruses;Duplodnaviria;Heunggongvirae;Uroviricota;Caudoviricetes	d__Bacteria;p__Verrucomicrobiota_A;c__Chlamydiia;o__Parachlamydiales;f__Parachlamydiaceae;g__;s__
k141_1007274_flag_0_multi_9.8477_len_10127_04S	06S_bin.84	Viruses;Duplodnaviria;Heunggongvirae;Uroviricota;Caudoviricetes	d__Bacteria;p__Cyanobacteria;c__Cyanobacteriia;o__PCC-6307;f__Cyanobiaceae;g__Vulcanococcus;s__
k141_1007274_flag_0_multi_9.8477_len_10127_04S	04S_bin.83	Viruses;Duplodnaviria;Heunggongvirae;Uroviricota;Caudoviricetes	d__Bacteria;p__Cyanobacteria;c__Cyanobacteriia;o__PCC-6307;f__Cyanobiaceae;g__Vulcanococcus;s__
k141_1007274_flag_0_multi_9.8477_len_10127_04S	05S_bin.69	Viruses;Duplodnaviria;Heunggongvirae;Uroviricota;Caudoviricetes	d__Bacteria;p__Cyanobacteria;c__Cyanobacteriia;o__PCC-6307;f__Cyanobiaceae;g__Vulcanococcus;s__
k141_1008278_flag_1_multi_9.0000_len_6868_30S	30S_bin.27	Unclassified	d__Bacteria;p__Actinobacteriota;c__Thermoleophilia;o__Gaiellales;f__F1-60-MAGs149;g__F1-60-MAGs149;s__
k141_1008293_flag_1_multi_7.5570_len_5048_23S	23S_bin.23	Viruses;Duplodnaviria;Heunggongvirae;Uroviricota;Caudoviricetes	d__Bacteria;p__Proteobacteria;c__Gammaproteobacteria;o__Pseudomonadales;f__Moraxellaceae;g__Acinetobacter;s__Acinetobacter sp003987695
k141_1009191_flag_0_multi_299.3837_len_5182_32S	32S_bin.52	Viruses;Duplodnaviria;Heunggongvirae;Uroviricota;Caudoviricetes	d__Bacteria;p__Proteobacteria;c__Gammaproteobacteria;o__Pseudomonadales;f__Moraxellaceae;g__Acinetobacter;s__Acinetobacter johnsonii
k141_1009316_flag_0_multi_11.9271_len_5725_18S	15S_bin.28	Viruses;Duplodnaviria;Heunggongvirae;Uroviricota;Caudoviricetes	d__Bacteria;p__Proteobacteria;c__Gammaproteobacteria;o__Pseudomonadales;f__Moraxellaceae;g__Acinetobacter;s__Acinetobacter pittii
k141_1009316_flag_0_multi_11.9271_len_5725_18S	10S_bin.3	Viruses;Duplodnaviria;Heunggongvirae;Uroviricota;Caudoviricetes	d__Bacteria;p__Proteobacteria;c__Gammaproteobacteria;o__Burkholderiales;f__Methylophilaceae;g__Methylopumilus;s__
k141_1009316_flag_0_multi_11.9271_len_5725_18S	17S_bin.22	Viruses;Duplodnaviria;Heunggongvirae;Uroviricota;Caudoviricetes	d__Bacteria;p__Proteobacteria;c__Gammaproteobacteria;o__Pseudomonadales;f__Moraxellaceae;g__Acinetobacter;s__Acinetobacter pittii
k141_1010331_flag_0_multi_18.7648_len_6000_02S	02S_bin.96	Viruses;Duplodnaviria;Heunggongvirae;Uroviricota;Caudoviricetes	d__Bacteria;p__Acidobacteriota;c__Vicinamibacteria;o__Vicinamibacterales;f__UBA2999;g__12-FULL-67-14b;s__
k141_1010486_flag_0_multi_46.7962_len_12751_24S	20S_bin.18	Viruses;Duplodnaviria;Heunggongvirae;Uroviricota;Caudoviricetes	d__Bacteria;p__Proteobacteria;c__Gammaproteobacteria;o__Burkholderiales;f__Burkholderiaceae;g__SCGC-AAA027-K21;s__
k141_1010596_flag_0_multi_17.9817_len_20576_10A	03A_bin.9	NA	d__Bacteria;p__Cyanobacteria;c__Cyanobacteriia;o__Cyanobacteriales;f__Nostocaceae;g__Aphanizomenon_B;s__Aphanizomenon_B flosaquae
k141_1010596_flag_0_multi_17.9817_len_20576_10A	07A_bin.25	NA	d__Bacteria;p__Cyanobacteria;c__Cyanobacteriia;o__Cyanobacteriales;f__Nostocaceae;g__Aphanizomenon_B;s__Aphanizomenon_B flosaquae
k141_1010596_flag_0_multi_17.9817_len_20576_10A	08A_bin.89	NA	d__Bacteria;p__Cyanobacteria;c__Cyanobacteriia;o__Cyanobacteriales;f__Nostocaceae;g__Aphanizomenon_B;s__Aphanizomenon_B flosaquae
k141_1010596_flag_0_multi_17.9817_len_20576_10A	13A_bin.40	NA	d__Bacteria;p__Cyanobacteria;c__Cyanobacteriia;o__Cyanobacteriales;f__Nostocaceae;g__Aphanizomenon_B;s__Aphanizomenon_B flosaquae
k141_1010596_flag_0_multi_17.9817_len_20576_10A	15A_bin.43	NA	d__Bacteria;p__Cyanobacteria;c__Cyanobacteriia;o__Cyanobacteriales;f__Nostocaceae;g__Aphanizomenon_B;s__Aphanizomenon_B flosaquae
k141_1010596_flag_0_multi_17.9817_len_20576_10A	18A_bin.70	NA	d__Bacteria;p__Cyanobacteria;c__Cyanobacteriia;o__Cyanobacteriales;f__Nostocaceae;g__Aphanizomenon_B;s__Aphanizomenon_B flosaquae
k141_1011114_flag_1_multi_6.6842_len_11009_26A	27A_bin.31	Viruses;Duplodnaviria;Heunggongvirae;Uroviricota;Caudoviricetes	d__Bacteria;p__Planctomycetota;c__Planctomycetes;o__Pirellulales;f__UBA1268;g__;s__
k141_1011114_flag_1_multi_6.6842_len_11009_26A	26A_bin.6	Viruses;Duplodnaviria;Heunggongvirae;Uroviricota;Caudoviricetes	d__Bacteria;p__Planctomycetota;c__Planctomycetes;o__Pirellulales;f__UBA1268;g__;s__
k141_101128_flag_0_multi_4.9870_len_6891_23A	11S_bin.38	Viruses;Duplodnaviria;Heunggongvirae;Uroviricota;Caudoviricetes	d__Bacteria;p__Bacteroidota;c__Bacteroidia;o__Flavobacteriales;f__Flavobacteriaceae;g__Flavobacterium;s__Flavobacterium sp002150205
k141_1011517_flag_1_multi_6.4791_len_7144_08A	27A_bin.17	Viruses;Duplodnaviria;Heunggongvirae;Uroviricota;Caudoviricetes	d__Bacteria;p__Cyanobacteria;c__Cyanobacteriia;o__Cyanobacteriales;f__Microcystaceae;g__Microcystis;s__Microcystis aeruginosa_C
k141_1011761_flag_1_multi_5.0000_len_5096_07A	07A_bin.59	Viruses;Duplodnaviria;Heunggongvirae;Uroviricota;Caudoviricetes	d__Bacteria;p__Actinobacteriota;c__Acidimicrobiia;o__Acidimicrobiales;f__Ilumatobacteraceae;g__F1-60-MAGs027;s__
k141_1012857_flag_1_multi_8.0000_len_10490_15A	26A_bin.1	Viruses;Duplodnaviria;Heunggongvirae;Uroviricota;Caudoviricetes	d__Bacteria;p__Planctomycetota;c__Phycisphaerae;o__Phycisphaerales;f__SM1A02;g__UBA2396;s__
k141_1012857_flag_1_multi_8.0000_len_10490_15A	15A_bin.50	Viruses;Duplodnaviria;Heunggongvirae;Uroviricota;Caudoviricetes	d__Bacteria;p__Planctomycetota;c__UBA1135;o__UBA1135;f__GCA-002686595;g__SYGM01;s__SYGM01 sp005799545
k141_1013008_flag_1_multi_7.0000_len_5866_18A	12A_bin.12	NA	d__Bacteria;p__Actinobacteriota;c__Actinomycetia;o__Nanopelagicales;f__Nanopelagicaceae;g__IMCC26077;s__
k141_1013262_flag_0_multi_5.9175_len_5901_27A	08A_bin.89	Viruses;Duplodnaviria;Heunggongvirae;Uroviricota;Caudoviricetes	d__Bacteria;p__Cyanobacteria;c__Cyanobacteriia;o__Cyanobacteriales;f__Nostocaceae;g__Aphanizomenon_B;s__Aphanizomenon_B flosaquae
k141_1013262_flag_0_multi_5.9175_len_5901_27A	27A_bin.17	Viruses;Duplodnaviria;Heunggongvirae;Uroviricota;Caudoviricetes	d__Bacteria;p__Cyanobacteria;c__Cyanobacteriia;o__Cyanobacteriales;f__Microcystaceae;g__Microcystis;s__Microcystis aeruginosa_C
k141_1013330_flag_1_multi_15.2768_len_24437_02S	10S_bin.45	Viruses;Duplodnaviria;Heunggongvirae;Uroviricota;Caudoviricetes	d__Bacteria;p__Proteobacteria;c__Alphaproteobacteria;o__Rhizobiales;f__Beijerinckiaceae;g__Methylocystis;s__Methylocystis sp002412985
k141_1013744_flag_1_multi_8.0000_len_20713_14S	02S_bin.17	NA	d__Bacteria;p__Proteobacteria;c__Alphaproteobacteria;o__Rhizobiales;f__Beijerinckiaceae;g__28-YEA-48;s__
k141_1013744_flag_1_multi_8.0000_len_20713_14S	10S_bin.54	NA	d__Bacteria;p__Proteobacteria;c__Alphaproteobacteria;o__Rhizobiales;f__Beijerinckiaceae;g__28-YEA-48;s__
k141_1013744_flag_1_multi_8.0000_len_20713_14S	04S_bin.76	NA	d__Bacteria;p__Proteobacteria;c__Alphaproteobacteria;o__Rhizobiales;f__Beijerinckiaceae;g__28-YEA-48;s__
k141_1013744_flag_1_multi_8.0000_len_20713_14S	16S_bin.51	NA	d__Bacteria;p__Proteobacteria;c__Alphaproteobacteria;o__Rhizobiales;f__Beijerinckiaceae;g__28-YEA-48;s__
k141_1013744_flag_1_multi_8.0000_len_20713_14S	18S_bin.10	NA	d__Bacteria;p__Proteobacteria;c__Alphaproteobacteria;o__Rhizobiales;f__Beijerinckiaceae;g__28-YEA-48;s__
k141_1013744_flag_1_multi_8.0000_len_20713_14S	19S_bin.57	NA	d__Bacteria;p__Proteobacteria;c__Alphaproteobacteria;o__Rhizobiales;f__Beijerinckiaceae;g__28-YEA-48;s__
k141_1013744_flag_1_multi_8.0000_len_20713_14S	12S_bin.16	NA	d__Bacteria;p__Proteobacteria;c__Alphaproteobacteria;o__Rhizobiales;f__Beijerinckiaceae;g__28-YEA-48;s__
k141_1013744_flag_1_multi_8.0000_len_20713_14S	14S_bin.43	NA	d__Bacteria;p__Proteobacteria;c__Alphaproteobacteria;o__Rhizobiales;f__Beijerinckiaceae;g__28-YEA-48;s__
k141_1013754_flag_0_multi_23.0000_len_5798_21S	09S_bin.59	Viruses;Duplodnaviria;Heunggongvirae;Uroviricota;Caudoviricetes	d__Bacteria;p__Proteobacteria;c__Gammaproteobacteria;o__Burkholderiales;f__Burkholderiaceae;g__Rhodoferax;s__
k141_1013863_flag_0_multi_65.9602_len_70379_fragment_1_23S	24S_bin.12	Viruses;Duplodnaviria;Heunggongvirae;Uroviricota;Caudoviricetes	d__Bacteria;p__Proteobacteria;c__Gammaproteobacteria;o__Enterobacterales;f__Enterobacteriaceae;g__Lelliottia;s__Lelliottia nimipressuralis
k141_1013986_flag_0_multi_12.5092_len_7539_20S	13S_bin.26	NA	d__Bacteria;p__Cyanobacteria;c__Cyanobacteriia;o__PCC-6307;f__Cyanobiaceae;g__Synechococcus_D;s__
k141_101474_flag_0_multi_13.9148_len_27255_11A	01A_bin.48	NA	d__Bacteria;p__Actinobacteriota;c__Acidimicrobiia;o__Acidimicrobiales;f__Microtrichaceae;g__SXMI01;s__SXMI01 sp005777415
k141_101474_flag_0_multi_13.9148_len_27255_11A	02A_bin.78	NA	d__Bacteria;p__Actinobacteriota;c__Acidimicrobiia;o__Acidimicrobiales;f__Microtrichaceae;g__SXMI01;s__SXMI01 sp005777415
k141_101474_flag_0_multi_13.9148_len_27255_11A	03A_bin.65	NA	d__Bacteria;p__Actinobacteriota;c__Acidimicrobiia;o__Acidimicrobiales;f__Microtrichaceae;g__SXMI01;s__SXMI01 sp005777415
k141_101474_flag_0_multi_13.9148_len_27255_11A	11A_bin.90	NA	d__Bacteria;p__Actinobacteriota;c__Acidimicrobiia;o__Acidimicrobiales;f__Microtrichaceae;g__SXMI01;s__SXMI01 sp005777415
k141_101474_flag_0_multi_13.9148_len_27255_11A	04A_bin.85	NA	d__Bacteria;p__Actinobacteriota;c__Acidimicrobiia;o__Acidimicrobiales;f__Microtrichaceae;g__SXMI01;s__SXMI01 sp005777415
k141_101474_flag_0_multi_13.9148_len_27255_11A	12A_bin.86	NA	d__Bacteria;p__Actinobacteriota;c__Acidimicrobiia;o__Acidimicrobiales;f__Microtrichaceae;g__SXMI01;s__SXMI01 sp005777415
k141_101474_flag_0_multi_13.9148_len_27255_11A	05A_bin.84	NA	d__Bacteria;p__Actinobacteriota;c__Acidimicrobiia;o__Acidimicrobiales;f__Microtrichaceae;g__SXMI01;s__SXMI01 sp005777415
k141_101474_flag_0_multi_13.9148_len_27255_11A	06A_bin.28	NA	d__Bacteria;p__Actinobacteriota;c__Acidimicrobiia;o__Acidimicrobiales;f__Microtrichaceae;g__SXMI01;s__SXMI01 sp005777415
k141_101474_flag_0_multi_13.9148_len_27255_11A	10A_bin.25	NA	d__Bacteria;p__Actinobacteriota;c__Acidimicrobiia;o__Acidimicrobiales;f__Microtrichaceae;g__SXMI01;s__SXMI01 sp005777415
k141_101474_flag_0_multi_13.9148_len_27255_11A	07A_bin.71	NA	d__Bacteria;p__Actinobacteriota;c__Acidimicrobiia;o__Acidimicrobiales;f__Microtrichaceae;g__SXMI01;s__SXMI01 sp005777415
k141_101474_flag_0_multi_13.9148_len_27255_11A	08A_bin.58	NA	d__Bacteria;p__Actinobacteriota;c__Acidimicrobiia;o__Acidimicrobiales;f__Microtrichaceae;g__SXMI01;s__SXMI01 sp005777415
k141_101474_flag_0_multi_13.9148_len_27255_11A	09A_bin.2	NA	d__Bacteria;p__Actinobacteriota;c__Acidimicrobiia;o__Acidimicrobiales;f__Microtrichaceae;g__SXMI01;s__SXMI01 sp005777415
k141_101474_flag_0_multi_13.9148_len_27255_11A	16A_bin.12	NA	d__Bacteria;p__Actinobacteriota;c__Acidimicrobiia;o__Acidimicrobiales;f__Microtrichaceae;g__SXMI01;s__SXMI01 sp005777415
k141_101474_flag_0_multi_13.9148_len_27255_11A	14A_bin.47	NA	d__Bacteria;p__Actinobacteriota;c__Acidimicrobiia;o__Acidimicrobiales;f__Microtrichaceae;g__SXMI01;s__SXMI01 sp005777415
k141_101474_flag_0_multi_13.9148_len_27255_11A	17A_bin.32	NA	d__Bacteria;p__Actinobacteriota;c__Acidimicrobiia;o__Acidimicrobiales;f__Microtrichaceae;g__SXMI01;s__SXMI01 sp005777415
k141_1014898_flag_0_multi_12.9910_len_29437_fragment_1_01S	03S_bin.3	Viruses;Duplodnaviria;Heunggongvirae;Uroviricota;Caudoviricetes	d__Bacteria;p__Bacteroidota;c__Kapabacteria;o__Kapabacteriales;f__UBA961;g__;s__
k141_1014914_flag_0_multi_109.3139_len_16889_03A	26A_bin.39	Viruses;Duplodnaviria;Heunggongvirae;Uroviricota;Caudoviricetes	d__Bacteria;p__Cyanobacteria;c__Cyanobacteriia;o__PCC-6307;f__Cyanobiaceae;g__;s__
k141_1014914_flag_0_multi_109.3139_len_16889_03A	22A_bin.39	Viruses;Duplodnaviria;Heunggongvirae;Uroviricota;Caudoviricetes	d__Bacteria;p__Cyanobacteria;c__Cyanobacteriia;o__PCC-6307;f__Cyanobiaceae;g__;s__
k141_1014914_flag_0_multi_109.3139_len_16889_03A	24A_bin.59	Viruses;Duplodnaviria;Heunggongvirae;Uroviricota;Caudoviricetes	d__Bacteria;p__Cyanobacteria;c__Cyanobacteriia;o__PCC-6307;f__Cyanobiaceae;g__Vulcanococcus;s__
k141_1014914_flag_0_multi_109.3139_len_16889_03A	16A_bin.90	Viruses;Duplodnaviria;Heunggongvirae;Uroviricota;Caudoviricetes	d__Bacteria;p__Cyanobacteria;c__Cyanobacteriia;o__PCC-6307;f__Cyanobiaceae;g__;s__
k141_1014914_flag_0_multi_109.3139_len_16889_03A	20A_bin.23	Viruses;Duplodnaviria;Heunggongvirae;Uroviricota;Caudoviricetes	d__Bacteria;p__Cyanobacteria;c__Cyanobacteriia;o__PCC-6307;f__Cyanobiaceae;g__;s__
k141_1014914_flag_0_multi_109.3139_len_16889_03A	11A_bin.73	Viruses;Duplodnaviria;Heunggongvirae;Uroviricota;Caudoviricetes	d__Bacteria;p__Cyanobacteria;c__Cyanobacteriia;o__PCC-6307;f__Cyanobiaceae;g__;s__
k141_1016031_flag_0_multi_8.7294_len_6890_01S	03S_bin.3	Viruses;Duplodnaviria;Heunggongvirae;Uroviricota;Caudoviricetes	d__Bacteria;p__Bacteroidota;c__Kapabacteria;o__Kapabacteriales;f__UBA961;g__;s__
k141_1016192_flag_1_multi_7.3206_len_12378_07S	09A_bin.30	NA	d__Bacteria;p__Actinobacteriota;c__Actinomycetia;o__Actinomycetales;f__Microbacteriaceae;g__Rhodoluna;s__
k141_1016192_flag_1_multi_7.3206_len_12378_07S	01A_bin.6	NA	d__Bacteria;p__Actinobacteriota;c__Actinomycetia;o__Actinomycetales;f__Microbacteriaceae;g__Rhodoluna;s__
k141_1016192_flag_1_multi_7.3206_len_12378_07S	01S_bin.77	NA	d__Bacteria;p__Actinobacteriota;c__Actinomycetia;o__Actinomycetales;f__Microbacteriaceae;g__Rhodoluna;s__
k141_1016192_flag_1_multi_7.3206_len_12378_07S	10A_bin.80	NA	d__Bacteria;p__Actinobacteriota;c__Actinomycetia;o__Actinomycetales;f__Microbacteriaceae;g__Rhodoluna;s__
k141_1016192_flag_1_multi_7.3206_len_12378_07S	19A_bin.16	NA	d__Bacteria;p__Actinobacteriota;c__Actinomycetia;o__Actinomycetales;f__Microbacteriaceae;g__Rhodoluna;s__
k141_1016192_flag_1_multi_7.3206_len_12378_07S	02S_bin.91	NA	d__Bacteria;p__Actinobacteriota;c__Actinomycetia;o__Actinomycetales;f__Microbacteriaceae;g__Rhodoluna;s__
k141_1016192_flag_1_multi_7.3206_len_12378_07S	03A_bin.60	NA	d__Bacteria;p__Actinobacteriota;c__Actinomycetia;o__Actinomycetales;f__Microbacteriaceae;g__Rhodoluna;s__
k141_1016192_flag_1_multi_7.3206_len_12378_07S	03S_bin.78	NA	d__Bacteria;p__Actinobacteriota;c__Actinomycetia;o__Actinomycetales;f__Microbacteriaceae;g__Rhodoluna;s__
k141_1016192_flag_1_multi_7.3206_len_12378_07S	11S_bin.60	NA	d__Bacteria;p__Actinobacteriota;c__Actinomycetia;o__Actinomycetales;f__Microbacteriaceae;g__Rhodoluna;s__
k141_1016192_flag_1_multi_7.3206_len_12378_07S	04A_bin.71	NA	d__Bacteria;p__Actinobacteriota;c__Actinomycetia;o__Actinomycetales;f__Microbacteriaceae;g__Rhodoluna;s__
k141_1016192_flag_1_multi_7.3206_len_12378_07S	05A_bin.1	NA	d__Bacteria;p__Actinobacteriota;c__Actinomycetia;o__Actinomycetales;f__Microbacteriaceae;g__Rhodoluna;s__
k141_1016192_flag_1_multi_7.3206_len_12378_07S	14A_bin.28	NA	d__Bacteria;p__Actinobacteriota;c__Actinomycetia;o__Actinomycetales;f__Microbacteriaceae;g__Rhodoluna;s__
k141_1016192_flag_1_multi_7.3206_len_12378_07S	06S_bin.90	NA	d__Bacteria;p__Actinobacteriota;c__Actinomycetia;o__Actinomycetales;f__Microbacteriaceae;g__Rhodoluna;s__
k141_1016192_flag_1_multi_7.3206_len_12378_07S	07A_bin.70	NA	d__Bacteria;p__Actinobacteriota;c__Actinomycetia;o__Actinomycetales;f__Microbacteriaceae;g__Rhodoluna;s__
k141_1016192_flag_1_multi_7.3206_len_12378_07S	07S_bin.71	NA	d__Bacteria;p__Actinobacteriota;c__Actinomycetia;o__Actinomycetales;f__Microbacteriaceae;g__Rhodoluna;s__
k141_1016192_flag_1_multi_7.3206_len_12378_07S	16A_bin.43	NA	d__Bacteria;p__Actinobacteriota;c__Actinomycetia;o__Actinomycetales;f__Microbacteriaceae;g__Rhodoluna;s__
k141_1016192_flag_1_multi_7.3206_len_12378_07S	08A_bin.48	NA	d__Bacteria;p__Actinobacteriota;c__Actinomycetia;o__Actinomycetales;f__Microbacteriaceae;g__Rhodoluna;s__
k141_1016192_flag_1_multi_7.3206_len_12378_07S	17A_bin.28	NA	d__Bacteria;p__Actinobacteriota;c__Actinomycetia;o__Actinomycetales;f__Microbacteriaceae;g__Rhodoluna;s__
k141_1016192_flag_1_multi_7.3206_len_12378_07S	17S_bin.47	NA	d__Bacteria;p__Actinobacteriota;c__Actinomycetia;o__Actinomycetales;f__Microbacteriaceae;g__Rhodoluna;s__
k141_1016192_flag_1_multi_7.3206_len_12378_07S	18A_bin.29	NA	d__Bacteria;p__Actinobacteriota;c__Actinomycetia;o__Actinomycetales;f__Microbacteriaceae;g__Rhodoluna;s__
k141_1016192_flag_1_multi_7.3206_len_12378_07S	12A_bin.81	NA	d__Bacteria;p__Actinobacteriota;c__Actinomycetia;o__Actinomycetales;f__Microbacteriaceae;g__Rhodoluna;s__
k141_1016192_flag_1_multi_7.3206_len_12378_07S	25A_bin.14	NA	d__Bacteria;p__Actinobacteriota;c__Actinomycetia;o__Actinomycetales;f__Microbacteriaceae;g__Rhodoluna;s__
k141_1016192_flag_1_multi_7.3206_len_12378_07S	18S_bin.36	NA	d__Bacteria;p__Actinobacteriota;c__Actinomycetia;o__Actinomycetales;f__Microbacteriaceae;g__Rhodoluna;s__
k141_1016192_flag_1_multi_7.3206_len_12378_07S	27S_bin.47	NA	d__Bacteria;p__Actinobacteriota;c__Actinomycetia;o__Actinomycetales;f__Microbacteriaceae;g__Rhodoluna;s__
k141_1016192_flag_1_multi_7.3206_len_12378_07S	10S_bin.32	NA	d__Bacteria;p__Actinobacteriota;c__Actinomycetia;o__Actinomycetales;f__Microbacteriaceae;g__Rhodoluna;s__
k141_1016192_flag_1_multi_7.3206_len_12378_07S	11A_bin.101	NA	d__Bacteria;p__Actinobacteriota;c__Actinomycetia;o__Actinomycetales;f__Microbacteriaceae;g__Rhodoluna;s__
k141_1016192_flag_1_multi_7.3206_len_12378_07S	12S_bin.45	NA	d__Bacteria;p__Actinobacteriota;c__Actinomycetia;o__Actinomycetales;f__Microbacteriaceae;g__Rhodoluna;s__
k141_1016192_flag_1_multi_7.3206_len_12378_07S	15S_bin.5	NA	d__Bacteria;p__Actinobacteriota;c__Actinomycetia;o__Actinomycetales;f__Microbacteriaceae;g__Rhodoluna;s__
k141_1016192_flag_1_multi_7.3206_len_12378_07S	22A_bin.61	NA	d__Bacteria;p__Actinobacteriota;c__Actinomycetia;o__Actinomycetales;f__Microbacteriaceae;g__Rhodoluna;s__
k141_1016192_flag_1_multi_7.3206_len_12378_07S	22S_bin.14	NA	d__Bacteria;p__Actinobacteriota;c__Actinomycetia;o__Actinomycetales;f__Microbacteriaceae;g__Rhodoluna;s__
k141_1016192_flag_1_multi_7.3206_len_12378_07S	14S_bin.39	NA	d__Bacteria;p__Actinobacteriota;c__Actinomycetia;o__Actinomycetales;f__Microbacteriaceae;g__Rhodoluna;s__
k141_1016192_flag_1_multi_7.3206_len_12378_07S	16S_bin.45	NA	d__Bacteria;p__Actinobacteriota;c__Actinomycetia;o__Actinomycetales;f__Microbacteriaceae;g__Rhodoluna;s__
k141_1016192_flag_1_multi_7.3206_len_12378_07S	24A_bin.5	NA	d__Bacteria;p__Actinobacteriota;c__Actinomycetia;o__Actinomycetales;f__Microbacteriaceae;g__Rhodoluna;s__
k141_1016192_flag_1_multi_7.3206_len_12378_07S	21A_bin.51	NA	d__Bacteria;p__Actinobacteriota;c__Actinomycetia;o__Actinomycetales;f__Microbacteriaceae;g__Rhodoluna;s__
k141_1016452_flag_0_multi_122.4193_len_9954_19A	29A_bin.49	Viruses;Duplodnaviria;Heunggongvirae;Uroviricota;Caudoviricetes	d__Bacteria;p__Cyanobacteria;c__Cyanobacteriia;o__PCC-6307;f__Cyanobiaceae;g__;s__
k141_1016452_flag_0_multi_122.4193_len_9954_19A	24A_bin.59	Viruses;Duplodnaviria;Heunggongvirae;Uroviricota;Caudoviricetes	d__Bacteria;p__Cyanobacteria;c__Cyanobacteriia;o__PCC-6307;f__Cyanobiaceae;g__Vulcanococcus;s__
k141_1016452_flag_0_multi_122.4193_len_9954_19A	03A_bin.70	Viruses;Duplodnaviria;Heunggongvirae;Uroviricota;Caudoviricetes	d__Bacteria;p__Cyanobacteria;c__Cyanobacteriia;o__PCC-6307;f__Cyanobiaceae;g__Vulcanococcus;s__
k141_1016452_flag_0_multi_122.4193_len_9954_19A	25A_bin.13	Viruses;Duplodnaviria;Heunggongvirae;Uroviricota;Caudoviricetes	d__Bacteria;p__Cyanobacteria;c__Cyanobacteriia;o__PCC-6307;f__Cyanobiaceae;g__Cyanobium_A;s__
k141_1016452_flag_0_multi_122.4193_len_9954_19A	19A_bin.39	Viruses;Duplodnaviria;Heunggongvirae;Uroviricota;Caudoviricetes	d__Bacteria;p__Cyanobacteria;c__Cyanobacteriia;o__PCC-6307;f__Cyanobiaceae;g__Vulcanococcus;s__
k141_1016452_flag_0_multi_122.4193_len_9954_19A	24A_bin.9	Viruses;Duplodnaviria;Heunggongvirae;Uroviricota;Caudoviricetes	d__Bacteria;p__Cyanobacteria;c__Cyanobacteriia;o__PCC-6307;f__Cyanobiaceae;g__Cyanobium_A;s__
k141_1016452_flag_0_multi_122.4193_len_9954_19A	21A_bin.8	Viruses;Duplodnaviria;Heunggongvirae;Uroviricota;Caudoviricetes	d__Bacteria;p__Cyanobacteria;c__Cyanobacteriia;o__PCC-6307;f__Cyanobiaceae;g__;s__
k141_1016452_flag_0_multi_122.4193_len_9954_19A	22A_bin.2	Viruses;Duplodnaviria;Heunggongvirae;Uroviricota;Caudoviricetes	d__Bacteria;p__Cyanobacteria;c__Cyanobacteriia;o__PCC-6307;f__Cyanobiaceae;g__Cyanobium_A;s__
k141_1016452_flag_0_multi_122.4193_len_9954_19A	30A_bin.10	Viruses;Duplodnaviria;Heunggongvirae;Uroviricota;Caudoviricetes	d__Bacteria;p__Cyanobacteria;c__Cyanobacteriia;o__PCC-6307;f__Cyanobiaceae;g__Cyanobium_A;s__
k141_1016452_flag_0_multi_122.4193_len_9954_19A	09A_bin.55	Viruses;Duplodnaviria;Heunggongvirae;Uroviricota;Caudoviricetes	d__Bacteria;p__Cyanobacteria;c__Cyanobacteriia;o__PCC-6307;f__Cyanobiaceae;g__Cyanobium_A;s__
k141_1016452_flag_0_multi_122.4193_len_9954_19A	21A_bin.14	Viruses;Duplodnaviria;Heunggongvirae;Uroviricota;Caudoviricetes	d__Bacteria;p__Cyanobacteria;c__Cyanobacteriia;o__PCC-6307;f__Cyanobiaceae;g__Cyanobium_A;s__
k141_1016452_flag_0_multi_122.4193_len_9954_19A	23A_bin.7	Viruses;Duplodnaviria;Heunggongvirae;Uroviricota;Caudoviricetes	d__Bacteria;p__Cyanobacteria;c__Cyanobacteriia;o__PCC-6307;f__Cyanobiaceae;g__Cyanobium_A;s__
k141_1017216_flag_0_multi_51.5000_len_12626_27S	24S_bin.36	Viruses;Duplodnaviria;Heunggongvirae;Uroviricota;Caudoviricetes	d__Bacteria;p__Proteobacteria;c__Gammaproteobacteria;o__Pseudomonadales;f__Moraxellaceae;g__Acinetobacter;s__Acinetobacter sp004331285
k141_1017216_flag_0_multi_51.5000_len_12626_27S	26S_bin.42	Viruses;Duplodnaviria;Heunggongvirae;Uroviricota;Caudoviricetes	d__Bacteria;p__Proteobacteria;c__Gammaproteobacteria;o__Pseudomonadales;f__Moraxellaceae;g__Acinetobacter;s__Acinetobacter sp004331285
k141_1017216_flag_0_multi_51.5000_len_12626_27S	14S_bin.46	Viruses;Duplodnaviria;Heunggongvirae;Uroviricota;Caudoviricetes	d__Bacteria;p__Proteobacteria;c__Gammaproteobacteria;o__Burkholderiales;f__Methylophilaceae;g__Methylopumilus;s__
k141_1017216_flag_0_multi_51.5000_len_12626_27S	24A_bin.34	Viruses;Duplodnaviria;Heunggongvirae;Uroviricota;Caudoviricetes	d__Bacteria;p__Proteobacteria;c__Gammaproteobacteria;o__Pseudomonadales;f__Moraxellaceae;g__Acinetobacter;s__Acinetobacter johnsonii
k141_1017216_flag_0_multi_51.5000_len_12626_27S	20S_bin.44	Viruses;Duplodnaviria;Heunggongvirae;Uroviricota;Caudoviricetes	d__Bacteria;p__Proteobacteria;c__Gammaproteobacteria;o__Pseudomonadales;f__Moraxellaceae;g__Acinetobacter;s__Acinetobacter johnsonii
k141_1017216_flag_0_multi_51.5000_len_12626_27S	14S_bin.44	Viruses;Duplodnaviria;Heunggongvirae;Uroviricota;Caudoviricetes	d__Bacteria;p__Proteobacteria;c__Gammaproteobacteria;o__Pseudomonadales;f__Moraxellaceae;g__Acinetobacter;s__
k141_1017216_flag_0_multi_51.5000_len_12626_27S	10S_bin.3	Viruses;Duplodnaviria;Heunggongvirae;Uroviricota;Caudoviricetes	d__Bacteria;p__Proteobacteria;c__Gammaproteobacteria;o__Burkholderiales;f__Methylophilaceae;g__Methylopumilus;s__
k141_1017345_flag_0_multi_58.5792_len_16079_25A	01A_bin.72	NA	d__Bacteria;p__Proteobacteria;c__Alphaproteobacteria;o__Pelagibacterales;f__Pelagibacteraceae;g__Fonsibacter;s__Fonsibacter ubiquis
k141_1017345_flag_0_multi_58.5792_len_16079_25A	17S_bin.34	NA	d__Bacteria;p__Proteobacteria;c__Alphaproteobacteria;o__Pelagibacterales;f__Pelagibacteraceae;g__Fonsibacter;s__Fonsibacter ubiquis
k141_1017345_flag_0_multi_58.5792_len_16079_25A	10S_bin.20	NA	d__Bacteria;p__Proteobacteria;c__Alphaproteobacteria;o__Pelagibacterales;f__Pelagibacteraceae;g__Fonsibacter;s__Fonsibacter ubiquis
k141_1017345_flag_0_multi_58.5792_len_16079_25A	04A_bin.20	NA	d__Bacteria;p__Proteobacteria;c__Alphaproteobacteria;o__Pelagibacterales;f__Pelagibacteraceae;g__Fonsibacter;s__Fonsibacter ubiquis
k141_1017345_flag_0_multi_58.5792_len_16079_25A	22S_bin.18	NA	d__Bacteria;p__Proteobacteria;c__Alphaproteobacteria;o__Pelagibacterales;f__Pelagibacteraceae;g__Fonsibacter;s__Fonsibacter ubiquis
k141_1017345_flag_0_multi_58.5792_len_16079_25A	05A_bin.91	NA	d__Bacteria;p__Proteobacteria;c__Alphaproteobacteria;o__Pelagibacterales;f__Pelagibacteraceae;g__Fonsibacter;s__Fonsibacter ubiquis
k141_1017345_flag_0_multi_58.5792_len_16079_25A	05S_bin.36	NA	d__Bacteria;p__Proteobacteria;c__Gammaproteobacteria;o__Burkholderiales;f__Methylophilaceae;g__Methylopumilus;s__
k141_1017345_flag_0_multi_58.5792_len_16079_25A	05S_bin.56	NA	d__Bacteria;p__Proteobacteria;c__Alphaproteobacteria;o__Pelagibacterales;f__Pelagibacteraceae;g__Fonsibacter;s__Fonsibacter ubiquis
k141_1017345_flag_0_multi_58.5792_len_16079_25A	15A_bin.17	NA	d__Bacteria;p__Proteobacteria;c__Alphaproteobacteria;o__Pelagibacterales;f__Pelagibacteraceae;g__Fonsibacter;s__Fonsibacter ubiquis
k141_1017345_flag_0_multi_58.5792_len_16079_25A	07S_bin.46	NA	d__Bacteria;p__Proteobacteria;c__Alphaproteobacteria;o__Pelagibacterales;f__Pelagibacteraceae;g__Fonsibacter;s__Fonsibacter ubiquis
k141_1017345_flag_0_multi_58.5792_len_16079_25A	19A_bin.35	NA	d__Bacteria;p__Proteobacteria;c__Alphaproteobacteria;o__Pelagibacterales;f__Pelagibacteraceae;g__Fonsibacter;s__Fonsibacter ubiquis
k141_1017345_flag_0_multi_58.5792_len_16079_25A	08S_bin.28	NA	d__Bacteria;p__Proteobacteria;c__Alphaproteobacteria;o__Pelagibacterales;f__Pelagibacteraceae;g__Fonsibacter;s__Fonsibacter ubiquis
k141_1017345_flag_0_multi_58.5792_len_16079_25A	20A_bin.42	NA	d__Bacteria;p__Proteobacteria;c__Alphaproteobacteria;o__Pelagibacterales;f__Pelagibacteraceae;g__Fonsibacter;s__Fonsibacter ubiquis
k141_1017345_flag_0_multi_58.5792_len_16079_25A	14A_bin.71	NA	d__Bacteria;p__Proteobacteria;c__Alphaproteobacteria;o__Pelagibacterales;f__Pelagibacteraceae;g__Fonsibacter;s__Fonsibacter ubiquis
k141_1017345_flag_0_multi_58.5792_len_16079_25A	21A_bin.58	NA	d__Bacteria;p__Proteobacteria;c__Alphaproteobacteria;o__Pelagibacterales;f__Pelagibacteraceae;g__Fonsibacter;s__Fonsibacter ubiquis
k141_1017345_flag_0_multi_58.5792_len_16079_25A	12S_bin.13	NA	d__Bacteria;p__Proteobacteria;c__Alphaproteobacteria;o__Pelagibacterales;f__Pelagibacteraceae;g__Fonsibacter;s__Fonsibacter ubiquis
k141_1017345_flag_0_multi_58.5792_len_16079_25A	18S_bin.49	NA	d__Bacteria;p__Proteobacteria;c__Alphaproteobacteria;o__Pelagibacterales;f__Pelagibacteraceae;g__Fonsibacter;s__Fonsibacter ubiquis
k141_1017345_flag_0_multi_58.5792_len_16079_25A	11S_bin.45	NA	d__Bacteria;p__Proteobacteria;c__Alphaproteobacteria;o__Pelagibacterales;f__Pelagibacteraceae;g__Fonsibacter;s__Fonsibacter ubiquis
k141_1017345_flag_0_multi_58.5792_len_16079_25A	24S_bin.1	NA	d__Bacteria;p__Proteobacteria;c__Alphaproteobacteria;o__Pelagibacterales;f__Pelagibacteraceae;g__Fonsibacter;s__Fonsibacter ubiquis
k141_1017345_flag_0_multi_58.5792_len_16079_25A	13S_bin.20	NA	d__Bacteria;p__Proteobacteria;c__Alphaproteobacteria;o__Pelagibacterales;f__Pelagibacteraceae;g__Fonsibacter;s__Fonsibacter ubiquis
k141_1017345_flag_0_multi_58.5792_len_16079_25A	15S_bin.44	NA	d__Bacteria;p__Proteobacteria;c__Alphaproteobacteria;o__Pelagibacterales;f__Pelagibacteraceae;g__Fonsibacter;s__Fonsibacter ubiquis
k141_1017345_flag_0_multi_58.5792_len_16079_25A	25S_bin.4	NA	d__Bacteria;p__Proteobacteria;c__Alphaproteobacteria;o__Pelagibacterales;f__Pelagibacteraceae;g__Fonsibacter;s__Fonsibacter ubiquis
k141_1017345_flag_0_multi_58.5792_len_16079_25A	22A_bin.53	NA	d__Bacteria;p__Proteobacteria;c__Alphaproteobacteria;o__Pelagibacterales;f__Pelagibacteraceae;g__Fonsibacter;s__Fonsibacter ubiquis
k141_1017345_flag_0_multi_58.5792_len_16079_25A	30A_bin.1	NA	d__Bacteria;p__Proteobacteria;c__Alphaproteobacteria;o__Pelagibacterales;f__Pelagibacteraceae;g__Fonsibacter;s__Fonsibacter ubiquis
k141_1017345_flag_0_multi_58.5792_len_16079_25A	17A_bin.71	NA	d__Bacteria;p__Proteobacteria;c__Alphaproteobacteria;o__Pelagibacterales;f__Pelagibacteraceae;g__Fonsibacter;s__Fonsibacter ubiquis
k141_1017345_flag_0_multi_58.5792_len_16079_25A	26S_bin.11	NA	d__Bacteria;p__Proteobacteria;c__Alphaproteobacteria;o__Pelagibacterales;f__Pelagibacteraceae;g__Fonsibacter;s__Fonsibacter ubiquis
k141_1017345_flag_0_multi_58.5792_len_16079_25A	23S_bin.29	NA	d__Bacteria;p__Proteobacteria;c__Alphaproteobacteria;o__Pelagibacterales;f__Pelagibacteraceae;g__Fonsibacter;s__Fonsibacter ubiquis
k141_1017345_flag_0_multi_58.5792_len_16079_25A	24A_bin.11	NA	d__Bacteria;p__Proteobacteria;c__Alphaproteobacteria;o__Pelagibacterales;f__Pelagibacteraceae;g__Fonsibacter;s__Fonsibacter ubiquis
k141_1017345_flag_0_multi_58.5792_len_16079_25A	23A_bin.51	NA	d__Bacteria;p__Proteobacteria;c__Alphaproteobacteria;o__Pelagibacterales;f__Pelagibacteraceae;g__Fonsibacter;s__Fonsibacter ubiquis
k141_1017345_flag_0_multi_58.5792_len_16079_25A	27A_bin.57	NA	d__Bacteria;p__Proteobacteria;c__Alphaproteobacteria;o__Pelagibacterales;f__Pelagibacteraceae;g__Fonsibacter;s__Fonsibacter ubiquis
k141_1017345_flag_0_multi_58.5792_len_16079_25A	16S_bin.5	NA	d__Bacteria;p__Proteobacteria;c__Alphaproteobacteria;o__Pelagibacterales;f__Pelagibacteraceae;g__Fonsibacter;s__Fonsibacter ubiquis
k141_1017345_flag_0_multi_58.5792_len_16079_25A	25A_bin.55	NA	d__Bacteria;p__Proteobacteria;c__Alphaproteobacteria;o__Pelagibacterales;f__Pelagibacteraceae;g__Fonsibacter;s__Fonsibacter ubiquis
k141_1017365_flag_0_multi_13.5522_len_11368_07A_1	21A_bin.42	Viruses;Duplodnaviria;Heunggongvirae;Uroviricota;Caudoviricetes	d__Bacteria;p__Proteobacteria;c__Gammaproteobacteria;o__Burkholderiales;f__Burkholderiaceae;g__UBA954;s__UBA954 sp002293155
k141_1017365_flag_0_multi_13.5522_len_11368_07A_1	11A_bin.43	Viruses;Duplodnaviria;Heunggongvirae;Uroviricota;Caudoviricetes	d__Bacteria;p__Proteobacteria;c__Gammaproteobacteria;o__Burkholderiales;f__Burkholderiaceae;g__UBA954;s__UBA954 sp002293155
k141_1017377_flag_0_multi_16.9495_len_12846_07S	04S_bin.49	Viruses;Duplodnaviria;Heunggongvirae;Uroviricota;Caudoviricetes	d__Bacteria;p__Actinobacteriota;c__Acidimicrobiia;o__Acidimicrobiales;f__Ilumatobacteraceae;g__F1-20-MAGs119;s__
k141_1017377_flag_0_multi_16.9495_len_12846_07S	10S_bin.11	Viruses;Duplodnaviria;Heunggongvirae;Uroviricota;Caudoviricetes	d__Bacteria;p__Actinobacteriota;c__Acidimicrobiia;o__Acidimicrobiales;f__Ilumatobacteraceae;g__F1-20-MAGs119;s__
k141_1017377_flag_0_multi_16.9495_len_12846_07S	31S_bin.23	Viruses;Duplodnaviria;Heunggongvirae;Uroviricota;Caudoviricetes	d__Bacteria;p__Actinobacteriota;c__Acidimicrobiia;o__Acidimicrobiales;f__Ilumatobacteraceae;g__F1-20-MAGs119;s__
k141_1017377_flag_0_multi_16.9495_len_12846_07S	18S_bin.31	Viruses;Duplodnaviria;Heunggongvirae;Uroviricota;Caudoviricetes	d__Bacteria;p__Actinobacteriota;c__Acidimicrobiia;o__Acidimicrobiales;f__Ilumatobacteraceae;g__F1-20-MAGs119;s__
k141_1017377_flag_0_multi_16.9495_len_12846_07S	12S_bin.46	Viruses;Duplodnaviria;Heunggongvirae;Uroviricota;Caudoviricetes	d__Bacteria;p__Actinobacteriota;c__Acidimicrobiia;o__Acidimicrobiales;f__Ilumatobacteraceae;g__F1-20-MAGs119;s__
k141_1017377_flag_0_multi_16.9495_len_12846_07S	08S_bin.13	Viruses;Duplodnaviria;Heunggongvirae;Uroviricota;Caudoviricetes	d__Bacteria;p__Actinobacteriota;c__Acidimicrobiia;o__Acidimicrobiales;f__Ilumatobacteraceae;g__F1-20-MAGs119;s__
k141_1017377_flag_0_multi_16.9495_len_12846_07S	01S_bin.71	Viruses;Duplodnaviria;Heunggongvirae;Uroviricota;Caudoviricetes	d__Bacteria;p__Actinobacteriota;c__Acidimicrobiia;o__Acidimicrobiales;f__Ilumatobacteraceae;g__F1-20-MAGs119;s__
k141_1017377_flag_0_multi_16.9495_len_12846_07S	09S_bin.17	Viruses;Duplodnaviria;Heunggongvirae;Uroviricota;Caudoviricetes	d__Bacteria;p__Actinobacteriota;c__Acidimicrobiia;o__Acidimicrobiales;f__Ilumatobacteraceae;g__F1-20-MAGs119;s__
k141_1017377_flag_0_multi_16.9495_len_12846_07S	03S_bin.18	Viruses;Duplodnaviria;Heunggongvirae;Uroviricota;Caudoviricetes	d__Bacteria;p__Actinobacteriota;c__Acidimicrobiia;o__Acidimicrobiales;f__Ilumatobacteraceae;g__F1-20-MAGs119;s__
k141_1017377_flag_0_multi_16.9495_len_12846_07S	28S_bin.29	Viruses;Duplodnaviria;Heunggongvirae;Uroviricota;Caudoviricetes	d__Bacteria;p__Actinobacteriota;c__Acidimicrobiia;o__Acidimicrobiales;f__Ilumatobacteraceae;g__F1-20-MAGs119;s__
k141_1017377_flag_0_multi_16.9495_len_12846_07S	13S_bin.30	Viruses;Duplodnaviria;Heunggongvirae;Uroviricota;Caudoviricetes	d__Bacteria;p__Actinobacteriota;c__Acidimicrobiia;o__Acidimicrobiales;f__Ilumatobacteraceae;g__F1-20-MAGs119;s__
k141_1017377_flag_0_multi_16.9495_len_12846_07S	15S_bin.11	Viruses;Duplodnaviria;Heunggongvirae;Uroviricota;Caudoviricetes	d__Bacteria;p__Actinobacteriota;c__Acidimicrobiia;o__Acidimicrobiales;f__Ilumatobacteraceae;g__F1-20-MAGs119;s__
k141_1017377_flag_0_multi_16.9495_len_12846_07S	05S_bin.23	Viruses;Duplodnaviria;Heunggongvirae;Uroviricota;Caudoviricetes	d__Bacteria;p__Actinobacteriota;c__Acidimicrobiia;o__Acidimicrobiales;f__Ilumatobacteraceae;g__F1-20-MAGs119;s__
k141_1017377_flag_0_multi_16.9495_len_12846_07S	16S_bin.25	Viruses;Duplodnaviria;Heunggongvirae;Uroviricota;Caudoviricetes	d__Bacteria;p__Actinobacteriota;c__Acidimicrobiia;o__Acidimicrobiales;f__Ilumatobacteraceae;g__F1-20-MAGs119;s__
k141_1017377_flag_0_multi_16.9495_len_12846_07S	30S_bin.33	Viruses;Duplodnaviria;Heunggongvirae;Uroviricota;Caudoviricetes	d__Bacteria;p__Actinobacteriota;c__Acidimicrobiia;o__Acidimicrobiales;f__Ilumatobacteraceae;g__F1-20-MAGs119;s__
k141_1017377_flag_0_multi_16.9495_len_12846_07S	17S_bin.26	Viruses;Duplodnaviria;Heunggongvirae;Uroviricota;Caudoviricetes	d__Bacteria;p__Actinobacteriota;c__Acidimicrobiia;o__Acidimicrobiales;f__Ilumatobacteraceae;g__F1-20-MAGs119;s__
k141_1017652_flag_0_multi_19.3335_len_19043_02S	03S_bin.3	Viruses;Duplodnaviria;Heunggongvirae;Uroviricota;Caudoviricetes	d__Bacteria;p__Bacteroidota;c__Kapabacteria;o__Kapabacteriales;f__UBA961;g__;s__
k141_1017794_flag_1_multi_7.8452_len_57390_16A	18A_bin.65	NA	d__Bacteria;p__Cyanobacteria;c__Cyanobacteriia;o__PCC-6307;f__Cyanobiaceae;g__;s__
k141_1017794_flag_1_multi_7.8452_len_57390_16A	12A_bin.14	NA	d__Bacteria;p__Cyanobacteria;c__Cyanobacteriia;o__PCC-6307;f__Cyanobiaceae;g__;s__
k141_1017794_flag_1_multi_7.8452_len_57390_16A	05A_bin.17	NA	d__Bacteria;p__Cyanobacteria;c__Cyanobacteriia;o__PCC-6307;f__Cyanobiaceae;g__;s__
k141_1017794_flag_1_multi_7.8452_len_57390_16A	05A_bin.49	NA	d__Bacteria;p__Cyanobacteria;c__Cyanobacteriia;o__PCC-6307;f__Cyanobiaceae;g__;s__
k141_1017794_flag_1_multi_7.8452_len_57390_16A	16A_bin.80	NA	d__Bacteria;p__Cyanobacteria;c__Cyanobacteriia;o__PCC-6307;f__Cyanobiaceae;g__;s__
k141_1017794_flag_1_multi_7.8452_len_57390_16A	18A_bin.47	NA	d__Bacteria;p__Proteobacteria;c__Gammaproteobacteria;o__Enterobacterales;f__Aeromonadaceae;g__Aeromonas;s__Aeromonas popoffii
k141_1017794_flag_1_multi_7.8452_len_57390_16A	23A_bin.43	NA	d__Bacteria;p__Cyanobacteria;c__Cyanobacteriia;o__PCC-6307;f__Cyanobiaceae;g__;s__
k141_1017794_flag_1_multi_7.8452_len_57390_16A	25A_bin.10	NA	d__Bacteria;p__Cyanobacteria;c__Cyanobacteriia;o__PCC-6307;f__Cyanobiaceae;g__;s__
k141_1017794_flag_1_multi_7.8452_len_57390_16A	13A_bin.20	NA	d__Bacteria;p__Planctomycetota;c__Phycisphaerae;o__Phycisphaerales;f__SM1A02;g__UBA2402;s__
k141_1017794_flag_1_multi_7.8452_len_57390_16A	26A_bin.26	NA	d__Bacteria;p__Cyanobacteria;c__Cyanobacteriia;o__PCC-6307;f__Cyanobiaceae;g__;s__
k141_1017794_flag_1_multi_7.8452_len_57390_16A	22A_bin.19	NA	d__Bacteria;p__Cyanobacteria;c__Cyanobacteriia;o__PCC-6307;f__Cyanobiaceae;g__;s__
k141_1017917_flag_0_multi_9.9931_len_28801_30A	28A_bin.55	NA	d__Bacteria;p__Patescibacteria;c__ABY1;o__SG8-24;f__UBA10169;g__;s__
k141_101804_flag_0_multi_18.0000_len_6665_01S	09S_bin.19	Viruses;Duplodnaviria;Heunggongvirae;Uroviricota;Caudoviricetes	d__Bacteria;p__Actinobacteriota;c__Acidimicrobiia;o__Acidimicrobiales;f__Ilumatobacteraceae;g__UBA2093;s__
k141_1018820_flag_0_multi_7.8929_len_7828_24S	11S_bin.15	Viruses;Duplodnaviria;Heunggongvirae;Uroviricota;Caudoviricetes	d__Bacteria;p__Proteobacteria;c__Gammaproteobacteria;o__Pseudomonadales;f__Moraxellaceae;g__Acinetobacter;s__Acinetobacter johnsonii
k141_1018820_flag_0_multi_7.8929_len_7828_24S	17S_bin.18	Viruses;Duplodnaviria;Heunggongvirae;Uroviricota;Caudoviricetes	d__Bacteria;p__Proteobacteria;c__Gammaproteobacteria;o__Pseudomonadales;f__Moraxellaceae;g__Acinetobacter;s__Acinetobacter johnsonii
k141_101899_flag_0_multi_210.1719_len_5720_27S	14S_bin.46	Viruses;Duplodnaviria;Heunggongvirae;Uroviricota;Caudoviricetes	d__Bacteria;p__Proteobacteria;c__Gammaproteobacteria;o__Burkholderiales;f__Methylophilaceae;g__Methylopumilus;s__
k141_101899_flag_0_multi_210.1719_len_5720_27S	17S_bin.18	Viruses;Duplodnaviria;Heunggongvirae;Uroviricota;Caudoviricetes	d__Bacteria;p__Proteobacteria;c__Gammaproteobacteria;o__Pseudomonadales;f__Moraxellaceae;g__Acinetobacter;s__Acinetobacter johnsonii
k141_101899_flag_0_multi_210.1719_len_5720_27S	29A_bin.61	Viruses;Duplodnaviria;Heunggongvirae;Uroviricota;Caudoviricetes	d__Bacteria;p__Proteobacteria;c__Gammaproteobacteria;o__Pseudomonadales;f__Moraxellaceae;g__Acinetobacter;s__Acinetobacter johnsonii
k141_101899_flag_0_multi_210.1719_len_5720_27S	28A_bin.13	Viruses;Duplodnaviria;Heunggongvirae;Uroviricota;Caudoviricetes	d__Bacteria;p__Proteobacteria;c__Gammaproteobacteria;o__Pseudomonadales;f__Moraxellaceae;g__Acinetobacter;s__Acinetobacter johnsonii
k141_1019071_flag_0_multi_16.0116_len_5216_11A	01S_bin.16	NA	d__Bacteria;p__Actinobacteriota;c__Actinomycetia;o__Nanopelagicales;f__Nanopelagicaceae;g__Nanopelagicus;s__Nanopelagicus sp000294575
k141_1019071_flag_0_multi_16.0116_len_5216_11A	04A_bin.74	NA	d__Bacteria;p__Actinobacteriota;c__Actinomycetia;o__Nanopelagicales;f__Nanopelagicaceae;g__Nanopelagicus;s__
k141_1019071_flag_0_multi_16.0116_len_5216_11A	09S_bin.28	NA	d__Bacteria;p__Actinobacteriota;c__Actinomycetia;o__Nanopelagicales;f__Nanopelagicaceae;g__Nanopelagicus;s__
k141_1019071_flag_0_multi_16.0116_len_5216_11A	01S_bin.35	NA	d__Bacteria;p__Actinobacteriota;c__Thermoleophilia;o__Ga0077560;f__Ga0077560;g__F1-20-MAGs101;s__
k141_1019071_flag_0_multi_16.0116_len_5216_11A	10A_bin.83	NA	d__Bacteria;p__Actinobacteriota;c__Actinomycetia;o__Nanopelagicales;f__Nanopelagicaceae;g__MAG-120802;s__MAG-120802 sp003569145
k141_1019071_flag_0_multi_16.0116_len_5216_11A	02S_bin.47	NA	d__Bacteria;p__Actinobacteriota;c__Actinomycetia;o__Nanopelagicales;f__Nanopelagicaceae;g__Nanopelagicus;s__
k141_1019071_flag_0_multi_16.0116_len_5216_11A	10S_bin.5	NA	d__Bacteria;p__Actinobacteriota;c__Actinomycetia;o__Nanopelagicales;f__Nanopelagicaceae;g__MAG-120802;s__MAG-120802 sp003569145
k141_1019071_flag_0_multi_16.0116_len_5216_11A	03S_bin.13	NA	d__Bacteria;p__Actinobacteriota;c__Actinomycetia;o__Nanopelagicales;f__Nanopelagicaceae;g__Nanopelagicus;s__
k141_1019071_flag_0_multi_16.0116_len_5216_11A	04A_bin.53	NA	d__Bacteria;p__Actinobacteriota;c__Actinomycetia;o__Nanopelagicales;f__Nanopelagicaceae;g__MAG-120802;s__MAG-120802 sp003569145
k141_1019071_flag_0_multi_16.0116_len_5216_11A	22A_bin.50	NA	d__Bacteria;p__Actinobacteriota;c__Actinomycetia;o__Nanopelagicales;f__Nanopelagicaceae;g__MAG-120802;s__MAG-120802 sp003569145
k141_1019071_flag_0_multi_16.0116_len_5216_11A	13A_bin.53	NA	d__Bacteria;p__Actinobacteriota;c__Actinomycetia;o__Nanopelagicales;f__Nanopelagicaceae;g__Nanopelagicus;s__
k141_1019071_flag_0_multi_16.0116_len_5216_11A	13S_bin.11	NA	d__Bacteria;p__Actinobacteriota;c__Actinomycetia;o__Nanopelagicales;f__Nanopelagicaceae;g__MAG-120802;s__MAG-120802 sp003569145
k141_1019071_flag_0_multi_16.0116_len_5216_11A	06S_bin.22	NA	d__Bacteria;p__Actinobacteriota;c__Actinomycetia;o__Nanopelagicales;f__Nanopelagicaceae;g__MAG-120802;s__MAG-120802 sp003569145
k141_1019071_flag_0_multi_16.0116_len_5216_11A	15A_bin.35	NA	d__Bacteria;p__Actinobacteriota;c__Actinomycetia;o__Nanopelagicales;f__Nanopelagicaceae;g__MAG-120802;s__MAG-120802 sp003569145
k141_1019071_flag_0_multi_16.0116_len_5216_11A	07S_bin.26	NA	d__Bacteria;p__Actinobacteriota;c__Actinomycetia;o__Nanopelagicales;f__Nanopelagicaceae;g__MAG-120802;s__
k141_1019071_flag_0_multi_16.0116_len_5216_11A	08S_bin.29	NA	d__Bacteria;p__Actinobacteriota;c__Actinomycetia;o__Nanopelagicales;f__Nanopelagicaceae;g__MAG-120802;s__MAG-120802 sp003569145
k141_1019071_flag_0_multi_16.0116_len_5216_11A	09A_bin.58	NA	d__Bacteria;p__Actinobacteriota;c__Actinomycetia;o__Nanopelagicales;f__Nanopelagicaceae;g__MAG-120802;s__MAG-120802 sp003569145
k141_1019071_flag_0_multi_16.0116_len_5216_11A	28S_bin.24	NA	d__Bacteria;p__Actinobacteriota;c__Actinomycetia;o__Nanopelagicales;f__Nanopelagicaceae;g__MAG-120802;s__MAG-120802 sp003569145
k141_1019071_flag_0_multi_16.0116_len_5216_11A	18S_bin.50	NA	d__Bacteria;p__Actinobacteriota;c__Actinomycetia;o__Nanopelagicales;f__Nanopelagicaceae;g__MAG-120802;s__MAG-120802 sp003569145
k141_1019071_flag_0_multi_16.0116_len_5216_11A	13A_bin.32	NA	d__Bacteria;p__Actinobacteriota;c__Actinomycetia;o__Nanopelagicales;f__Nanopelagicaceae;g__MAG-120802;s__MAG-120802 sp003569145
k141_1019071_flag_0_multi_16.0116_len_5216_11A	19S_bin.21	NA	d__Bacteria;p__Actinobacteriota;c__Actinomycetia;o__Nanopelagicales;f__Nanopelagicaceae;g__MAG-120802;s__MAG-120802 sp003569145
k141_1019071_flag_0_multi_16.0116_len_5216_11A	11A_bin.25	NA	d__Bacteria;p__Actinobacteriota;c__Actinomycetia;o__Nanopelagicales;f__Nanopelagicaceae;g__MAG-120802;s__MAG-120802 sp003569145
k141_1019071_flag_0_multi_16.0116_len_5216_11A	23A_bin.47	NA	d__Bacteria;p__Actinobacteriota;c__Actinomycetia;o__Nanopelagicales;f__Nanopelagicaceae;g__Nanopelagicus;s__
k141_1019071_flag_0_multi_16.0116_len_5216_11A	20S_bin.15	NA	d__Bacteria;p__Actinobacteriota;c__Actinomycetia;o__Nanopelagicales;f__Nanopelagicaceae;g__MAG-120802;s__MAG-120802 sp003569145
k141_1019071_flag_0_multi_16.0116_len_5216_11A	21A_bin.27	NA	d__Bacteria;p__Actinobacteriota;c__Actinomycetia;o__Nanopelagicales;f__Nanopelagicaceae;g__Nanopelagicus;s__
k141_1019071_flag_0_multi_16.0116_len_5216_11A	30A_bin.19	NA	d__Bacteria;p__Actinobacteriota;c__Actinomycetia;o__Nanopelagicales;f__Nanopelagicaceae;g__MAG-120802;s__MAG-120802 sp003569145
k141_1019071_flag_0_multi_16.0116_len_5216_11A	15S_bin.35	NA	d__Bacteria;p__Actinobacteriota;c__Actinomycetia;o__Nanopelagicales;f__Nanopelagicaceae;g__MAG-120802;s__MAG-120802 sp003569145
k141_1019071_flag_0_multi_16.0116_len_5216_11A	12S_bin.55	NA	d__Bacteria;p__Actinobacteriota;c__Actinomycetia;o__Nanopelagicales;f__Nanopelagicaceae;g__MAG-120802;s__MAG-120802 sp003569145
k141_1019071_flag_0_multi_16.0116_len_5216_11A	29A_bin.56	NA	d__Bacteria;p__Actinobacteriota;c__Actinomycetia;o__Nanopelagicales;f__Nanopelagicaceae;g__MAG-120802;s__MAG-120802 sp003569145
k141_1019071_flag_0_multi_16.0116_len_5216_11A	23S_bin.43	NA	d__Bacteria;p__Actinobacteriota;c__Actinomycetia;o__Nanopelagicales;f__Nanopelagicaceae;g__MAG-120802;s__MAG-120802 sp003569145
k141_1019071_flag_0_multi_16.0116_len_5216_11A	26S_bin.39	NA	d__Bacteria;p__Actinobacteriota;c__Actinomycetia;o__Nanopelagicales;f__Nanopelagicaceae;g__MAG-120802;s__MAG-120802 sp003569145
k141_1019071_flag_0_multi_16.0116_len_5216_11A	14A_bin.17	NA	d__Bacteria;p__Actinobacteriota;c__Actinomycetia;o__Nanopelagicales;f__Nanopelagicaceae;g__MAG-120802;s__MAG-120802 sp003569145
k141_1019071_flag_0_multi_16.0116_len_5216_11A	25S_bin.24	NA	d__Bacteria;p__Actinobacteriota;c__Actinomycetia;o__Nanopelagicales;f__Nanopelagicaceae;g__MAG-120802;s__MAG-120802 sp003569145
k141_1019071_flag_0_multi_16.0116_len_5216_11A	14S_bin.50	NA	d__Bacteria;p__Actinobacteriota;c__Actinomycetia;o__Nanopelagicales;f__Nanopelagicaceae;g__MAG-120802;s__MAG-120802 sp003569145
k141_1019071_flag_0_multi_16.0116_len_5216_11A	21A_bin.32	NA	d__Bacteria;p__Actinobacteriota;c__Actinomycetia;o__Nanopelagicales;f__Nanopelagicaceae;g__Nanopelagicus;s__
k141_1019071_flag_0_multi_16.0116_len_5216_11A	32A_bin.25	NA	d__Bacteria;p__Actinobacteriota;c__Actinomycetia;o__Nanopelagicales;f__Nanopelagicaceae;g__MAG-120802;s__MAG-120802 sp003569145
k141_1019071_flag_0_multi_16.0116_len_5216_11A	30S_bin.11	NA	d__Bacteria;p__Actinobacteriota;c__Actinomycetia;o__Nanopelagicales;f__Nanopelagicaceae;g__MAG-120802;s__MAG-120802 sp003569145
k141_1019071_flag_0_multi_16.0116_len_5216_11A	27S_bin.6	NA	d__Bacteria;p__Actinobacteriota;c__Actinomycetia;o__Nanopelagicales;f__Nanopelagicaceae;g__MAG-120802;s__MAG-120802 sp003569145
k141_1019071_flag_0_multi_16.0116_len_5216_11A	29A_bin.36	NA	d__Bacteria;p__Actinobacteriota;c__Actinomycetia;o__Nanopelagicales;f__S36-B12;g__UBA10649;s__
k141_1019071_flag_0_multi_16.0116_len_5216_11A	17S_bin.29	NA	d__Bacteria;p__Actinobacteriota;c__Actinomycetia;o__Nanopelagicales;f__Nanopelagicaceae;g__MAG-120802;s__MAG-120802 sp003569145
k141_1019071_flag_0_multi_16.0116_len_5216_11A	26S_bin.18	NA	d__Bacteria;p__Actinobacteriota;c__Actinomycetia;o__Nanopelagicales;f__Nanopelagicaceae;g__Nanopelagicus;s__
k141_1019847_flag_0_multi_40.0000_len_53746_09S	15S_bin.43	NA	d__Bacteria;p__Actinobacteriota;c__Acidimicrobiia;o__Acidimicrobiales;f__Ilumatobacteraceae;g__UBA2093;s__
k141_1019851_flag_0_multi_11.0000_len_5688_31A	24A_bin.33	Viruses;Duplodnaviria;Heunggongvirae;Uroviricota;Caudoviricetes	d__Bacteria;p__Planctomycetota;c__Planctomycetes;o__Gemmatales;f__Gemmataceae;g__Fimbriiglobus;s__
k141_1020051_flag_0_multi_10.9977_len_96195_09S_1	09S_bin.65	NA	d__Bacteria;p__Proteobacteria;c__Gammaproteobacteria;o__Burkholderiales;f__Burkholderiaceae;g__Comamonas;s__Comamonas sp004364775
k141_1020051_flag_0_multi_10.9977_len_96195_09S_1	06A_bin.12	NA	d__Bacteria;p__Proteobacteria;c__Gammaproteobacteria;o__Burkholderiales;f__Burkholderiaceae;g__Comamonas;s__Comamonas sp004364775
k141_1020705_flag_0_multi_19.9487_len_5387_05S	22S_bin.36	Viruses;Duplodnaviria;Heunggongvirae;Uroviricota;Caudoviricetes	d__Bacteria;p__Cyanobacteria;c__Cyanobacteriia;o__PCC-6307;f__Cyanobiaceae;g__Cyanobium_A;s__
k141_1020705_flag_0_multi_19.9487_len_5387_05S	31S_bin.14	Viruses;Duplodnaviria;Heunggongvirae;Uroviricota;Caudoviricetes	d__Bacteria;p__Cyanobacteria;c__Cyanobacteriia;o__PCC-6307;f__Cyanobiaceae;g__Cyanobium_A;s__Cyanobium_A usitatum
k141_1020705_flag_0_multi_19.9487_len_5387_05S	18S_bin.44	Viruses;Duplodnaviria;Heunggongvirae;Uroviricota;Caudoviricetes	d__Bacteria;p__Cyanobacteria;c__Cyanobacteriia;o__PCC-6307;f__Cyanobiaceae;g__Cyanobium_A;s__
k141_1020705_flag_0_multi_19.9487_len_5387_05S	26S_bin.44	Viruses;Duplodnaviria;Heunggongvirae;Uroviricota;Caudoviricetes	d__Bacteria;p__Cyanobacteria;c__Cyanobacteriia;o__PCC-6307;f__Cyanobiaceae;g__Cyanobium_A;s__Cyanobium_A usitatum
k141_1020705_flag_0_multi_19.9487_len_5387_05S	13S_bin.17	Viruses;Duplodnaviria;Heunggongvirae;Uroviricota;Caudoviricetes	d__Bacteria;p__Cyanobacteria;c__Cyanobacteriia;o__PCC-6307;f__Cyanobiaceae;g__Cyanobium_A;s__
k141_1021617_flag_0_multi_40.1865_len_21208_02S	15S_bin.5	Viruses;Duplodnaviria;Heunggongvirae;Uroviricota;Caudoviricetes	d__Bacteria;p__Actinobacteriota;c__Actinomycetia;o__Actinomycetales;f__Microbacteriaceae;g__Rhodoluna;s__
k141_1021617_flag_0_multi_40.1865_len_21208_02S	13S_bin.61	Viruses;Duplodnaviria;Heunggongvirae;Uroviricota;Caudoviricetes	d__Bacteria;p__Proteobacteria;c__Gammaproteobacteria;o__Legionellales;f__Legionellaceae;g__Legionella_A;s__
k141_1022181_flag_0_multi_11.5686_len_30037_26A	26A_bin.1	Viruses;Duplodnaviria;Heunggongvirae;Uroviricota;Caudoviricetes	d__Bacteria;p__Planctomycetota;c__Phycisphaerae;o__Phycisphaerales;f__SM1A02;g__UBA2396;s__
k141_1022207_flag_0_multi_9.6980_len_10136_02A	20A_bin.3	Viruses;Duplodnaviria;Heunggongvirae;Uroviricota;Caudoviricetes	d__Bacteria;p__Verrucomicrobiota_A;c__Chlamydiia;o__Parachlamydiales;f__Parachlamydiaceae;g__;s__
k141_102250_flag_0_multi_1710.9036_len_43210_fragment_1_06A	08S_bin.30	Viruses;Duplodnaviria;Heunggongvirae;Uroviricota;Caudoviricetes	d__Bacteria;p__Proteobacteria;c__Gammaproteobacteria;o__Pseudomonadales;f__Moraxellaceae;g__Acinetobacter;s__Acinetobacter pittii
k141_102250_flag_0_multi_1710.9036_len_43210_fragment_1_06A	15S_bin.28	Viruses;Duplodnaviria;Heunggongvirae;Uroviricota;Caudoviricetes	d__Bacteria;p__Proteobacteria;c__Gammaproteobacteria;o__Pseudomonadales;f__Moraxellaceae;g__Acinetobacter;s__Acinetobacter pittii
k141_102250_flag_0_multi_1710.9036_len_43210_fragment_1_06A	17S_bin.22	Viruses;Duplodnaviria;Heunggongvirae;Uroviricota;Caudoviricetes	d__Bacteria;p__Proteobacteria;c__Gammaproteobacteria;o__Pseudomonadales;f__Moraxellaceae;g__Acinetobacter;s__Acinetobacter pittii
k141_102250_flag_0_multi_1710.9036_len_43210_fragment_1_06A	06A_bin.50	Viruses;Duplodnaviria;Heunggongvirae;Uroviricota;Caudoviricetes	d__Bacteria;p__Proteobacteria;c__Gammaproteobacteria;o__Pseudomonadales;f__Moraxellaceae;g__Acinetobacter;s__Acinetobacter pittii
k141_1022585_flag_0_multi_17.2249_len_9900_17A	01S_bin.59	NA	d__Bacteria;p__Actinobacteriota;c__Actinomycetia;o__Nanopelagicales;f__Nanopelagicaceae;g__Planktophila;s__
k141_1022585_flag_0_multi_17.2249_len_9900_17A	02A_bin.40	NA	d__Bacteria;p__Actinobacteriota;c__Actinomycetia;o__Nanopelagicales;f__Nanopelagicaceae;g__IMCC26077;s__
k141_1022585_flag_0_multi_17.2249_len_9900_17A	20A_bin.66	NA	d__Bacteria;p__Actinobacteriota;c__Actinomycetia;o__Nanopelagicales;f__Nanopelagicaceae;g__IMCC26077;s__
k141_1022585_flag_0_multi_17.2249_len_9900_17A	07A_bin.98	NA	d__Bacteria;p__Actinobacteriota;c__Actinomycetia;o__Nanopelagicales;f__Nanopelagicaceae;g__Planktophila;s__
k141_1022585_flag_0_multi_17.2249_len_9900_17A	09S_bin.44	NA	d__Bacteria;p__Actinobacteriota;c__Actinomycetia;o__Nanopelagicales;f__Nanopelagicaceae;g__Planktophila;s__
k141_1022585_flag_0_multi_17.2249_len_9900_17A	29A_bin.10	NA	d__Bacteria;p__Actinobacteriota;c__Actinomycetia;o__Nanopelagicales;f__Nanopelagicaceae;g__Planktophila;s__
k141_1022585_flag_0_multi_17.2249_len_9900_17A	32A_bin.54	NA	d__Bacteria;p__Actinobacteriota;c__Actinomycetia;o__Nanopelagicales;f__Nanopelagicaceae;g__Planktophila;s__
k141_1022609_flag_0_multi_10.0510_len_5026_11A	22A_bin.55	Viruses;Duplodnaviria;Heunggongvirae;Uroviricota;Caudoviricetes	d__Bacteria;p__Planctomycetota;c__Planctomycetes;o__Planctomycetales;f__UBA10511;g__;s__
k141_1022609_flag_0_multi_10.0510_len_5026_11A	26S_bin.46	Viruses;Duplodnaviria;Heunggongvirae;Uroviricota;Caudoviricetes	d__Bacteria;p__Actinobacteriota;c__Actinomycetia;o__Mycobacteriales;f__Mycobacteriaceae;g__Mycobacterium;s__
k141_1022609_flag_0_multi_10.0510_len_5026_11A	07A_bin.1	Viruses;Duplodnaviria;Heunggongvirae;Uroviricota;Caudoviricetes	d__Bacteria;p__Actinobacteriota;c__Actinomycetia;o__Mycobacteriales;f__Mycobacteriaceae;g__Mycobacterium;s__Mycobacterium sp005789055
k141_1022801_flag_0_multi_21.2987_len_48206_02S	05S_bin.36	Viruses;Duplodnaviria;Heunggongvirae;Uroviricota;Caudoviricetes	d__Bacteria;p__Proteobacteria;c__Gammaproteobacteria;o__Burkholderiales;f__Methylophilaceae;g__Methylopumilus;s__
k141_1022801_flag_0_multi_21.2987_len_48206_02S	15S_bin.44	Viruses;Duplodnaviria;Heunggongvirae;Uroviricota;Caudoviricetes	d__Bacteria;p__Proteobacteria;c__Alphaproteobacteria;o__Pelagibacterales;f__Pelagibacteraceae;g__Fonsibacter;s__Fonsibacter ubiquis
k141_1022846_flag_0_multi_6.2161_len_11000_12A	20A_bin.63	NA	d__Bacteria;p__Cyanobacteria;c__Cyanobacteriia;o__PCC-6307;f__Cyanobiaceae;g__Vulcanococcus;s__
k141_1022846_flag_0_multi_6.2161_len_11000_12A	05A_bin.34	NA	d__Bacteria;p__Cyanobacteria;c__Cyanobacteriia;o__PCC-6307;f__Cyanobiaceae;g__;s__
k141_1022846_flag_0_multi_6.2161_len_11000_12A	21A_bin.8	NA	d__Bacteria;p__Cyanobacteria;c__Cyanobacteriia;o__PCC-6307;f__Cyanobiaceae;g__;s__
k141_1022846_flag_0_multi_6.2161_len_11000_12A	31A_bin.6	NA	d__Bacteria;p__Cyanobacteria;c__Cyanobacteriia;o__PCC-6307;f__Cyanobiaceae;g__;s__
k141_1022852_flag_1_multi_8.7632_len_6189_01S	03S_bin.3	Viruses;Duplodnaviria;Heunggongvirae;Uroviricota;Caudoviricetes	d__Bacteria;p__Bacteroidota;c__Kapabacteria;o__Kapabacteriales;f__UBA961;g__;s__
k141_102325_flag_0_multi_13.0569_len_8116_26S	15S_bin.6	Viruses;Duplodnaviria;Heunggongvirae;Uroviricota;Caudoviricetes	d__Bacteria;p__Firmicutes;c__Bacilli;o__Exiguobacterales;f__Exiguobacteraceae;g__Exiguobacterium;s__
k141_1023459_flag_0_multi_21.7724_len_7026_13A	08A_bin.23	Viruses;Duplodnaviria;Heunggongvirae;Uroviricota;Caudoviricetes	d__Bacteria;p__Proteobacteria;c__Gammaproteobacteria;o__Steroidobacterales;f__Steroidobacteraceae;g__UBA964;s__
k141_1023459_flag_0_multi_21.7724_len_7026_13A	13A_bin.42	Viruses;Duplodnaviria;Heunggongvirae;Uroviricota;Caudoviricetes	d__Bacteria;p__Actinobacteriota;c__Acidimicrobiia;o__Acidimicrobiales;f__Ilumatobacteraceae;g__UBA2093;s__
k141_1024404_flag_1_multi_11.0000_len_17535_27A	31A_bin.1	Viruses;Duplodnaviria;Heunggongvirae;Uroviricota;Caudoviricetes	d__Bacteria;p__Bacteroidota;c__Bacteroidia;o__UBA7662;f__;g__;s__
k141_1024404_flag_1_multi_11.0000_len_17535_27A	29A_bin.13	Viruses;Duplodnaviria;Heunggongvirae;Uroviricota;Caudoviricetes	d__Bacteria;p__Bacteroidota;c__Bacteroidia;o__UBA7662;f__;g__;s__
k141_1024404_flag_1_multi_11.0000_len_17535_27A	32A_bin.63	Viruses;Duplodnaviria;Heunggongvirae;Uroviricota;Caudoviricetes	d__Bacteria;p__Bacteroidota;c__Bacteroidia;o__UBA7662;f__;g__;s__
k141_1024433_flag_0_multi_15.2107_len_16222_30A	13S_bin.14	NA	d__Bacteria;p__Proteobacteria;c__Alphaproteobacteria;o__Caulobacterales;f__Caulobacteraceae;g__Brevundimonas;s__
k141_1025031_flag_1_multi_18.8748_len_15673_fragment_1_23S	23S_bin.38	Viruses;Duplodnaviria;Heunggongvirae;Uroviricota;Caudoviricetes	d__Bacteria;p__Proteobacteria;c__Gammaproteobacteria;o__Enterobacterales;f__Enterobacteriaceae;g__Lelliottia;s__
k141_1025248_flag_0_multi_35.9804_len_34122_03S	17S_bin.43	NA	d__Bacteria;p__Actinobacteriota;c__Acidimicrobiia;o__Acidimicrobiales;f__Ilumatobacteraceae;g__BACL27;s__
k141_1025248_flag_0_multi_35.9804_len_34122_03S	02A_bin.54	NA	d__Bacteria;p__Actinobacteriota;c__Acidimicrobiia;o__Acidimicrobiales;f__Ilumatobacteraceae;g__BACL27;s__
k141_1025248_flag_0_multi_35.9804_len_34122_03S	02S_bin.38	NA	d__Bacteria;p__Actinobacteriota;c__Acidimicrobiia;o__Acidimicrobiales;f__Ilumatobacteraceae;g__UBA3006;s__
k141_1025248_flag_0_multi_35.9804_len_34122_03S	03A_bin.48	NA	d__Bacteria;p__Actinobacteriota;c__Acidimicrobiia;o__Acidimicrobiales;f__Ilumatobacteraceae;g__BACL27;s__
k141_1025248_flag_0_multi_35.9804_len_34122_03S	03S_bin.49	NA	d__Bacteria;p__Actinobacteriota;c__Acidimicrobiia;o__Acidimicrobiales;f__Ilumatobacteraceae;g__UBA3006;s__
k141_1025248_flag_0_multi_35.9804_len_34122_03S	31S_bin.9	NA	d__Bacteria;p__Actinobacteriota;c__Acidimicrobiia;o__Acidimicrobiales;f__Ilumatobacteraceae;g__UBA3006;s__
k141_1025248_flag_0_multi_35.9804_len_34122_03S	20S_bin.53	NA	d__Bacteria;p__Actinobacteriota;c__Acidimicrobiia;o__Acidimicrobiales;f__Ilumatobacteraceae;g__UBA3006;s__
k141_1025248_flag_0_multi_35.9804_len_34122_03S	04S_bin.59	NA	d__Bacteria;p__Actinobacteriota;c__Acidimicrobiia;o__Acidimicrobiales;f__Ilumatobacteraceae;g__UBA3006;s__
k141_1025248_flag_0_multi_35.9804_len_34122_03S	04S_bin.67	NA	d__Bacteria;p__Actinobacteriota;c__Acidimicrobiia;o__Acidimicrobiales;f__Ilumatobacteraceae;g__BACL27;s__
k141_1025248_flag_0_multi_35.9804_len_34122_03S	12S_bin.50	NA	d__Bacteria;p__Actinobacteriota;c__Acidimicrobiia;o__Acidimicrobiales;f__Ilumatobacteraceae;g__UBA3006;s__
k141_1025248_flag_0_multi_35.9804_len_34122_03S	05A_bin.52	NA	d__Bacteria;p__Actinobacteriota;c__Acidimicrobiia;o__Acidimicrobiales;f__Ilumatobacteraceae;g__BACL27;s__
k141_1025248_flag_0_multi_35.9804_len_34122_03S	22S_bin.2	NA	d__Bacteria;p__Actinobacteriota;c__Acidimicrobiia;o__Acidimicrobiales;f__Ilumatobacteraceae;g__UBA3006;s__
k141_1025248_flag_0_multi_35.9804_len_34122_03S	05S_bin.43	NA	d__Bacteria;p__Actinobacteriota;c__Acidimicrobiia;o__Acidimicrobiales;f__Ilumatobacteraceae;g__UBA2093;s__
k141_1025248_flag_0_multi_35.9804_len_34122_03S	16S_bin.23	NA	d__Bacteria;p__Actinobacteriota;c__Acidimicrobiia;o__Acidimicrobiales;f__Ilumatobacteraceae;g__UBA3006;s__
k141_1025248_flag_0_multi_35.9804_len_34122_03S	05S_bin.9	NA	d__Bacteria;p__Actinobacteriota;c__Acidimicrobiia;o__Acidimicrobiales;f__Ilumatobacteraceae;g__UBA3006;s__
k141_1025248_flag_0_multi_35.9804_len_34122_03S	23S_bin.3	NA	d__Bacteria;p__Actinobacteriota;c__Acidimicrobiia;o__Acidimicrobiales;f__Ilumatobacteraceae;g__BACL27;s__
k141_1025248_flag_0_multi_35.9804_len_34122_03S	14S_bin.31	NA	d__Bacteria;p__Actinobacteriota;c__Acidimicrobiia;o__Acidimicrobiales;f__Ilumatobacteraceae;g__UBA2093;s__
k141_1025248_flag_0_multi_35.9804_len_34122_03S	06S_bin.78	NA	d__Bacteria;p__Actinobacteriota;c__Acidimicrobiia;o__Acidimicrobiales;f__Ilumatobacteraceae;g__UBA3006;s__
k141_1025248_flag_0_multi_35.9804_len_34122_03S	06S_bin.80	NA	d__Bacteria;p__Actinobacteriota;c__Acidimicrobiia;o__Acidimicrobiales;f__Ilumatobacteraceae;g__UBA3006;s__
k141_1025248_flag_0_multi_35.9804_len_34122_03S	07S_bin.2	NA	d__Bacteria;p__Actinobacteriota;c__Acidimicrobiia;o__Acidimicrobiales;f__Ilumatobacteraceae;g__UBA2093;s__
k141_1025248_flag_0_multi_35.9804_len_34122_03S	07S_bin.70	NA	d__Bacteria;p__Actinobacteriota;c__Acidimicrobiia;o__Acidimicrobiales;f__Ilumatobacteraceae;g__BACL27;s__
k141_1025248_flag_0_multi_35.9804_len_34122_03S	10S_bin.63	NA	d__Bacteria;p__Actinobacteriota;c__Acidimicrobiia;o__Acidimicrobiales;f__Ilumatobacteraceae;g__UBA3006;s__
k141_1025248_flag_0_multi_35.9804_len_34122_03S	08A_bin.70	NA	d__Bacteria;p__Actinobacteriota;c__Acidimicrobiia;o__Acidimicrobiales;f__Ilumatobacteraceae;g__BACL27;s__
k141_1025248_flag_0_multi_35.9804_len_34122_03S	08S_bin.52	NA	d__Bacteria;p__Actinobacteriota;c__Acidimicrobiia;o__Acidimicrobiales;f__Ilumatobacteraceae;g__UBA3006;s__
k141_1025248_flag_0_multi_35.9804_len_34122_03S	17S_bin.1	NA	d__Bacteria;p__Actinobacteriota;c__Acidimicrobiia;o__Acidimicrobiales;f__Ilumatobacteraceae;g__UBA3006;s__
k141_1025248_flag_0_multi_35.9804_len_34122_03S	09S_bin.6	NA	d__Bacteria;p__Actinobacteriota;c__Acidimicrobiia;o__Acidimicrobiales;f__Ilumatobacteraceae;g__BACL27;s__
k141_1025248_flag_0_multi_35.9804_len_34122_03S	31S_bin.30	NA	d__Bacteria;p__Actinobacteriota;c__Acidimicrobiia;o__Acidimicrobiales;f__Ilumatobacteraceae;g__UBA3006;s__
k141_1025248_flag_0_multi_35.9804_len_34122_03S	11S_bin.5	NA	d__Bacteria;p__Actinobacteriota;c__Acidimicrobiia;o__Acidimicrobiales;f__Ilumatobacteraceae;g__UBA3006;s__
k141_1025248_flag_0_multi_35.9804_len_34122_03S	12S_bin.21	NA	d__Bacteria;p__Actinobacteriota;c__Acidimicrobiia;o__Acidimicrobiales;f__Ilumatobacteraceae;g__UBA2093;s__
k141_1025248_flag_0_multi_35.9804_len_34122_03S	21S_bin.41	NA	d__Bacteria;p__Actinobacteriota;c__Acidimicrobiia;o__Acidimicrobiales;f__Ilumatobacteraceae;g__UBA3006;s__
k141_1025248_flag_0_multi_35.9804_len_34122_03S	13S_bin.44	NA	d__Bacteria;p__Actinobacteriota;c__Acidimicrobiia;o__Acidimicrobiales;f__Ilumatobacteraceae;g__UBA3006;s__
k141_1025248_flag_0_multi_35.9804_len_34122_03S	29S_bin.1	NA	d__Bacteria;p__Actinobacteriota;c__Acidimicrobiia;o__Acidimicrobiales;f__Ilumatobacteraceae;g__UBA3006;s__
k141_1025248_flag_0_multi_35.9804_len_34122_03S	23A_bin.36	NA	d__Bacteria;p__Actinobacteriota;c__Acidimicrobiia;o__Acidimicrobiales;f__Ilumatobacteraceae;g__BACL27;s__
k141_1025248_flag_0_multi_35.9804_len_34122_03S	26S_bin.48	NA	d__Bacteria;p__Actinobacteriota;c__Acidimicrobiia;o__Acidimicrobiales;f__Ilumatobacteraceae;g__UBA3006;s__
k141_1025248_flag_0_multi_35.9804_len_34122_03S	20S_bin.30	NA	d__Bacteria;p__Actinobacteriota;c__Acidimicrobiia;o__Acidimicrobiales;f__Ilumatobacteraceae;g__BACL27;s__
k141_1025248_flag_0_multi_35.9804_len_34122_03S	14S_bin.25	NA	d__Bacteria;p__Actinobacteriota;c__Acidimicrobiia;o__Acidimicrobiales;f__Ilumatobacteraceae;g__UBA3006;s__
k141_1025248_flag_0_multi_35.9804_len_34122_03S	28S_bin.8	NA	d__Bacteria;p__Actinobacteriota;c__Acidimicrobiia;o__Acidimicrobiales;f__Ilumatobacteraceae;g__UBA3006;s__
k141_1025248_flag_0_multi_35.9804_len_34122_03S	32S_bin.25	NA	d__Bacteria;p__Actinobacteriota;c__Acidimicrobiia;o__Acidimicrobiales;f__Ilumatobacteraceae;g__UBA3006;s__
k141_1025248_flag_0_multi_35.9804_len_34122_03S	30S_bin.28	NA	d__Bacteria;p__Actinobacteriota;c__Acidimicrobiia;o__Acidimicrobiales;f__Ilumatobacteraceae;g__UBA3006;s__
k141_1025248_flag_0_multi_35.9804_len_34122_03S	18S_bin.39	NA	d__Bacteria;p__Actinobacteriota;c__Acidimicrobiia;o__Acidimicrobiales;f__Ilumatobacteraceae;g__UBA3006;s__
k141_1025248_flag_0_multi_35.9804_len_34122_03S	24S_bin.21	NA	d__Bacteria;p__Actinobacteriota;c__Acidimicrobiia;o__Acidimicrobiales;f__Ilumatobacteraceae;g__UBA3006;s__
k141_1025248_flag_0_multi_35.9804_len_34122_03S	19S_bin.28	NA	d__Bacteria;p__Actinobacteriota;c__Acidimicrobiia;o__Acidimicrobiales;f__Ilumatobacteraceae;g__UBA3006;s__
k141_1025248_flag_0_multi_35.9804_len_34122_03S	28S_bin.42	NA	d__Bacteria;p__Actinobacteriota;c__Acidimicrobiia;o__Acidimicrobiales;f__Ilumatobacteraceae;g__UBA3006;s__
k141_1025248_flag_0_multi_35.9804_len_34122_03S	22S_bin.10	NA	d__Bacteria;p__Actinobacteriota;c__Acidimicrobiia;o__Acidimicrobiales;f__Ilumatobacteraceae;g__UBA2093;s__
k141_1025609_flag_1_multi_7.7917_len_18200_14A	11S_bin.38	Viruses;Duplodnaviria;Heunggongvirae;Uroviricota;Caudoviricetes	d__Bacteria;p__Bacteroidota;c__Bacteroidia;o__Flavobacteriales;f__Flavobacteriaceae;g__Flavobacterium;s__Flavobacterium sp002150205
k141_1025645_flag_1_multi_10.1052_len_73025_fragment_1_18S_1	08S_bin.30	Viruses;Duplodnaviria;Heunggongvirae;Uroviricota;Caudoviricetes	d__Bacteria;p__Proteobacteria;c__Gammaproteobacteria;o__Pseudomonadales;f__Moraxellaceae;g__Acinetobacter;s__Acinetobacter pittii
k141_1025645_flag_1_multi_10.1052_len_73025_fragment_1_18S_1	17S_bin.22	Viruses;Duplodnaviria;Heunggongvirae;Uroviricota;Caudoviricetes	d__Bacteria;p__Proteobacteria;c__Gammaproteobacteria;o__Pseudomonadales;f__Moraxellaceae;g__Acinetobacter;s__Acinetobacter pittii
k141_1025645_flag_1_multi_10.1052_len_73025_fragment_1_18S_1	14S_bin.15	Viruses;Duplodnaviria;Heunggongvirae;Uroviricota;Caudoviricetes	d__Bacteria;p__Proteobacteria;c__Gammaproteobacteria;o__Pseudomonadales;f__Moraxellaceae;g__Acinetobacter;s__Acinetobacter pittii
k141_1025645_flag_1_multi_10.1052_len_73025_fragment_1_18S_1	15S_bin.28	Viruses;Duplodnaviria;Heunggongvirae;Uroviricota;Caudoviricetes	d__Bacteria;p__Proteobacteria;c__Gammaproteobacteria;o__Pseudomonadales;f__Moraxellaceae;g__Acinetobacter;s__Acinetobacter pittii
k141_1026794_flag_0_multi_23.0000_len_9332_27A	10A_bin.77	Viruses;Duplodnaviria;Heunggongvirae;Uroviricota;Caudoviricetes	d__Bacteria;p__Acidobacteriota;c__Holophagae;o__Holophagales;f__Holophagaceae;g__UBA12189;s__UBA12189 sp003530835
k141_1027235_flag_1_multi_8.0000_len_7122_02S	26A_bin.1	Viruses;Duplodnaviria;Heunggongvirae;Uroviricota;Caudoviricetes	d__Bacteria;p__Planctomycetota;c__Phycisphaerae;o__Phycisphaerales;f__SM1A02;g__UBA2396;s__
k141_1027260_flag_0_multi_10.9728_len_5291_07S	02A_bin.37	Viruses;Duplodnaviria;Heunggongvirae;Uroviricota;Caudoviricetes	d__Bacteria;p__Cyanobacteria;c__Cyanobacteriia;o__PCC-6307;f__Cyanobiaceae;g__Synechococcus_D;s__Synechococcus_D lacustris
k141_1027346_flag_3_multi_177.0000_len_66021_21S	11S_bin.38	Viruses;Duplodnaviria;Heunggongvirae;Uroviricota;Caudoviricetes;Crassvirales	d__Bacteria;p__Bacteroidota;c__Bacteroidia;o__Flavobacteriales;f__Flavobacteriaceae;g__Flavobacterium;s__Flavobacterium sp002150205
k141_1027595_flag_0_multi_8.0102_len_6704_12S	13S_bin.36	NA	d__Bacteria;p__Actinobacteriota;c__Acidimicrobiia;o__Acidimicrobiales;f__Ilumatobacteraceae;g__Casp-actino8;s__
k141_1027831_flag_0_multi_41.3965_len_30164_04S	05S_bin.36	Viruses;Duplodnaviria;Heunggongvirae;Uroviricota;Caudoviricetes	d__Bacteria;p__Proteobacteria;c__Gammaproteobacteria;o__Burkholderiales;f__Methylophilaceae;g__Methylopumilus;s__
k141_1027831_flag_0_multi_41.3965_len_30164_04S	15S_bin.44	Viruses;Duplodnaviria;Heunggongvirae;Uroviricota;Caudoviricetes	d__Bacteria;p__Proteobacteria;c__Alphaproteobacteria;o__Pelagibacterales;f__Pelagibacteraceae;g__Fonsibacter;s__Fonsibacter ubiquis
k141_1028154_flag_1_multi_9.7940_len_33723_30A	01A_bin.99	Viruses;Duplodnaviria;Heunggongvirae;Uroviricota;Caudoviricetes	d__Bacteria;p__Bacteroidota;c__Bacteroidia;o__Flavobacteriales;f__UA16;g__UBA4660;s__
k141_1028160_flag_1_multi_8.0000_len_16438_22S	11S_bin.38	Viruses	d__Bacteria;p__Bacteroidota;c__Bacteroidia;o__Flavobacteriales;f__Flavobacteriaceae;g__Flavobacterium;s__Flavobacterium sp002150205
k141_1028869_flag_1_multi_9.6298_len_12784_32S	09S_bin.13	Viruses;Duplodnaviria;Heunggongvirae;Uroviricota;Caudoviricetes	d__Bacteria;p__Proteobacteria;c__Alphaproteobacteria;o__Rhizobiales;f__Anderseniellaceae;g__QKVK01;s__
k141_1028869_flag_1_multi_9.6298_len_12784_32S	07S_bin.42	Viruses;Duplodnaviria;Heunggongvirae;Uroviricota;Caudoviricetes	d__Bacteria;p__Proteobacteria;c__Alphaproteobacteria;o__Rhizobiales;f__Anderseniellaceae;g__QKVK01;s__
k141_1028869_flag_1_multi_9.6298_len_12784_32S	19S_bin.9	Viruses;Duplodnaviria;Heunggongvirae;Uroviricota;Caudoviricetes	d__Bacteria;p__Proteobacteria;c__Alphaproteobacteria;o__Rhizobiales;f__Anderseniellaceae;g__QKVK01;s__
k141_1028999_flag_0_multi_20.0000_len_40623_fragment_1_14S_1	09S_bin.26	Viruses;Duplodnaviria;Heunggongvirae;Uroviricota;Caudoviricetes	d__Bacteria;p__Proteobacteria;c__Gammaproteobacteria;o__Burkholderiales;f__Burkholderiaceae;g__SCGC-AAA027-K21;s__
k141_1029252_flag_0_multi_148.3114_len_213368_04S	01S_bin.2	NA	d__Bacteria;p__Actinobacteriota;c__Thermoleophilia;o__Solirubrobacterales;f__Solirubrobacteraceae;g__F1-60-MAGs163;s__
k141_1029252_flag_0_multi_148.3114_len_213368_04S	09S_bin.45	NA	d__Bacteria;p__Actinobacteriota;c__Thermoleophilia;o__Solirubrobacterales;f__Solirubrobacteraceae;g__F1-60-MAGs163;s__
k141_1029252_flag_0_multi_148.3114_len_213368_04S	02S_bin.57	NA	d__Bacteria;p__Actinobacteriota;c__Thermoleophilia;o__Solirubrobacterales;f__Solirubrobacteraceae;g__F1-60-MAGs163;s__
k141_1029252_flag_0_multi_148.3114_len_213368_04S	03A_bin.76	NA	d__Bacteria;p__Actinobacteriota;c__Thermoleophilia;o__Solirubrobacterales;f__Solirubrobacteraceae;g__F1-60-MAGs163;s__
k141_1029252_flag_0_multi_148.3114_len_213368_04S	11S_bin.29	NA	d__Bacteria;p__Actinobacteriota;c__Thermoleophilia;o__Solirubrobacterales;f__Solirubrobacteraceae;g__F1-60-MAGs163;s__
k141_1029252_flag_0_multi_148.3114_len_213368_04S	03S_bin.58	NA	d__Bacteria;p__Actinobacteriota;c__Thermoleophilia;o__Solirubrobacterales;f__Solirubrobacteraceae;g__F1-60-MAGs163;s__
k141_1029252_flag_0_multi_148.3114_len_213368_04S	04A_bin.18	NA	d__Bacteria;p__Actinobacteriota;c__Thermoleophilia;o__Solirubrobacterales;f__Solirubrobacteraceae;g__F1-60-MAGs163;s__
k141_1029252_flag_0_multi_148.3114_len_213368_04S	04S_bin.52	NA	d__Bacteria;p__Actinobacteriota;c__Thermoleophilia;o__Solirubrobacterales;f__Solirubrobacteraceae;g__F1-60-MAGs163;s__
k141_1029252_flag_0_multi_148.3114_len_213368_04S	05A_bin.50	NA	d__Bacteria;p__Actinobacteriota;c__Thermoleophilia;o__Solirubrobacterales;f__Solirubrobacteraceae;g__F1-60-MAGs163;s__
k141_1029252_flag_0_multi_148.3114_len_213368_04S	05S_bin.24	NA	d__Bacteria;p__Actinobacteriota;c__Thermoleophilia;o__Solirubrobacterales;f__Solirubrobacteraceae;g__F1-60-MAGs163;s__
k141_1029252_flag_0_multi_148.3114_len_213368_04S	06A_bin.46	NA	d__Bacteria;p__Actinobacteriota;c__Thermoleophilia;o__Solirubrobacterales;f__Solirubrobacteraceae;g__F1-60-MAGs163;s__
k141_1029252_flag_0_multi_148.3114_len_213368_04S	14S_bin.48	NA	d__Bacteria;p__Actinobacteriota;c__Thermoleophilia;o__Solirubrobacterales;f__Solirubrobacteraceae;g__F1-60-MAGs163;s__
k141_1029252_flag_0_multi_148.3114_len_213368_04S	06S_bin.58	NA	d__Bacteria;p__Actinobacteriota;c__Thermoleophilia;o__Solirubrobacterales;f__Solirubrobacteraceae;g__F1-60-MAGs163;s__
k141_1029252_flag_0_multi_148.3114_len_213368_04S	07A_bin.85	NA	d__Bacteria;p__Actinobacteriota;c__Thermoleophilia;o__Solirubrobacterales;f__Solirubrobacteraceae;g__F1-60-MAGs163;s__
k141_1029252_flag_0_multi_148.3114_len_213368_04S	15S_bin.38	NA	d__Bacteria;p__Actinobacteriota;c__Thermoleophilia;o__Solirubrobacterales;f__Solirubrobacteraceae;g__F1-60-MAGs163;s__
k141_1029252_flag_0_multi_148.3114_len_213368_04S	07S_bin.58	NA	d__Bacteria;p__Actinobacteriota;c__Thermoleophilia;o__Solirubrobacterales;f__Solirubrobacteraceae;g__F1-60-MAGs163;s__
k141_1029252_flag_0_multi_148.3114_len_213368_04S	08S_bin.31	NA	d__Bacteria;p__Actinobacteriota;c__Thermoleophilia;o__Solirubrobacterales;f__Solirubrobacteraceae;g__F1-60-MAGs163;s__
k141_1029252_flag_0_multi_148.3114_len_213368_04S	27S_bin.46	NA	d__Bacteria;p__Actinobacteriota;c__Thermoleophilia;o__Solirubrobacterales;f__Solirubrobacteraceae;g__F1-60-MAGs163;s__
k141_1029252_flag_0_multi_148.3114_len_213368_04S	17S_bin.8	NA	d__Bacteria;p__Actinobacteriota;c__Thermoleophilia;o__Solirubrobacterales;f__Solirubrobacteraceae;g__F1-60-MAGs163;s__
k141_1029252_flag_0_multi_148.3114_len_213368_04S	25S_bin.25	NA	d__Bacteria;p__Actinobacteriota;c__Thermoleophilia;o__Solirubrobacterales;f__Solirubrobacteraceae;g__F1-60-MAGs163;s__
k141_1029252_flag_0_multi_148.3114_len_213368_04S	10S_bin.19	NA	d__Bacteria;p__Actinobacteriota;c__Thermoleophilia;o__Solirubrobacterales;f__Solirubrobacteraceae;g__F1-60-MAGs163;s__
k141_1029252_flag_0_multi_148.3114_len_213368_04S	22S_bin.20	NA	d__Bacteria;p__Actinobacteriota;c__Thermoleophilia;o__Solirubrobacterales;f__Solirubrobacteraceae;g__F1-60-MAGs163;s__
k141_1029252_flag_0_multi_148.3114_len_213368_04S	30S_bin.10	NA	d__Bacteria;p__Actinobacteriota;c__Thermoleophilia;o__Solirubrobacterales;f__Solirubrobacteraceae;g__F1-60-MAGs163;s__
k141_1029252_flag_0_multi_148.3114_len_213368_04S	19S_bin.53	NA	d__Bacteria;p__Actinobacteriota;c__Thermoleophilia;o__Solirubrobacterales;f__Solirubrobacteraceae;g__F1-60-MAGs163;s__
k141_1029252_flag_0_multi_148.3114_len_213368_04S	31S_bin.27	NA	d__Bacteria;p__Actinobacteriota;c__Thermoleophilia;o__Solirubrobacterales;f__Solirubrobacteraceae;g__F1-60-MAGs163;s__
k141_1029252_flag_0_multi_148.3114_len_213368_04S	20S_bin.31	NA	d__Bacteria;p__Actinobacteriota;c__Thermoleophilia;o__Solirubrobacterales;f__Solirubrobacteraceae;g__F1-60-MAGs163;s__
k141_1029252_flag_0_multi_148.3114_len_213368_04S	32S_bin.40	NA	d__Bacteria;p__Actinobacteriota;c__Thermoleophilia;o__Solirubrobacterales;f__Solirubrobacteraceae;g__F1-60-MAGs163;s__
k141_1029252_flag_0_multi_148.3114_len_213368_04S	21S_bin.26	NA	d__Bacteria;p__Actinobacteriota;c__Thermoleophilia;o__Solirubrobacterales;f__Solirubrobacteraceae;g__F1-60-MAGs163;s__
k141_1029252_flag_0_multi_148.3114_len_213368_04S	12S_bin.7	NA	d__Bacteria;p__Actinobacteriota;c__Thermoleophilia;o__Solirubrobacterales;f__Solirubrobacteraceae;g__F1-60-MAGs163;s__
k141_1029252_flag_0_multi_148.3114_len_213368_04S	13S_bin.59	NA	d__Bacteria;p__Actinobacteriota;c__Thermoleophilia;o__Solirubrobacterales;f__Solirubrobacteraceae;g__F1-60-MAGs163;s__
k141_1029252_flag_0_multi_148.3114_len_213368_04S	16S_bin.30	NA	d__Bacteria;p__Actinobacteriota;c__Thermoleophilia;o__Solirubrobacterales;f__Solirubrobacteraceae;g__F1-60-MAGs163;s__
k141_1029252_flag_0_multi_148.3114_len_213368_04S	23S_bin.31	NA	d__Bacteria;p__Actinobacteriota;c__Thermoleophilia;o__Solirubrobacterales;f__Solirubrobacteraceae;g__F1-60-MAGs163;s__
k141_1029252_flag_0_multi_148.3114_len_213368_04S	24S_bin.38	NA	d__Bacteria;p__Actinobacteriota;c__Thermoleophilia;o__Solirubrobacterales;f__Solirubrobacteraceae;g__F1-60-MAGs163;s__
k141_1029252_flag_0_multi_148.3114_len_213368_04S	18S_bin.55	NA	d__Bacteria;p__Actinobacteriota;c__Thermoleophilia;o__Solirubrobacterales;f__Solirubrobacteraceae;g__F1-60-MAGs163;s__
k141_1029252_flag_0_multi_148.3114_len_213368_04S	28S_bin.40	NA	d__Bacteria;p__Actinobacteriota;c__Thermoleophilia;o__Solirubrobacterales;f__Solirubrobacteraceae;g__F1-60-MAGs163;s__
k141_1029252_flag_0_multi_148.3114_len_213368_04S	26S_bin.35	NA	d__Bacteria;p__Actinobacteriota;c__Thermoleophilia;o__Solirubrobacterales;f__Solirubrobacteraceae;g__F1-60-MAGs163;s__
k141_1029468_flag_1_multi_5.9242_len_18188_30A_1	16A_bin.89	Viruses;Duplodnaviria;Heunggongvirae;Uroviricota;Caudoviricetes	d__Bacteria;p__Proteobacteria;c__Gammaproteobacteria;o__Burkholderiales;f__Burkholderiaceae;g__Polaromonas;s__
k141_1029468_flag_1_multi_5.9242_len_18188_30A_1	20A_bin.68	Viruses;Duplodnaviria;Heunggongvirae;Uroviricota;Caudoviricetes	d__Bacteria;p__Proteobacteria;c__Gammaproteobacteria;o__Burkholderiales;f__Burkholderiaceae;g__Polaromonas;s__
k141_1029468_flag_1_multi_5.9242_len_18188_30A_1	14A_bin.55	Viruses;Duplodnaviria;Heunggongvirae;Uroviricota;Caudoviricetes	d__Bacteria;p__Proteobacteria;c__Gammaproteobacteria;o__Burkholderiales;f__Burkholderiaceae;g__Polaromonas;s__
k141_1029468_flag_1_multi_5.9242_len_18188_30A_1	10A_bin.22	Viruses;Duplodnaviria;Heunggongvirae;Uroviricota;Caudoviricetes	d__Bacteria;p__Proteobacteria;c__Gammaproteobacteria;o__Burkholderiales;f__Burkholderiaceae;g__Polaromonas;s__
k141_1029468_flag_1_multi_5.9242_len_18188_30A_1	28A_bin.61	Viruses;Duplodnaviria;Heunggongvirae;Uroviricota;Caudoviricetes	d__Bacteria;p__Proteobacteria;c__Gammaproteobacteria;o__Burkholderiales;f__Burkholderiaceae;g__Polaromonas;s__
k141_1029468_flag_1_multi_5.9242_len_18188_30A_1	03A_bin.63	Viruses;Duplodnaviria;Heunggongvirae;Uroviricota;Caudoviricetes	d__Bacteria;p__Proteobacteria;c__Gammaproteobacteria;o__Burkholderiales;f__Burkholderiaceae;g__Polaromonas;s__
k141_1029468_flag_1_multi_5.9242_len_18188_30A_1	12A_bin.103	Viruses;Duplodnaviria;Heunggongvirae;Uroviricota;Caudoviricetes	d__Bacteria;p__Proteobacteria;c__Gammaproteobacteria;o__Burkholderiales;f__Burkholderiaceae;g__Polaromonas;s__
k141_1029468_flag_1_multi_5.9242_len_18188_30A_1	02A_bin.61	Viruses;Duplodnaviria;Heunggongvirae;Uroviricota;Caudoviricetes	d__Bacteria;p__Proteobacteria;c__Gammaproteobacteria;o__Burkholderiales;f__Burkholderiaceae;g__Polaromonas;s__
k141_1029468_flag_1_multi_5.9242_len_18188_30A_1	31A_bin.56	Viruses;Duplodnaviria;Heunggongvirae;Uroviricota;Caudoviricetes	d__Bacteria;p__Proteobacteria;c__Gammaproteobacteria;o__Burkholderiales;f__Burkholderiaceae;g__Polaromonas;s__
k141_1029468_flag_1_multi_5.9242_len_18188_30A_1	15A_bin.26	Viruses;Duplodnaviria;Heunggongvirae;Uroviricota;Caudoviricetes	d__Bacteria;p__Proteobacteria;c__Gammaproteobacteria;o__Burkholderiales;f__Burkholderiaceae;g__Polaromonas;s__
k141_1029468_flag_1_multi_5.9242_len_18188_30A_1	11A_bin.74	Viruses;Duplodnaviria;Heunggongvirae;Uroviricota;Caudoviricetes	d__Bacteria;p__Proteobacteria;c__Gammaproteobacteria;o__Burkholderiales;f__Burkholderiaceae;g__Polaromonas;s__
k141_1029468_flag_1_multi_5.9242_len_18188_30A_1	23A_bin.52	Viruses;Duplodnaviria;Heunggongvirae;Uroviricota;Caudoviricetes	d__Bacteria;p__Proteobacteria;c__Gammaproteobacteria;o__Burkholderiales;f__Burkholderiaceae;g__Polaromonas;s__
k141_1029468_flag_1_multi_5.9242_len_18188_30A_1	17A_bin.3	Viruses;Duplodnaviria;Heunggongvirae;Uroviricota;Caudoviricetes	d__Bacteria;p__Proteobacteria;c__Gammaproteobacteria;o__Burkholderiales;f__Burkholderiaceae;g__Polaromonas;s__
k141_1029468_flag_1_multi_5.9242_len_18188_30A_1	09A_bin.68	Viruses;Duplodnaviria;Heunggongvirae;Uroviricota;Caudoviricetes	d__Bacteria;p__Proteobacteria;c__Gammaproteobacteria;o__Burkholderiales;f__Burkholderiaceae;g__Polaromonas;s__
k141_1029468_flag_1_multi_5.9242_len_18188_30A_1	13A_bin.48	Viruses;Duplodnaviria;Heunggongvirae;Uroviricota;Caudoviricetes	d__Bacteria;p__Proteobacteria;c__Gammaproteobacteria;o__Burkholderiales;f__Burkholderiaceae;g__Polaromonas;s__
k141_1029468_flag_1_multi_5.9242_len_18188_30A_1	25A_bin.52	Viruses;Duplodnaviria;Heunggongvirae;Uroviricota;Caudoviricetes	d__Bacteria;p__Proteobacteria;c__Gammaproteobacteria;o__Burkholderiales;f__Burkholderiaceae;g__Polaromonas;s__
k141_1029468_flag_1_multi_5.9242_len_18188_30A_1	22A_bin.23	Viruses;Duplodnaviria;Heunggongvirae;Uroviricota;Caudoviricetes	d__Bacteria;p__Proteobacteria;c__Gammaproteobacteria;o__Burkholderiales;f__Burkholderiaceae;g__Polaromonas;s__
k141_1029468_flag_1_multi_5.9242_len_18188_30A_1	04A_bin.59	Viruses;Duplodnaviria;Heunggongvirae;Uroviricota;Caudoviricetes	d__Bacteria;p__Proteobacteria;c__Gammaproteobacteria;o__Burkholderiales;f__Burkholderiaceae;g__Polaromonas;s__
k141_1029468_flag_1_multi_5.9242_len_18188_30A_1	19A_bin.33	Viruses;Duplodnaviria;Heunggongvirae;Uroviricota;Caudoviricetes	d__Bacteria;p__Proteobacteria;c__Gammaproteobacteria;o__Burkholderiales;f__Burkholderiaceae;g__Polaromonas;s__
k141_1029468_flag_1_multi_5.9242_len_18188_30A_1	24A_bin.49	Viruses;Duplodnaviria;Heunggongvirae;Uroviricota;Caudoviricetes	d__Bacteria;p__Proteobacteria;c__Gammaproteobacteria;o__Burkholderiales;f__Burkholderiaceae;g__Polaromonas;s__
k141_1029468_flag_1_multi_5.9242_len_18188_30A_1	27A_bin.14	Viruses;Duplodnaviria;Heunggongvirae;Uroviricota;Caudoviricetes	d__Bacteria;p__Proteobacteria;c__Gammaproteobacteria;o__Burkholderiales;f__Burkholderiaceae;g__Polaromonas;s__
k141_1029468_flag_1_multi_5.9242_len_18188_30A_1	21A_bin.53	Viruses;Duplodnaviria;Heunggongvirae;Uroviricota;Caudoviricetes	d__Bacteria;p__Proteobacteria;c__Gammaproteobacteria;o__Burkholderiales;f__Burkholderiaceae;g__Polaromonas;s__
k141_1029468_flag_1_multi_5.9242_len_18188_30A_1	18A_bin.31	Viruses;Duplodnaviria;Heunggongvirae;Uroviricota;Caudoviricetes	d__Bacteria;p__Proteobacteria;c__Gammaproteobacteria;o__Burkholderiales;f__Burkholderiaceae;g__Polaromonas;s__
k141_1030166_flag_0_multi_8.5975_len_12187_02A	26A_bin.1	Viruses;Duplodnaviria;Heunggongvirae;Uroviricota;Caudoviricetes	d__Bacteria;p__Planctomycetota;c__Phycisphaerae;o__Phycisphaerales;f__SM1A02;g__UBA2396;s__
k141_1030365_flag_0_multi_34.1701_len_5021_17A	15A_bin.32	NA	d__Bacteria;p__Actinobacteriota;c__Actinomycetia;o__Actinomycetales;f__Microbacteriaceae;g__Aquiluna;s__
k141_1030365_flag_0_multi_34.1701_len_5021_17A	10A_bin.72	NA	d__Bacteria;p__Actinobacteriota;c__Actinomycetia;o__Actinomycetales;f__Microbacteriaceae;g__Aquiluna;s__
k141_1030365_flag_0_multi_34.1701_len_5021_17A	29A_bin.52	NA	d__Bacteria;p__Actinobacteriota;c__Actinomycetia;o__Actinomycetales;f__Microbacteriaceae;g__Aquiluna;s__
k141_1030365_flag_0_multi_34.1701_len_5021_17A	13A_bin.36	NA	d__Bacteria;p__Actinobacteriota;c__Actinomycetia;o__Actinomycetales;f__Microbacteriaceae;g__Aquiluna;s__
k141_1030365_flag_0_multi_34.1701_len_5021_17A	12A_bin.53	NA	d__Bacteria;p__Actinobacteriota;c__Actinomycetia;o__Actinomycetales;f__Microbacteriaceae;g__Aquiluna;s__
k141_1030365_flag_0_multi_34.1701_len_5021_17A	18A_bin.24	NA	d__Bacteria;p__Actinobacteriota;c__Actinomycetia;o__Actinomycetales;f__Microbacteriaceae;g__Aquiluna;s__
k141_1030365_flag_0_multi_34.1701_len_5021_17A	16A_bin.10	NA	d__Bacteria;p__Actinobacteriota;c__Actinomycetia;o__Actinomycetales;f__Microbacteriaceae;g__Aquiluna;s__
k141_1030365_flag_0_multi_34.1701_len_5021_17A	17A_bin.7	NA	d__Bacteria;p__Actinobacteriota;c__Actinomycetia;o__Actinomycetales;f__Microbacteriaceae;g__Aquiluna;s__
k141_103069_flag_0_multi_108.6305_len_44636_29A_1	01A_bin.55	Viruses;Duplodnaviria;Heunggongvirae;Uroviricota;Caudoviricetes	d__Bacteria;p__Proteobacteria;c__Alphaproteobacteria;o__Caulobacterales;f__Caulobacteraceae;g__Caulobacter;s__
k141_103069_flag_0_multi_108.6305_len_44636_29A_1	02A_bin.11	Viruses;Duplodnaviria;Heunggongvirae;Uroviricota;Caudoviricetes	d__Bacteria;p__Proteobacteria;c__Alphaproteobacteria;o__Sphingomonadales;f__Sphingomonadaceae;g__Porphyrobacter;s__
k141_103069_flag_0_multi_108.6305_len_44636_29A_1	24A_bin.14	Viruses;Duplodnaviria;Heunggongvirae;Uroviricota;Caudoviricetes	d__Bacteria;p__Proteobacteria;c__Alphaproteobacteria;o__Caulobacterales;f__Caulobacteraceae;g__Brevundimonas;s__
k141_103069_flag_0_multi_108.6305_len_44636_29A_1	28A_bin.33	Viruses;Duplodnaviria;Heunggongvirae;Uroviricota;Caudoviricetes	d__Bacteria;p__Proteobacteria;c__Alphaproteobacteria;o__Sphingomonadales;f__Sphingomonadaceae;g__Porphyrobacter;s__
k141_103069_flag_0_multi_108.6305_len_44636_29A_1	25A_bin.4	Viruses;Duplodnaviria;Heunggongvirae;Uroviricota;Caudoviricetes	d__Bacteria;p__Proteobacteria;c__Alphaproteobacteria;o__Sphingomonadales;f__Sphingomonadaceae;g__Porphyrobacter;s__
k141_103069_flag_0_multi_108.6305_len_44636_29A_1	25A_bin.28	Viruses;Duplodnaviria;Heunggongvirae;Uroviricota;Caudoviricetes	d__Bacteria;p__Proteobacteria;c__Alphaproteobacteria;o__Caulobacterales;f__Caulobacteraceae;g__Brevundimonas;s__
k141_103069_flag_0_multi_108.6305_len_44636_29A_1	13A_bin.23	Viruses;Duplodnaviria;Heunggongvirae;Uroviricota;Caudoviricetes	d__Bacteria;p__Proteobacteria;c__Alphaproteobacteria;o__Caulobacterales;f__Caulobacteraceae;g__Caulobacter;s__
k141_103069_flag_0_multi_108.6305_len_44636_29A_1	30A_bin.2	Viruses;Duplodnaviria;Heunggongvirae;Uroviricota;Caudoviricetes	d__Bacteria;p__Proteobacteria;c__Alphaproteobacteria;o__Sphingomonadales;f__Sphingomonadaceae;g__Porphyrobacter;s__
k141_103069_flag_0_multi_108.6305_len_44636_29A_1	27A_bin.59	Viruses;Duplodnaviria;Heunggongvirae;Uroviricota;Caudoviricetes	d__Bacteria;p__Proteobacteria;c__Alphaproteobacteria;o__Sphingomonadales;f__Sphingomonadaceae;g__Porphyrobacter;s__
k141_103069_flag_0_multi_108.6305_len_44636_29A_1	05A_bin.88	Viruses;Duplodnaviria;Heunggongvirae;Uroviricota;Caudoviricetes	d__Bacteria;p__Proteobacteria;c__Alphaproteobacteria;o__Caulobacterales;f__Caulobacteraceae;g__Brevundimonas;s__
k141_103069_flag_0_multi_108.6305_len_44636_29A_1	29A_bin.31	Viruses;Duplodnaviria;Heunggongvirae;Uroviricota;Caudoviricetes	d__Bacteria;p__Proteobacteria;c__Alphaproteobacteria;o__Sphingomonadales;f__Sphingomonadaceae;g__Porphyrobacter;s__
k141_103069_flag_0_multi_108.6305_len_44636_29A_1	32A_bin.57	Viruses;Duplodnaviria;Heunggongvirae;Uroviricota;Caudoviricetes	d__Bacteria;p__Proteobacteria;c__Alphaproteobacteria;o__Sphingomonadales;f__Sphingomonadaceae;g__Porphyrobacter;s__
k141_1030909_flag_0_multi_345.8620_len_32070_27S	11S_bin.15	Viruses;Duplodnaviria;Heunggongvirae;Uroviricota;Caudoviricetes	d__Bacteria;p__Proteobacteria;c__Gammaproteobacteria;o__Pseudomonadales;f__Moraxellaceae;g__Acinetobacter;s__Acinetobacter johnsonii
k141_1030909_flag_0_multi_345.8620_len_32070_27S	24A_bin.34	Viruses;Duplodnaviria;Heunggongvirae;Uroviricota;Caudoviricetes	d__Bacteria;p__Proteobacteria;c__Gammaproteobacteria;o__Pseudomonadales;f__Moraxellaceae;g__Acinetobacter;s__Acinetobacter johnsonii
k141_1030909_flag_0_multi_345.8620_len_32070_27S	32S_bin.52	Viruses;Duplodnaviria;Heunggongvirae;Uroviricota;Caudoviricetes	d__Bacteria;p__Proteobacteria;c__Gammaproteobacteria;o__Pseudomonadales;f__Moraxellaceae;g__Acinetobacter;s__Acinetobacter johnsonii
k141_1030909_flag_0_multi_345.8620_len_32070_27S	01S_bin.34	Viruses;Duplodnaviria;Heunggongvirae;Uroviricota;Caudoviricetes	d__Bacteria;p__Proteobacteria;c__Gammaproteobacteria;o__Pseudomonadales;f__Moraxellaceae;g__Acinetobacter;s__Acinetobacter johnsonii
k141_1030909_flag_0_multi_345.8620_len_32070_27S	14S_bin.46	Viruses;Duplodnaviria;Heunggongvirae;Uroviricota;Caudoviricetes	d__Bacteria;p__Proteobacteria;c__Gammaproteobacteria;o__Burkholderiales;f__Methylophilaceae;g__Methylopumilus;s__
k141_1030909_flag_0_multi_345.8620_len_32070_27S	29A_bin.61	Viruses;Duplodnaviria;Heunggongvirae;Uroviricota;Caudoviricetes	d__Bacteria;p__Proteobacteria;c__Gammaproteobacteria;o__Pseudomonadales;f__Moraxellaceae;g__Acinetobacter;s__Acinetobacter johnsonii
k141_1030909_flag_0_multi_345.8620_len_32070_27S	17S_bin.18	Viruses;Duplodnaviria;Heunggongvirae;Uroviricota;Caudoviricetes	d__Bacteria;p__Proteobacteria;c__Gammaproteobacteria;o__Pseudomonadales;f__Moraxellaceae;g__Acinetobacter;s__Acinetobacter johnsonii
k141_1030909_flag_0_multi_345.8620_len_32070_27S	19S_bin.23	Viruses;Duplodnaviria;Heunggongvirae;Uroviricota;Caudoviricetes	d__Bacteria;p__Proteobacteria;c__Gammaproteobacteria;o__Pseudomonadales;f__Moraxellaceae;g__Acinetobacter;s__Acinetobacter johnsonii
k141_1030909_flag_0_multi_345.8620_len_32070_27S	11S_bin.24	Viruses;Duplodnaviria;Heunggongvirae;Uroviricota;Caudoviricetes	d__Bacteria;p__Proteobacteria;c__Gammaproteobacteria;o__Burkholderiales;f__Methylophilaceae;g__Methylopumilus;s__
k141_1030909_flag_0_multi_345.8620_len_32070_27S	28A_bin.13	Viruses;Duplodnaviria;Heunggongvirae;Uroviricota;Caudoviricetes	d__Bacteria;p__Proteobacteria;c__Gammaproteobacteria;o__Pseudomonadales;f__Moraxellaceae;g__Acinetobacter;s__Acinetobacter johnsonii
k141_1030909_flag_0_multi_345.8620_len_32070_27S	21S_bin.36	Viruses;Duplodnaviria;Heunggongvirae;Uroviricota;Caudoviricetes	d__Bacteria;p__Proteobacteria;c__Gammaproteobacteria;o__Pseudomonadales;f__Moraxellaceae;g__Acinetobacter;s__Acinetobacter johnsonii
k141_1031536_flag_0_multi_177.6384_len_9421_01A	14A_bin.30	Viruses;Duplodnaviria;Heunggongvirae;Uroviricota;Caudoviricetes	d__Bacteria;p__Verrucomicrobiota_A;c__Chlamydiia;o__Parachlamydiales;f__Parachlamydiaceae;g__;s__
k141_1031571_flag_1_multi_9.9819_len_42142_27A	27A_bin.58	Viruses;Duplodnaviria;Heunggongvirae;Uroviricota;Caudoviricetes	d__Bacteria;p__Proteobacteria;c__Gammaproteobacteria;o__Burkholderiales;f__Burkholderiaceae;g__;s__
k141_1031623_flag_0_multi_18.0000_len_46799_29A_1	29A_bin.28	Viruses;Duplodnaviria;Heunggongvirae;Uroviricota;Caudoviricetes	d__Bacteria;p__Proteobacteria;c__Alphaproteobacteria;o__Sphingomonadales;f__Sphingomonadaceae;g__Novosphingobium;s__Novosphingobium lindaniclasticum
k141_1031623_flag_0_multi_18.0000_len_46799_29A_1	28A_bin.73	Viruses;Duplodnaviria;Heunggongvirae;Uroviricota;Caudoviricetes	d__Bacteria;p__Proteobacteria;c__Alphaproteobacteria;o__Sphingomonadales;f__Sphingomonadaceae;g__Novosphingobium;s__Novosphingobium lindaniclasticum
k141_1031636_flag_1_multi_6.0000_len_6729_04S	04S_bin.3	NA	d__Bacteria;p__Planctomycetota;c__Planctomycetes;o__Planctomycetales;f__Planctomycetaceae;g__SXKJ01;s__
k141_1032865_flag_0_multi_12.9016_len_24285_05A	05A_bin.103	Viruses;Duplodnaviria;Heunggongvirae;Uroviricota;Caudoviricetes	d__Bacteria;p__Proteobacteria;c__Gammaproteobacteria;o__Enterobacterales;f__Enterobacteriaceae;g__Pseudescherichia;s__Pseudescherichia vulneris
k141_1033628_flag_1_multi_16.3725_len_11192_24A	19A_bin.3	NA	d__Bacteria;p__Actinobacteriota;c__Actinomycetia;o__Nanopelagicales;f__Nanopelagicaceae;g__IMCC26077;s__
k141_1034485_flag_0_multi_14.0794_len_15961_26S	03S_bin.50	Viruses;Duplodnaviria;Heunggongvirae;Uroviricota;Caudoviricetes	d__Bacteria;p__Bacteroidota;c__Bacteroidia;o__Chitinophagales;f__Chitinophagaceae;g__Sediminibacterium;s__Sediminibacterium sp005800655
k141_1034537_flag_0_multi_7.7729_len_8068_26A	27A_bin.31	Viruses;Duplodnaviria;Heunggongvirae;Uroviricota;Caudoviricetes	d__Bacteria;p__Planctomycetota;c__Planctomycetes;o__Pirellulales;f__UBA1268;g__;s__
k141_1034537_flag_0_multi_7.7729_len_8068_26A	26A_bin.6	Viruses;Duplodnaviria;Heunggongvirae;Uroviricota;Caudoviricetes	d__Bacteria;p__Planctomycetota;c__Planctomycetes;o__Pirellulales;f__UBA1268;g__;s__
k141_1034546_flag_0_multi_6.9737_len_5159_03A	03A_bin.19	NA	d__Bacteria;p__Proteobacteria;c__Alphaproteobacteria;o__Caulobacterales;f__Caulobacteraceae;g__Brevundimonas;s__
k141_1034546_flag_0_multi_6.9737_len_5159_03A	04A_bin.96	NA	d__Bacteria;p__Proteobacteria;c__Alphaproteobacteria;o__Caulobacterales;f__Caulobacteraceae;g__Brevundimonas;s__
k141_1034546_flag_0_multi_6.9737_len_5159_03A	05A_bin.88	NA	d__Bacteria;p__Proteobacteria;c__Alphaproteobacteria;o__Caulobacterales;f__Caulobacteraceae;g__Brevundimonas;s__
k141_1034546_flag_0_multi_6.9737_len_5159_03A	14A_bin.69	NA	d__Bacteria;p__Proteobacteria;c__Alphaproteobacteria;o__Caulobacterales;f__Caulobacteraceae;g__Brevundimonas;s__
k141_1034546_flag_0_multi_6.9737_len_5159_03A	16A_bin.78	NA	d__Bacteria;p__Proteobacteria;c__Alphaproteobacteria;o__Caulobacterales;f__Caulobacteraceae;g__Brevundimonas;s__
k141_1034650_flag_1_multi_7.9581_len_7484_28S	32A_bin.12	Viruses;Duplodnaviria;Heunggongvirae;Uroviricota;Caudoviricetes	d__Bacteria;p__Actinobacteriota;c__Actinomycetia;o__Mycobacteriales;f__Mycobacteriaceae;g__Mycobacterium;s__
k141_1034650_flag_1_multi_7.9581_len_7484_28S	12S_bin.24	Viruses;Duplodnaviria;Heunggongvirae;Uroviricota;Caudoviricetes	d__Bacteria;p__Proteobacteria;c__Alphaproteobacteria;o__Rhizobiales;f__Anderseniellaceae;g__QKVK01;s__
k141_1035584_flag_0_multi_15.0000_len_10890_04S	08S_bin.38	Viruses;Duplodnaviria;Heunggongvirae;Uroviricota;Caudoviricetes	d__Bacteria;p__Proteobacteria;c__Alphaproteobacteria;o__Rhizobiales;f__Beijerinckiaceae;g__Methylocystis;s__Methylocystis sp002412985
k141_1035634_flag_0_multi_29.9800_len_32065_07S	13A_bin.30	Viruses;Duplodnaviria;Heunggongvirae;Uroviricota;Caudoviricetes	d__Bacteria;p__Myxococcota;c__Polyangia;o__Polyangiales;f__Polyangiaceae;g__;s__
k141_1035643_flag_1_multi_5.9728_len_8588_11S	23S_bin.25	Viruses;Duplodnaviria;Heunggongvirae;Uroviricota;Caudoviricetes	d__Bacteria;p__Proteobacteria;c__Alphaproteobacteria;o__Sphingomonadales;f__Sphingomonadaceae;g__UBA1936;s__
k141_1036009_flag_0_multi_32.4094_len_8975_03S	01S_bin.36	Viruses;Duplodnaviria;Heunggongvirae;Uroviricota;Caudoviricetes	d__Bacteria;p__Actinobacteriota;c__Acidimicrobiia;o__IMCC26256;f__PALSA-555;g__;s__
k141_1036009_flag_0_multi_32.4094_len_8975_03S	07S_bin.34	Viruses;Duplodnaviria;Heunggongvirae;Uroviricota;Caudoviricetes	d__Bacteria;p__Actinobacteriota;c__Acidimicrobiia;o__IMCC26256;f__PALSA-555;g__;s__
k141_1036009_flag_0_multi_32.4094_len_8975_03S	21S_bin.10	Viruses;Duplodnaviria;Heunggongvirae;Uroviricota;Caudoviricetes	d__Bacteria;p__Actinobacteriota;c__Acidimicrobiia;o__IMCC26256;f__PALSA-555;g__;s__
k141_1036009_flag_0_multi_32.4094_len_8975_03S	13S_bin.39	Viruses;Duplodnaviria;Heunggongvirae;Uroviricota;Caudoviricetes	d__Bacteria;p__Actinobacteriota;c__Acidimicrobiia;o__IMCC26256;f__PALSA-555;g__;s__
k141_1036246_flag_0_multi_7.8445_len_9777_28A	16A_bin.108	NA	d__Bacteria;p__Actinobacteriota;c__Actinomycetia;o__Nanopelagicales;f__Nanopelagicaceae;g__UBA3012;s__
k141_1036323_flag_1_multi_7.4201_len_13761_12A	10A_bin.94	Viruses;Duplodnaviria;Heunggongvirae;Uroviricota;Caudoviricetes	d__Bacteria;p__Verrucomicrobiota;c__Verrucomicrobiae;o__Verrucomicrobiales;f__Akkermansiaceae;g__UBA956;s__
k141_1036323_flag_1_multi_7.4201_len_13761_12A	08A_bin.52	Viruses;Duplodnaviria;Heunggongvirae;Uroviricota;Caudoviricetes	d__Bacteria;p__Verrucomicrobiota;c__Verrucomicrobiae;o__Verrucomicrobiales;f__Akkermansiaceae;g__UBA956;s__
k141_1037520_flag_0_multi_52.8013_len_14516_23S	24S_bin.12	Viruses;Duplodnaviria;Heunggongvirae;Uroviricota;Caudoviricetes	d__Bacteria;p__Proteobacteria;c__Gammaproteobacteria;o__Enterobacterales;f__Enterobacteriaceae;g__Lelliottia;s__Lelliottia nimipressuralis
k141_1037815_flag_1_multi_8.0000_len_6383_02S	02S_bin.5	Viruses;Duplodnaviria;Heunggongvirae;Uroviricota;Caudoviricetes	d__Bacteria;p__Actinobacteriota;c__Actinomycetia;o__Nanopelagicales;f__S36-B12;g__UBA10649;s__
k141_1037909_flag_0_multi_128.7605_len_63200_27A	16A_bin.24	Viruses;Duplodnaviria;Heunggongvirae;Uroviricota;Caudoviricetes	d__Bacteria;p__Planctomycetota;c__Planctomycetes;o__Pirellulales;f__Pirellulaceae;g__Mariniblastus;s__
k141_1037909_flag_0_multi_128.7605_len_63200_27A	10A_bin.29	Viruses;Duplodnaviria;Heunggongvirae;Uroviricota;Caudoviricetes	d__Bacteria;p__Planctomycetota;c__Planctomycetes;o__Pirellulales;f__Pirellulaceae;g__Mariniblastus;s__
k141_103818_flag_0_multi_19.9671_len_5582_26S	12S_bin.8	NA	d__Bacteria;p__Proteobacteria;c__Gammaproteobacteria;o__Burkholderiales;f__Methylophilaceae;g__Methylopumilus;s__
k141_103818_flag_0_multi_19.9671_len_5582_26S	26S_bin.42	NA	d__Bacteria;p__Proteobacteria;c__Gammaproteobacteria;o__Pseudomonadales;f__Moraxellaceae;g__Acinetobacter;s__Acinetobacter sp004331285
k141_1038519_flag_0_multi_9.9866_len_14917_02A_1	02A_bin.12	NA	d__Bacteria;p__Planctomycetota;c__Planctomycetes;o__Pirellulales;f__UBA1268;g__F1-20-MAGs016;s__
k141_1038519_flag_0_multi_9.9866_len_14917_02A_1	03A_bin.85	NA	d__Bacteria;p__Planctomycetota;c__Planctomycetes;o__Pirellulales;f__UBA1268;g__F1-20-MAGs016;s__
k141_1038519_flag_0_multi_9.9866_len_14917_02A_1	20A_bin.60	NA	d__Bacteria;p__Planctomycetota;c__Planctomycetes;o__Pirellulales;f__UBA1268;g__F1-20-MAGs016;s__
k141_1038519_flag_0_multi_9.9866_len_14917_02A_1	12A_bin.110	NA	d__Bacteria;p__Planctomycetota;c__Planctomycetes;o__Pirellulales;f__UBA1268;g__F1-20-MAGs016;s__
k141_1038519_flag_0_multi_9.9866_len_14917_02A_1	04A_bin.61	NA	d__Bacteria;p__Planctomycetota;c__Planctomycetes;o__Pirellulales;f__UBA1268;g__F1-20-MAGs016;s__
k141_1038519_flag_0_multi_9.9866_len_14917_02A_1	22A_bin.31	NA	d__Bacteria;p__Planctomycetota;c__Planctomycetes;o__Pirellulales;f__UBA1268;g__F1-20-MAGs016;s__
k141_1038519_flag_0_multi_9.9866_len_14917_02A_1	05A_bin.66	NA	d__Bacteria;p__Planctomycetota;c__Planctomycetes;o__Pirellulales;f__UBA1268;g__F1-20-MAGs016;s__
k141_1038519_flag_0_multi_9.9866_len_14917_02A_1	14A_bin.60	NA	d__Bacteria;p__Planctomycetota;c__Planctomycetes;o__Pirellulales;f__UBA1268;g__F1-20-MAGs016;s__
k141_1038519_flag_0_multi_9.9866_len_14917_02A_1	06A_bin.35	NA	d__Bacteria;p__Planctomycetota;c__Planctomycetes;o__Pirellulales;f__UBA1268;g__F1-20-MAGs016;s__
k141_1038519_flag_0_multi_9.9866_len_14917_02A_1	07A_bin.63	NA	d__Bacteria;p__Planctomycetota;c__Planctomycetes;o__Pirellulales;f__UBA1268;g__F1-20-MAGs016;s__
k141_1038519_flag_0_multi_9.9866_len_14917_02A_1	16A_bin.3	NA	d__Bacteria;p__Planctomycetota;c__Planctomycetes;o__Pirellulales;f__UBA1268;g__F1-20-MAGs016;s__
k141_1038519_flag_0_multi_9.9866_len_14917_02A_1	08A_bin.49	NA	d__Bacteria;p__Planctomycetota;c__Planctomycetes;o__Pirellulales;f__UBA1268;g__F1-20-MAGs016;s__
k141_1038519_flag_0_multi_9.9866_len_14917_02A_1	17A_bin.19	NA	d__Bacteria;p__Planctomycetota;c__Planctomycetes;o__Pirellulales;f__UBA1268;g__F1-20-MAGs016;s__
k141_1038519_flag_0_multi_9.9866_len_14917_02A_1	09A_bin.26	NA	d__Bacteria;p__Planctomycetota;c__Planctomycetes;o__Pirellulales;f__UBA1268;g__F1-20-MAGs016;s__
k141_1038519_flag_0_multi_9.9866_len_14917_02A_1	10A_bin.14	NA	d__Bacteria;p__Planctomycetota;c__Planctomycetes;o__Pirellulales;f__UBA1268;g__F1-20-MAGs016;s__
k141_1038519_flag_0_multi_9.9866_len_14917_02A_1	11A_bin.31	NA	d__Bacteria;p__Planctomycetota;c__Planctomycetes;o__Pirellulales;f__UBA1268;g__F1-20-MAGs016;s__
k141_1038519_flag_0_multi_9.9866_len_14917_02A_1	19A_bin.32	NA	d__Bacteria;p__Planctomycetota;c__Planctomycetes;o__Pirellulales;f__UBA1268;g__F1-20-MAGs016;s__
k141_1039293_flag_0_multi_14.3624_len_9243_27S	04S_bin.74	Viruses;Duplodnaviria;Heunggongvirae;Uroviricota;Caudoviricetes	d__Bacteria;p__Proteobacteria;c__Gammaproteobacteria;o__Legionellales;f__Legionellaceae;g__Legionella_A;s__
k141_1039851_flag_0_multi_76.8754_len_14998_fragment_1_18A	14A_bin.10	Viruses;Duplodnaviria;Heunggongvirae;Uroviricota;Caudoviricetes	d__Bacteria;p__Planctomycetota;c__Planctomycetes;o__Pirellulales;f__Pirellulaceae;g__Pirellula_B;s__
k141_1039851_flag_0_multi_76.8754_len_14998_fragment_1_18A	18A_bin.28	Viruses;Duplodnaviria;Heunggongvirae;Uroviricota;Caudoviricetes	d__Bacteria;p__Planctomycetota;c__Planctomycetes;o__Pirellulales;f__Pirellulaceae;g__Pirellula_B;s__
k141_1040295_flag_1_multi_18.4141_len_8520_05A	21A_bin.14	NA	d__Bacteria;p__Cyanobacteria;c__Cyanobacteriia;o__PCC-6307;f__Cyanobiaceae;g__Cyanobium_A;s__
k141_1040295_flag_1_multi_18.4141_len_8520_05A	04A_bin.50	NA	d__Bacteria;p__Cyanobacteria;c__Cyanobacteriia;o__PCC-6307;f__Cyanobiaceae;g__Vulcanococcus;s__
k141_1040295_flag_1_multi_18.4141_len_8520_05A	05A_bin.12	NA	d__Bacteria;p__Cyanobacteria;c__Cyanobacteriia;o__PCC-6307;f__Cyanobiaceae;g__Vulcanococcus;s__
k141_1040295_flag_1_multi_18.4141_len_8520_05A	18A_bin.60	NA	d__Bacteria;p__Proteobacteria;c__Gammaproteobacteria;o__Burkholderiales;f__Burkholderiaceae;g__QOAZ01;s__
k141_1040295_flag_1_multi_18.4141_len_8520_05A	28S_bin.33	NA	d__Bacteria;p__Cyanobacteria;c__Cyanobacteriia;o__PCC-6307;f__Cyanobiaceae;g__Cyanobium_A;s__Cyanobium_A usitatum
k141_1040295_flag_1_multi_18.4141_len_8520_05A	24A_bin.9	NA	d__Bacteria;p__Cyanobacteria;c__Cyanobacteriia;o__PCC-6307;f__Cyanobiaceae;g__Cyanobium_A;s__
k141_1040295_flag_1_multi_18.4141_len_8520_05A	30S_bin.26	NA	d__Bacteria;p__Cyanobacteria;c__Cyanobacteriia;o__PCC-6307;f__Cyanobiaceae;g__Cyanobium_A;s__
k141_1040295_flag_1_multi_18.4141_len_8520_05A	31S_bin.14	NA	d__Bacteria;p__Cyanobacteria;c__Cyanobacteriia;o__PCC-6307;f__Cyanobiaceae;g__Cyanobium_A;s__Cyanobium_A usitatum
k141_1040464_flag_1_multi_641.7097_len_23824_02S	09A_bin.20	Viruses;Duplodnaviria;Heunggongvirae;Uroviricota;Caudoviricetes	d__Bacteria;p__Planctomycetota;c__Planctomycetes;o__Pirellulales;f__Pirellulaceae;g__Mariniblastus;s__
k141_1040688_flag_1_multi_13.0000_len_13469_01S	02S_bin.90	Viruses;Duplodnaviria;Heunggongvirae;Uroviricota;Caudoviricetes	d__Bacteria;p__Verrucomicrobiota;c__Verrucomicrobiae;o__Opitutales;f__UBA953;g__UBA953;s__
k141_1040688_flag_1_multi_13.0000_len_13469_01S	21S_bin.4	Viruses;Duplodnaviria;Heunggongvirae;Uroviricota;Caudoviricetes	d__Bacteria;p__Proteobacteria;c__Alphaproteobacteria;o__Reyranellales;f__Reyranellaceae;g__Reyranella;s__
k141_1040688_flag_1_multi_13.0000_len_13469_01S	03S_bin.53	Viruses;Duplodnaviria;Heunggongvirae;Uroviricota;Caudoviricetes	d__Bacteria;p__Proteobacteria;c__Alphaproteobacteria;o__Reyranellales;f__Reyranellaceae;g__Reyranella;s__
k141_1040688_flag_1_multi_8.9844_len_11931_28A_1	27A_bin.51	Viruses;Duplodnaviria;Heunggongvirae;Uroviricota;Caudoviricetes	d__Bacteria;p__Proteobacteria;c__Alphaproteobacteria;o__Caulobacterales;f__Caulobacteraceae;g__;s__
k141_1040688_flag_1_multi_8.9844_len_11931_28A_1	28A_bin.4	Viruses;Duplodnaviria;Heunggongvirae;Uroviricota;Caudoviricetes	d__Bacteria;p__Proteobacteria;c__Alphaproteobacteria;o__Caulobacterales;f__Caulobacteraceae;g__;s__
k141_1040688_flag_1_multi_8.9844_len_11931_28A_1	30A_bin.67	Viruses;Duplodnaviria;Heunggongvirae;Uroviricota;Caudoviricetes	d__Bacteria;p__Proteobacteria;c__Alphaproteobacteria;o__Caulobacterales;f__Caulobacteraceae;g__;s__
k141_1041421_flag_0_multi_5.6402_len_7924_09S	13S_bin.17	NA	d__Bacteria;p__Cyanobacteria;c__Cyanobacteriia;o__PCC-6307;f__Cyanobiaceae;g__Cyanobium_A;s__
k141_1041421_flag_0_multi_5.6402_len_7924_09S	28S_bin.33	NA	d__Bacteria;p__Cyanobacteria;c__Cyanobacteriia;o__PCC-6307;f__Cyanobiaceae;g__Cyanobium_A;s__Cyanobium_A usitatum
k141_1042479_flag_1_multi_9.2336_len_6626_04A	18A_bin.58	Viruses;Duplodnaviria;Heunggongvirae;Uroviricota;Caudoviricetes	d__Bacteria;p__Bacteroidota;c__Bacteroidia;o__Chitinophagales;f__Saprospiraceae;g__Haliscomenobacter;s__
k141_1042479_flag_1_multi_9.2336_len_6626_04A	16A_bin.60	Viruses;Duplodnaviria;Heunggongvirae;Uroviricota;Caudoviricetes	d__Bacteria;p__Bacteroidota;c__Bacteroidia;o__Chitinophagales;f__Chitinophagaceae;g__Sediminibacterium;s__
k141_104396_flag_0_multi_9.8749_len_10298_28A_1	28A_bin.26	NA	d__Bacteria;p__Proteobacteria;c__Alphaproteobacteria;o__Rickettsiales;f__UBA3002;g__;s__
k141_104396_flag_0_multi_9.8749_len_10298_28A_1	27A_bin.2	NA	d__Bacteria;p__Proteobacteria;c__Alphaproteobacteria;o__Rickettsiales;f__UBA3002;g__;s__
k141_1043984_flag_0_multi_35.3417_len_21263_01A	01A_bin.46	NA	d__Bacteria;p__Cyanobacteria;c__Cyanobacteriia;o__Cyanobacteriales;f__Microcystaceae;g__Microcystis;s__Microcystis aeruginosa_C
k141_1043984_flag_0_multi_35.3417_len_21263_01A	02A_bin.33	NA	d__Bacteria;p__Cyanobacteria;c__Cyanobacteriia;o__Cyanobacteriales;f__Microcystaceae;g__Microcystis;s__Microcystis aeruginosa_C
k141_1043984_flag_0_multi_35.3417_len_21263_01A	31A_bin.33	NA	d__Bacteria;p__Cyanobacteria;c__Cyanobacteriia;o__Cyanobacteriales;f__Microcystaceae;g__Microcystis;s__Microcystis aeruginosa_C
k141_1043984_flag_0_multi_35.3417_len_21263_01A	16A_bin.54	NA	d__Bacteria;p__Cyanobacteria;c__Cyanobacteriia;o__Cyanobacteriales;f__Nostocaceae;g__Aphanizomenon_B;s__Aphanizomenon_B flosaquae
k141_1043984_flag_0_multi_35.3417_len_21263_01A	25A_bin.57	NA	d__Bacteria;p__Cyanobacteria;c__Cyanobacteriia;o__Cyanobacteriales;f__Microcystaceae;g__Microcystis;s__Microcystis aeruginosa
k141_1043984_flag_0_multi_35.3417_len_21263_01A	27A_bin.17	NA	d__Bacteria;p__Cyanobacteria;c__Cyanobacteriia;o__Cyanobacteriales;f__Microcystaceae;g__Microcystis;s__Microcystis aeruginosa_C
k141_104407_flag_0_multi_59.6320_len_5518_26A	18A_bin.12	Viruses;Duplodnaviria;Heunggongvirae;Uroviricota;Caudoviricetes	d__Bacteria;p__Cyanobacteria;c__Cyanobacteriia;o__PCC-6307;f__Cyanobiaceae;g__;s__
k141_1044371_flag_0_multi_11.5413_len_5497_08S	14S_bin.46	Viruses;Duplodnaviria;Heunggongvirae;Uroviricota;Caudoviricetes	d__Bacteria;p__Proteobacteria;c__Gammaproteobacteria;o__Burkholderiales;f__Methylophilaceae;g__Methylopumilus;s__
k141_1044984_flag_0_multi_16.4117_len_7901_21S	18S_bin.28	Viruses;Duplodnaviria;Heunggongvirae;Uroviricota;Caudoviricetes	d__Bacteria;p__Proteobacteria;c__Alphaproteobacteria;o__Sphingomonadales;f__Sphingomonadaceae;g__Sphingorhabdus_B;s__Sphingorhabdus_B sp002299895
k141_1045358_flag_0_multi_4.7033_len_5469_05S	06S_bin.89	Viruses;Duplodnaviria;Heunggongvirae;Uroviricota;Caudoviricetes	d__Bacteria;p__Proteobacteria;c__Gammaproteobacteria;o__Burkholderiales;f__Burkholderiaceae;g__SCGC-AAA027-K21;s__
k141_1045577_flag_1_multi_6.0000_len_6882_06A	06A_bin.55	Viruses;Duplodnaviria;Heunggongvirae;Uroviricota;Caudoviricetes	d__Bacteria;p__Proteobacteria;c__Gammaproteobacteria;o__Enterobacterales;f__Enterobacteriaceae;g__Serratia_A;s__Serratia_A fonticola
k141_1045645_flag_1_multi_10.9502_len_9372_01S_1	10A_bin.83	NA	d__Bacteria;p__Actinobacteriota;c__Actinomycetia;o__Nanopelagicales;f__Nanopelagicaceae;g__MAG-120802;s__MAG-120802 sp003569145
k141_1045645_flag_1_multi_10.9502_len_9372_01S_1	03S_bin.33	NA	d__Bacteria;p__Actinobacteriota;c__Actinomycetia;o__Nanopelagicales;f__Nanopelagicaceae;g__MAG-120802;s__MAG-120802 sp003569145
k141_1045645_flag_1_multi_10.9502_len_9372_01S_1	20S_bin.15	NA	d__Bacteria;p__Actinobacteriota;c__Actinomycetia;o__Nanopelagicales;f__Nanopelagicaceae;g__MAG-120802;s__MAG-120802 sp003569145
k141_1045645_flag_1_multi_10.9502_len_9372_01S_1	13S_bin.11	NA	d__Bacteria;p__Actinobacteriota;c__Actinomycetia;o__Nanopelagicales;f__Nanopelagicaceae;g__MAG-120802;s__MAG-120802 sp003569145
k141_1045645_flag_1_multi_10.9502_len_9372_01S_1	27S_bin.6	NA	d__Bacteria;p__Actinobacteriota;c__Actinomycetia;o__Nanopelagicales;f__Nanopelagicaceae;g__MAG-120802;s__MAG-120802 sp003569145
k141_1045645_flag_1_multi_10.9502_len_9372_01S_1	14S_bin.50	NA	d__Bacteria;p__Actinobacteriota;c__Actinomycetia;o__Nanopelagicales;f__Nanopelagicaceae;g__MAG-120802;s__MAG-120802 sp003569145
k141_1045645_flag_1_multi_10.9502_len_9372_01S_1	15S_bin.35	NA	d__Bacteria;p__Actinobacteriota;c__Actinomycetia;o__Nanopelagicales;f__Nanopelagicaceae;g__MAG-120802;s__MAG-120802 sp003569145
k141_1045645_flag_1_multi_10.9502_len_9372_01S_1	30S_bin.11	NA	d__Bacteria;p__Actinobacteriota;c__Actinomycetia;o__Nanopelagicales;f__Nanopelagicaceae;g__MAG-120802;s__MAG-120802 sp003569145
k141_1045645_flag_1_multi_10.9502_len_9372_01S_1	16S_bin.33	NA	d__Bacteria;p__Actinobacteriota;c__Actinomycetia;o__Nanopelagicales;f__Nanopelagicaceae;g__MAG-120802;s__MAG-120802 sp003569145
k141_1045645_flag_1_multi_10.9502_len_9372_01S_1	11S_bin.39	NA	d__Bacteria;p__Actinobacteriota;c__Actinomycetia;o__Nanopelagicales;f__Nanopelagicaceae;g__MAG-120802;s__MAG-120802 sp003569145
k141_1045645_flag_1_multi_10.9502_len_9372_01S_1	28S_bin.24	NA	d__Bacteria;p__Actinobacteriota;c__Actinomycetia;o__Nanopelagicales;f__Nanopelagicaceae;g__MAG-120802;s__MAG-120802 sp003569145
k141_1045645_flag_1_multi_10.9502_len_9372_01S_1	12S_bin.55	NA	d__Bacteria;p__Actinobacteriota;c__Actinomycetia;o__Nanopelagicales;f__Nanopelagicaceae;g__MAG-120802;s__MAG-120802 sp003569145
k141_1045645_flag_1_multi_10.9502_len_9372_01S_1	17S_bin.29	NA	d__Bacteria;p__Actinobacteriota;c__Actinomycetia;o__Nanopelagicales;f__Nanopelagicaceae;g__MAG-120802;s__MAG-120802 sp003569145
k141_1045645_flag_1_multi_10.9502_len_9372_01S_1	23S_bin.43	NA	d__Bacteria;p__Actinobacteriota;c__Actinomycetia;o__Nanopelagicales;f__Nanopelagicaceae;g__MAG-120802;s__MAG-120802 sp003569145
k141_1045645_flag_1_multi_10.9502_len_9372_01S_1	26S_bin.39	NA	d__Bacteria;p__Actinobacteriota;c__Actinomycetia;o__Nanopelagicales;f__Nanopelagicaceae;g__MAG-120802;s__MAG-120802 sp003569145
k141_1045645_flag_1_multi_10.9502_len_9372_01S_1	26A_bin.10	NA	d__Bacteria;p__Actinobacteriota;c__Actinomycetia;o__Nanopelagicales;f__AcAMD-5;g__AcAMD-5;s__AcAMD-5 sp002293025
k141_1045645_flag_1_multi_10.9502_len_9372_01S_1	30A_bin.19	NA	d__Bacteria;p__Actinobacteriota;c__Actinomycetia;o__Nanopelagicales;f__Nanopelagicaceae;g__MAG-120802;s__MAG-120802 sp003569145
k141_1045645_flag_1_multi_10.9502_len_9372_01S_1	32S_bin.43	NA	d__Bacteria;p__Actinobacteriota;c__Actinomycetia;o__Propionibacteriales;f__Nocardioidaceae;g__Aeromicrobium;s__
k141_1045645_flag_1_multi_10.9502_len_9372_01S_1	29A_bin.56	NA	d__Bacteria;p__Actinobacteriota;c__Actinomycetia;o__Nanopelagicales;f__Nanopelagicaceae;g__MAG-120802;s__MAG-120802 sp003569145
k141_1046239_flag_0_multi_32.2800_len_11282_31A	27A_bin.8	NA	d__Bacteria;p__Bacteroidota;c__Bacteroidia;o__Cytophagales;f__Catalimonadaceae;g__;s__
k141_1046239_flag_0_multi_32.2800_len_11282_31A	32A_bin.31	NA	d__Bacteria;p__Bacteroidota;c__Bacteroidia;o__Cytophagales;f__Catalimonadaceae;g__;s__
k141_1046239_flag_0_multi_32.2800_len_11282_31A	31A_bin.35	NA	d__Bacteria;p__Bacteroidota;c__Bacteroidia;o__Cytophagales;f__Catalimonadaceae;g__;s__
k141_1046389_flag_0_multi_142.4256_len_73645_fragment_1_29A_1	29A_bin.1	Viruses;Duplodnaviria;Heunggongvirae;Uroviricota;Caudoviricetes	d__Bacteria;p__Verrucomicrobiota;c__Verrucomicrobiae;o__Verrucomicrobiales;f__Akkermansiaceae;g__UBA1315;s__
k141_1046389_flag_0_multi_142.4256_len_73645_fragment_1_29A_1	31A_bin.32	Viruses;Duplodnaviria;Heunggongvirae;Uroviricota;Caudoviricetes	d__Bacteria;p__Verrucomicrobiota;c__Verrucomicrobiae;o__Verrucomicrobiales;f__Akkermansiaceae;g__UBA1315;s__
k141_1046389_flag_0_multi_142.4256_len_73645_fragment_1_29A_1	30A_bin.60	Viruses;Duplodnaviria;Heunggongvirae;Uroviricota;Caudoviricetes	d__Bacteria;p__Verrucomicrobiota;c__Verrucomicrobiae;o__Verrucomicrobiales;f__Akkermansiaceae;g__UBA1315;s__
k141_1046389_flag_0_multi_142.4256_len_73645_fragment_1_29A_1	30A_bin.25	Viruses;Duplodnaviria;Heunggongvirae;Uroviricota;Caudoviricetes	d__Bacteria;p__Verrucomicrobiota;c__Verrucomicrobiae;o__Verrucomicrobiales;f__Akkermansiaceae;g__UBA1315;s__
k141_1046389_flag_0_multi_142.4256_len_73645_fragment_1_29A_1	27A_bin.26	Viruses;Duplodnaviria;Heunggongvirae;Uroviricota;Caudoviricetes	d__Bacteria;p__Verrucomicrobiota;c__Verrucomicrobiae;o__Verrucomicrobiales;f__Akkermansiaceae;g__UBA1315;s__
k141_1046389_flag_0_multi_142.4256_len_73645_fragment_1_29A_1	28A_bin.25	Viruses;Duplodnaviria;Heunggongvirae;Uroviricota;Caudoviricetes	d__Bacteria;p__Verrucomicrobiota;c__Verrucomicrobiae;o__Verrucomicrobiales;f__Akkermansiaceae;g__UBA1315;s__
k141_1046389_flag_0_multi_142.4256_len_73645_fragment_1_29A_1	32A_bin.1	Viruses;Duplodnaviria;Heunggongvirae;Uroviricota;Caudoviricetes	d__Bacteria;p__Verrucomicrobiota;c__Verrucomicrobiae;o__Verrucomicrobiales;f__Akkermansiaceae;g__UBA1315;s__
k141_1046389_flag_0_multi_142.4256_len_73645_fragment_1_29A_1	29A_bin.50	Viruses;Duplodnaviria;Heunggongvirae;Uroviricota;Caudoviricetes	d__Bacteria;p__Verrucomicrobiota;c__Verrucomicrobiae;o__Verrucomicrobiales;f__Akkermansiaceae;g__UBA1315;s__
k141_1046389_flag_0_multi_142.4256_len_73645_fragment_1_29A_1	04S_bin.86	Viruses;Duplodnaviria;Heunggongvirae;Uroviricota;Caudoviricetes	d__Bacteria;p__Verrucomicrobiota;c__Verrucomicrobiae;o__Verrucomicrobiales;f__Akkermansiaceae;g__UBA1315;s__
k141_1046389_flag_0_multi_142.4256_len_73645_fragment_1_29A_1	23S_bin.27	Viruses;Duplodnaviria;Heunggongvirae;Uroviricota;Caudoviricetes	d__Bacteria;p__Verrucomicrobiota;c__Verrucomicrobiae;o__Verrucomicrobiales;f__Akkermansiaceae;g__UBA1315;s__
k141_1046389_flag_0_multi_142.4256_len_73645_fragment_1_29A_1	27A_bin.64	Viruses;Duplodnaviria;Heunggongvirae;Uroviricota;Caudoviricetes	d__Bacteria;p__Verrucomicrobiota;c__Verrucomicrobiae;o__Verrucomicrobiales;f__Akkermansiaceae;g__UBA1315;s__
k141_1046389_flag_0_multi_142.4256_len_73645_fragment_1_29A_1	28S_bin.1	Viruses;Duplodnaviria;Heunggongvirae;Uroviricota;Caudoviricetes	d__Bacteria;p__Verrucomicrobiota;c__Verrucomicrobiae;o__Verrucomicrobiales;f__Akkermansiaceae;g__UBA1315;s__
k141_1046389_flag_0_multi_142.4256_len_73645_fragment_1_29A_1	21A_bin.30	Viruses;Duplodnaviria;Heunggongvirae;Uroviricota;Caudoviricetes	d__Bacteria;p__Verrucomicrobiota;c__Verrucomicrobiae;o__Verrucomicrobiales;f__Akkermansiaceae;g__UBA1315;s__
k141_1046389_flag_0_multi_142.4256_len_73645_fragment_1_29A_1	28A_bin.70	Viruses;Duplodnaviria;Heunggongvirae;Uroviricota;Caudoviricetes	d__Bacteria;p__Verrucomicrobiota;c__Verrucomicrobiae;o__Verrucomicrobiales;f__Akkermansiaceae;g__UBA1315;s__
k141_1046389_flag_0_multi_142.4256_len_73645_fragment_1_29A_1	05S_bin.72	Viruses;Duplodnaviria;Heunggongvirae;Uroviricota;Caudoviricetes	d__Bacteria;p__Verrucomicrobiota;c__Verrucomicrobiae;o__Verrucomicrobiales;f__Akkermansiaceae;g__UBA1315;s__
k141_1047529_flag_0_multi_12.7786_len_6437_03A	05S_bin.65	Unclassified	d__Bacteria;p__Verrucomicrobiota;c__Verrucomicrobiae;o__Chthoniobacterales;f__Chthoniobacteraceae;g__Chthoniobacter;s__
k141_1047635_flag_0_multi_10.0855_len_8133_24S	01S_bin.34	NA	d__Bacteria;p__Proteobacteria;c__Gammaproteobacteria;o__Pseudomonadales;f__Moraxellaceae;g__Acinetobacter;s__Acinetobacter johnsonii
k141_1047635_flag_0_multi_10.0855_len_8133_24S	05S_bin.36	NA	d__Bacteria;p__Proteobacteria;c__Gammaproteobacteria;o__Burkholderiales;f__Methylophilaceae;g__Methylopumilus;s__
k141_1047635_flag_0_multi_10.0855_len_8133_24S	13S_bin.42	NA	d__Bacteria;p__Proteobacteria;c__Gammaproteobacteria;o__Pseudomonadales;f__Moraxellaceae;g__Acinetobacter;s__Acinetobacter sp004331285
k141_1047635_flag_0_multi_10.0855_len_8133_24S	15S_bin.18	NA	d__Bacteria;p__Proteobacteria;c__Gammaproteobacteria;o__Pseudomonadales;f__Moraxellaceae;g__Acinetobacter;s__
k141_1047635_flag_0_multi_10.0855_len_8133_24S	08S_bin.33	NA	d__Bacteria;p__Proteobacteria;c__Gammaproteobacteria;o__Pseudomonadales;f__Moraxellaceae;g__Acinetobacter;s__Acinetobacter idrijaensis
k141_1047635_flag_0_multi_10.0855_len_8133_24S	29A_bin.61	NA	d__Bacteria;p__Proteobacteria;c__Gammaproteobacteria;o__Pseudomonadales;f__Moraxellaceae;g__Acinetobacter;s__Acinetobacter johnsonii
k141_1047635_flag_0_multi_10.0855_len_8133_24S	10S_bin.30	NA	d__Bacteria;p__Proteobacteria;c__Gammaproteobacteria;o__Pseudomonadales;f__Moraxellaceae;g__Acinetobacter;s__Acinetobacter idrijaensis
k141_1047635_flag_0_multi_10.0855_len_8133_24S	11S_bin.15	NA	d__Bacteria;p__Proteobacteria;c__Gammaproteobacteria;o__Pseudomonadales;f__Moraxellaceae;g__Acinetobacter;s__Acinetobacter johnsonii
k141_1047635_flag_0_multi_10.0855_len_8133_24S	28A_bin.13	NA	d__Bacteria;p__Proteobacteria;c__Gammaproteobacteria;o__Pseudomonadales;f__Moraxellaceae;g__Acinetobacter;s__Acinetobacter johnsonii
k141_1047635_flag_0_multi_10.0855_len_8133_24S	24S_bin.31	NA	d__Bacteria;p__Proteobacteria;c__Gammaproteobacteria;o__Pseudomonadales;f__Moraxellaceae;g__Acinetobacter;s__
k141_1047635_flag_0_multi_10.0855_len_8133_24S	24S_bin.36	NA	d__Bacteria;p__Proteobacteria;c__Gammaproteobacteria;o__Pseudomonadales;f__Moraxellaceae;g__Acinetobacter;s__Acinetobacter sp004331285
k141_1047635_flag_0_multi_10.0855_len_8133_24S	23S_bin.23	NA	d__Bacteria;p__Proteobacteria;c__Gammaproteobacteria;o__Pseudomonadales;f__Moraxellaceae;g__Acinetobacter;s__Acinetobacter sp003987695
k141_1047635_flag_0_multi_10.0855_len_8133_24S	24A_bin.34	NA	d__Bacteria;p__Proteobacteria;c__Gammaproteobacteria;o__Pseudomonadales;f__Moraxellaceae;g__Acinetobacter;s__Acinetobacter johnsonii
k141_1047635_flag_0_multi_10.0855_len_8133_24S	20S_bin.44	NA	d__Bacteria;p__Proteobacteria;c__Gammaproteobacteria;o__Pseudomonadales;f__Moraxellaceae;g__Acinetobacter;s__Acinetobacter johnsonii
k141_1047635_flag_0_multi_10.0855_len_8133_24S	17S_bin.18	NA	d__Bacteria;p__Proteobacteria;c__Gammaproteobacteria;o__Pseudomonadales;f__Moraxellaceae;g__Acinetobacter;s__Acinetobacter johnsonii
k141_1047635_flag_0_multi_10.0855_len_8133_24S	14S_bin.44	NA	d__Bacteria;p__Proteobacteria;c__Gammaproteobacteria;o__Pseudomonadales;f__Moraxellaceae;g__Acinetobacter;s__
k141_1047635_flag_0_multi_10.0855_len_8133_24S	26S_bin.42	NA	d__Bacteria;p__Proteobacteria;c__Gammaproteobacteria;o__Pseudomonadales;f__Moraxellaceae;g__Acinetobacter;s__Acinetobacter sp004331285
k141_1047635_flag_0_multi_10.0855_len_8133_24S	19S_bin.29	NA	d__Bacteria;p__Proteobacteria;c__Gammaproteobacteria;o__Pseudomonadales;f__Moraxellaceae;g__Acinetobacter;s__Acinetobacter sp004331285
k141_1047635_flag_0_multi_10.0855_len_8133_24S	20S_bin.2	NA	d__Bacteria;p__Proteobacteria;c__Gammaproteobacteria;o__Pseudomonadales;f__Moraxellaceae;g__Acinetobacter;s__Acinetobacter sp004331285
k141_1047635_flag_0_multi_10.0855_len_8133_24S	32S_bin.52	NA	d__Bacteria;p__Proteobacteria;c__Gammaproteobacteria;o__Pseudomonadales;f__Moraxellaceae;g__Acinetobacter;s__Acinetobacter johnsonii
k141_10482_flag_1_multi_228.9228_len_65092_06A	03S_bin.52	NA	d__Bacteria;p__Proteobacteria;c__Gammaproteobacteria;o__Enterobacterales;f__Enterobacteriaceae;g__Enterobacter;s__Enterobacter kobei
k141_10482_flag_1_multi_228.9228_len_65092_06A	04S_bin.27	NA	d__Bacteria;p__Proteobacteria;c__Gammaproteobacteria;o__Enterobacterales;f__Enterobacteriaceae;g__Enterobacter;s__Enterobacter kobei
k141_10482_flag_1_multi_228.9228_len_65092_06A	05A_bin.103	NA	d__Bacteria;p__Proteobacteria;c__Gammaproteobacteria;o__Enterobacterales;f__Enterobacteriaceae;g__Pseudescherichia;s__Pseudescherichia vulneris
k141_10482_flag_1_multi_228.9228_len_65092_06A	05S_bin.70	NA	d__Bacteria;p__Proteobacteria;c__Gammaproteobacteria;o__Enterobacterales;f__Enterobacteriaceae;g__Enterobacter;s__Enterobacter kobei
k141_10482_flag_1_multi_228.9228_len_65092_06A	06A_bin.14	NA	d__Bacteria;p__Proteobacteria;c__Gammaproteobacteria;o__Enterobacterales;f__Enterobacteriaceae;g__Enterobacter;s__Enterobacter himalayensis
k141_10482_flag_1_multi_228.9228_len_65092_06A	06A_bin.55	NA	d__Bacteria;p__Proteobacteria;c__Gammaproteobacteria;o__Enterobacterales;f__Enterobacteriaceae;g__Serratia_A;s__Serratia_A fonticola
k141_10482_flag_1_multi_228.9228_len_65092_06A	06S_bin.70	NA	d__Bacteria;p__Proteobacteria;c__Gammaproteobacteria;o__Enterobacterales;f__Enterobacteriaceae;g__Enterobacter;s__Enterobacter kobei
k141_10482_flag_1_multi_228.9228_len_65092_06A	07S_bin.43	NA	d__Bacteria;p__Proteobacteria;c__Gammaproteobacteria;o__Enterobacterales;f__Enterobacteriaceae;g__Enterobacter;s__Enterobacter kobei
k141_10482_flag_1_multi_228.9228_len_65092_06A	19S_bin.50	NA	d__Bacteria;p__Proteobacteria;c__Gammaproteobacteria;o__Enterobacterales;f__Enterobacteriaceae;g__Pantoea;s__Pantoea sp003512445
k141_10482_flag_1_multi_228.9228_len_65092_06A	24S_bin.12	NA	d__Bacteria;p__Proteobacteria;c__Gammaproteobacteria;o__Enterobacterales;f__Enterobacteriaceae;g__Lelliottia;s__Lelliottia nimipressuralis
k141_10482_flag_1_multi_228.9228_len_65092_06A	23S_bin.38	NA	d__Bacteria;p__Proteobacteria;c__Gammaproteobacteria;o__Enterobacterales;f__Enterobacteriaceae;g__Lelliottia;s__
k141_1048774_flag_1_multi_5.7225_len_10082_16A	01A_bin.4	NA	d__Bacteria;p__Actinobacteriota;c__Acidimicrobiia;o__Acidimicrobiales;f__Ilumatobacteraceae;g__F1-20-MAGs119;s__
k141_1048774_flag_1_multi_5.7225_len_10082_16A	10A_bin.34	NA	d__Bacteria;p__Actinobacteriota;c__Acidimicrobiia;o__Acidimicrobiales;f__Ilumatobacteraceae;g__F1-20-MAGs119;s__
k141_1048774_flag_1_multi_5.7225_len_10082_16A	02A_bin.62	NA	d__Bacteria;p__Actinobacteriota;c__Acidimicrobiia;o__Acidimicrobiales;f__Ilumatobacteraceae;g__F1-20-MAGs119;s__
k141_1048774_flag_1_multi_5.7225_len_10082_16A	03A_bin.41	NA	d__Bacteria;p__Actinobacteriota;c__Acidimicrobiia;o__Acidimicrobiales;f__Ilumatobacteraceae;g__F1-20-MAGs119;s__
k141_1048774_flag_1_multi_5.7225_len_10082_16A	11A_bin.96	NA	d__Bacteria;p__Actinobacteriota;c__Acidimicrobiia;o__Acidimicrobiales;f__Ilumatobacteraceae;g__F1-20-MAGs119;s__
k141_1048774_flag_1_multi_5.7225_len_10082_16A	04A_bin.105	NA	d__Bacteria;p__Actinobacteriota;c__Acidimicrobiia;o__Acidimicrobiales;f__Ilumatobacteraceae;g__F1-20-MAGs119;s__
k141_1048774_flag_1_multi_5.7225_len_10082_16A	12A_bin.51	NA	d__Bacteria;p__Actinobacteriota;c__Acidimicrobiia;o__Acidimicrobiales;f__Ilumatobacteraceae;g__F1-20-MAGs119;s__
k141_1048774_flag_1_multi_5.7225_len_10082_16A	05A_bin.44	NA	d__Bacteria;p__Actinobacteriota;c__Acidimicrobiia;o__Acidimicrobiales;f__Ilumatobacteraceae;g__F1-20-MAGs119;s__
k141_1048774_flag_1_multi_5.7225_len_10082_16A	07A_bin.64	NA	d__Bacteria;p__Actinobacteriota;c__Acidimicrobiia;o__Acidimicrobiales;f__Ilumatobacteraceae;g__F1-20-MAGs119;s__
k141_1048774_flag_1_multi_5.7225_len_10082_16A	16A_bin.73	NA	d__Bacteria;p__Actinobacteriota;c__Acidimicrobiia;o__Acidimicrobiales;f__Ilumatobacteraceae;g__F1-20-MAGs119;s__
k141_1048774_flag_1_multi_5.7225_len_10082_16A	08A_bin.43	NA	d__Bacteria;p__Actinobacteriota;c__Acidimicrobiia;o__Acidimicrobiales;f__Ilumatobacteraceae;g__F1-20-MAGs119;s__
k141_1048774_flag_1_multi_5.7225_len_10082_16A	09A_bin.57	NA	d__Bacteria;p__Actinobacteriota;c__Acidimicrobiia;o__Acidimicrobiales;f__Ilumatobacteraceae;g__F1-20-MAGs119;s__
k141_1048774_flag_1_multi_5.7225_len_10082_16A	25A_bin.30	NA	d__Bacteria;p__Actinobacteriota;c__Acidimicrobiia;o__Acidimicrobiales;f__Ilumatobacteraceae;g__F1-20-MAGs119;s__
k141_1048774_flag_1_multi_5.7225_len_10082_16A	20A_bin.5	NA	d__Bacteria;p__Actinobacteriota;c__Acidimicrobiia;o__Acidimicrobiales;f__Ilumatobacteraceae;g__F1-20-MAGs119;s__
k141_1048774_flag_1_multi_5.7225_len_10082_16A	21A_bin.4	NA	d__Bacteria;p__Actinobacteriota;c__Acidimicrobiia;o__Acidimicrobiales;f__Ilumatobacteraceae;g__F1-20-MAGs119;s__
k141_1048774_flag_1_multi_5.7225_len_10082_16A	22A_bin.45	NA	d__Bacteria;p__Actinobacteriota;c__Acidimicrobiia;o__Acidimicrobiales;f__Ilumatobacteraceae;g__F1-20-MAGs119;s__
k141_1049182_flag_1_multi_4.8948_len_6794_29A	12A_bin.36	NA	d__Bacteria;p__Armatimonadota;c__Fimbriimonadia;o__Fimbriimonadales;f__Fimbriimonadaceae;g__;s__
k141_1049182_flag_1_multi_4.8948_len_6794_29A	24A_bin.1	NA	d__Bacteria;p__Actinobacteriota;c__Acidimicrobiia;o__Acidimicrobiales;f__Ilumatobacteraceae;g__UBA3006;s__
k141_1049602_flag_0_multi_31.1035_len_7349_26A	17A_bin.57	NA	d__Bacteria;p__Actinobacteriota;c__Acidimicrobiia;o__Acidimicrobiales;f__Ilumatobacteraceae;g__F1-60-MAGs027;s__F1-60-MAGs027 sp005793215
k141_1049602_flag_0_multi_31.1035_len_7349_26A	01S_bin.30	NA	d__Bacteria;p__Actinobacteriota;c__Acidimicrobiia;o__Acidimicrobiales;f__Ilumatobacteraceae;g__F1-60-MAGs027;s__F1-60-MAGs027 sp005793215
k141_1049602_flag_0_multi_31.1035_len_7349_26A	02A_bin.116	NA	d__Bacteria;p__Actinobacteriota;c__Acidimicrobiia;o__Acidimicrobiales;f__Ilumatobacteraceae;g__F1-60-MAGs027;s__F1-60-MAGs027 sp005793215
k141_1049602_flag_0_multi_31.1035_len_7349_26A	02S_bin.63	NA	d__Bacteria;p__Actinobacteriota;c__Acidimicrobiia;o__Acidimicrobiales;f__Ilumatobacteraceae;g__F1-60-MAGs027;s__F1-60-MAGs027 sp005793215
k141_1049602_flag_0_multi_31.1035_len_7349_26A	11A_bin.70	NA	d__Bacteria;p__Actinobacteriota;c__Acidimicrobiia;o__Acidimicrobiales;f__Ilumatobacteraceae;g__F1-60-MAGs027;s__F1-60-MAGs027 sp005793215
k141_1049602_flag_0_multi_31.1035_len_7349_26A	06A_bin.20	NA	d__Bacteria;p__Actinobacteriota;c__Acidimicrobiia;o__Acidimicrobiales;f__Ilumatobacteraceae;g__F1-60-MAGs027;s__F1-60-MAGs027 sp005793215
k141_1049602_flag_0_multi_31.1035_len_7349_26A	31S_bin.21	NA	d__Bacteria;p__Actinobacteriota;c__Acidimicrobiia;o__Acidimicrobiales;f__Ilumatobacteraceae;g__F1-60-MAGs027;s__F1-60-MAGs027 sp005793215
k141_1049602_flag_0_multi_31.1035_len_7349_26A	21A_bin.11	NA	d__Bacteria;p__Actinobacteriota;c__Acidimicrobiia;o__Acidimicrobiales;f__Ilumatobacteraceae;g__F1-60-MAGs027;s__F1-60-MAGs027 sp005793215
k141_1049602_flag_0_multi_31.1035_len_7349_26A	12S_bin.30	NA	d__Bacteria;p__Actinobacteriota;c__Acidimicrobiia;o__Acidimicrobiales;f__Ilumatobacteraceae;g__F1-60-MAGs027;s__F1-60-MAGs027 sp005793215
k141_1049602_flag_0_multi_31.1035_len_7349_26A	21S_bin.59	NA	d__Bacteria;p__Actinobacteriota;c__Acidimicrobiia;o__Acidimicrobiales;f__Ilumatobacteraceae;g__F1-60-MAGs027;s__F1-60-MAGs027 sp005793215
k141_1049602_flag_0_multi_31.1035_len_7349_26A	05A_bin.72	NA	d__Bacteria;p__Actinobacteriota;c__Acidimicrobiia;o__Acidimicrobiales;f__Ilumatobacteraceae;g__F1-60-MAGs027;s__F1-60-MAGs027 sp005793215
k141_1049602_flag_0_multi_31.1035_len_7349_26A	05S_bin.57	NA	d__Bacteria;p__Actinobacteriota;c__Acidimicrobiia;o__Acidimicrobiales;f__Ilumatobacteraceae;g__F1-60-MAGs027;s__F1-60-MAGs027 sp005793215
k141_1049602_flag_0_multi_31.1035_len_7349_26A	16S_bin.39	NA	d__Bacteria;p__Actinobacteriota;c__Acidimicrobiia;o__Acidimicrobiales;f__Ilumatobacteraceae;g__F1-60-MAGs027;s__F1-60-MAGs027 sp005793215
k141_1049602_flag_0_multi_31.1035_len_7349_26A	06S_bin.87	NA	d__Bacteria;p__Actinobacteriota;c__Acidimicrobiia;o__Acidimicrobiales;f__Ilumatobacteraceae;g__F1-60-MAGs027;s__F1-60-MAGs027 sp005793215
k141_1049602_flag_0_multi_31.1035_len_7349_26A	07A_bin.55	NA	d__Bacteria;p__Actinobacteriota;c__Acidimicrobiia;o__Acidimicrobiales;f__Ilumatobacteraceae;g__F1-60-MAGs027;s__F1-60-MAGs027 sp005793215
k141_1049602_flag_0_multi_31.1035_len_7349_26A	15S_bin.29	NA	d__Bacteria;p__Actinobacteriota;c__Acidimicrobiia;o__Acidimicrobiales;f__Ilumatobacteraceae;g__F1-60-MAGs027;s__F1-60-MAGs027 sp005793215
k141_1049602_flag_0_multi_31.1035_len_7349_26A	07S_bin.49	NA	d__Bacteria;p__Actinobacteriota;c__Acidimicrobiia;o__Acidimicrobiales;f__Ilumatobacteraceae;g__F1-60-MAGs027;s__F1-60-MAGs027 sp005793215
k141_1049602_flag_0_multi_31.1035_len_7349_26A	16A_bin.82	NA	d__Bacteria;p__Actinobacteriota;c__Acidimicrobiia;o__Acidimicrobiales;f__Ilumatobacteraceae;g__F1-60-MAGs027;s__F1-60-MAGs027 sp005793215
k141_1049602_flag_0_multi_31.1035_len_7349_26A	08A_bin.35	NA	d__Bacteria;p__Actinobacteriota;c__Acidimicrobiia;o__Acidimicrobiales;f__Ilumatobacteraceae;g__F1-60-MAGs027;s__F1-60-MAGs027 sp005793215
k141_1049602_flag_0_multi_31.1035_len_7349_26A	08S_bin.22	NA	d__Bacteria;p__Actinobacteriota;c__Acidimicrobiia;o__Acidimicrobiales;f__Ilumatobacteraceae;g__F1-60-MAGs027;s__F1-60-MAGs027 sp005793215
k141_1049602_flag_0_multi_31.1035_len_7349_26A	18S_bin.42	NA	d__Bacteria;p__Actinobacteriota;c__Acidimicrobiia;o__Acidimicrobiales;f__Ilumatobacteraceae;g__F1-60-MAGs027;s__F1-60-MAGs027 sp005793215
k141_1049602_flag_0_multi_31.1035_len_7349_26A	22A_bin.34	NA	d__Bacteria;p__Actinobacteriota;c__Acidimicrobiia;o__Acidimicrobiales;f__Ilumatobacteraceae;g__F1-60-MAGs027;s__F1-60-MAGs027 sp005793215
k141_1049602_flag_0_multi_31.1035_len_7349_26A	10A_bin.91	NA	d__Bacteria;p__Actinobacteriota;c__Acidimicrobiia;o__Acidimicrobiales;f__Ilumatobacteraceae;g__F1-60-MAGs027;s__F1-60-MAGs027 sp005793215
k141_1049602_flag_0_multi_31.1035_len_7349_26A	13A_bin.34	NA	d__Bacteria;p__Actinobacteriota;c__Acidimicrobiia;o__Acidimicrobiales;f__Ilumatobacteraceae;g__F1-60-MAGs027;s__F1-60-MAGs027 sp005793215
k141_1049602_flag_0_multi_31.1035_len_7349_26A	30A_bin.54	NA	d__Bacteria;p__Actinobacteriota;c__Acidimicrobiia;o__Acidimicrobiales;f__Ilumatobacteraceae;g__F1-60-MAGs027;s__F1-60-MAGs027 sp005793215
k141_1049602_flag_0_multi_31.1035_len_7349_26A	14A_bin.29	NA	d__Bacteria;p__Actinobacteriota;c__Acidimicrobiia;o__Acidimicrobiales;f__Ilumatobacteraceae;g__F1-60-MAGs027;s__F1-60-MAGs027 sp005793215
k141_1049602_flag_0_multi_31.1035_len_7349_26A	11S_bin.22	NA	d__Bacteria;p__Actinobacteriota;c__Acidimicrobiia;o__Acidimicrobiales;f__Ilumatobacteraceae;g__F1-60-MAGs027;s__F1-60-MAGs027 sp005793215
k141_1049602_flag_0_multi_31.1035_len_7349_26A	20S_bin.23	NA	d__Bacteria;p__Actinobacteriota;c__Acidimicrobiia;o__Acidimicrobiales;f__Ilumatobacteraceae;g__F1-60-MAGs027;s__F1-60-MAGs027 sp005793215
k141_1049602_flag_0_multi_31.1035_len_7349_26A	32S_bin.54	NA	d__Bacteria;p__Actinobacteriota;c__Acidimicrobiia;o__Acidimicrobiales;f__Ilumatobacteraceae;g__F1-60-MAGs027;s__F1-60-MAGs027 sp005793215
k141_1049602_flag_0_multi_31.1035_len_7349_26A	15A_bin.7	NA	d__Bacteria;p__Actinobacteriota;c__Acidimicrobiia;o__Acidimicrobiales;f__Ilumatobacteraceae;g__F1-60-MAGs027;s__F1-60-MAGs027 sp005793215
k141_1049602_flag_0_multi_31.1035_len_7349_26A	22S_bin.24	NA	d__Bacteria;p__Actinobacteriota;c__Acidimicrobiia;o__Acidimicrobiales;f__Ilumatobacteraceae;g__F1-60-MAGs027;s__F1-60-MAGs027 sp005793215
k141_1049602_flag_0_multi_31.1035_len_7349_26A	13S_bin.55	NA	d__Bacteria;p__Actinobacteriota;c__Acidimicrobiia;o__Acidimicrobiales;f__Ilumatobacteraceae;g__F1-60-MAGs027;s__F1-60-MAGs027 sp005793215
k141_1049602_flag_0_multi_31.1035_len_7349_26A	17S_bin.27	NA	d__Bacteria;p__Actinobacteriota;c__Acidimicrobiia;o__Acidimicrobiales;f__Ilumatobacteraceae;g__F1-60-MAGs027;s__F1-60-MAGs027 sp005793215
k141_1049602_flag_0_multi_31.1035_len_7349_26A	24S_bin.16	NA	d__Bacteria;p__Actinobacteriota;c__Acidimicrobiia;o__Acidimicrobiales;f__Ilumatobacteraceae;g__F1-60-MAGs027;s__F1-60-MAGs027 sp005793215
k141_1049602_flag_0_multi_31.1035_len_7349_26A	23S_bin.4	NA	d__Bacteria;p__Actinobacteriota;c__Acidimicrobiia;o__Acidimicrobiales;f__Ilumatobacteraceae;g__F1-60-MAGs027;s__F1-60-MAGs027 sp005793215
k141_1049602_flag_0_multi_31.1035_len_7349_26A	24A_bin.38	NA	d__Bacteria;p__Actinobacteriota;c__Acidimicrobiia;o__Acidimicrobiales;f__Ilumatobacteraceae;g__F1-60-MAGs027;s__F1-60-MAGs027 sp005793215
k141_1049602_flag_0_multi_31.1035_len_7349_26A	14S_bin.52	NA	d__Bacteria;p__Actinobacteriota;c__Acidimicrobiia;o__Acidimicrobiales;f__Ilumatobacteraceae;g__F1-60-MAGs027;s__F1-60-MAGs027 sp005793215
k141_1049602_flag_0_multi_31.1035_len_7349_26A	21A_bin.36	NA	d__Bacteria;p__Actinobacteriota;c__Acidimicrobiia;o__Acidimicrobiales;f__Ilumatobacteraceae;g__F1-60-MAGs027;s__F1-60-MAGs027 sp005793785
k141_1049602_flag_0_multi_31.1035_len_7349_26A	28S_bin.16	NA	d__Bacteria;p__Actinobacteriota;c__Acidimicrobiia;o__Acidimicrobiales;f__Ilumatobacteraceae;g__F1-60-MAGs027;s__F1-60-MAGs027 sp005793215
k141_1049602_flag_0_multi_31.1035_len_7349_26A	26S_bin.1	NA	d__Bacteria;p__Actinobacteriota;c__Acidimicrobiia;o__Acidimicrobiales;f__Ilumatobacteraceae;g__F1-60-MAGs027;s__F1-60-MAGs027 sp005793215
k141_1049602_flag_0_multi_31.1035_len_7349_26A	30S_bin.13	NA	d__Bacteria;p__Actinobacteriota;c__Acidimicrobiia;o__Acidimicrobiales;f__Ilumatobacteraceae;g__F1-60-MAGs027;s__F1-60-MAGs027 sp005793215
k141_1049602_flag_0_multi_31.1035_len_7349_26A	18A_bin.56	NA	d__Bacteria;p__Actinobacteriota;c__Acidimicrobiia;o__Acidimicrobiales;f__Ilumatobacteraceae;g__F1-60-MAGs027;s__F1-60-MAGs027 sp005793215
k141_1049602_flag_0_multi_31.1035_len_7349_26A	26A_bin.42	NA	d__Bacteria;p__Actinobacteriota;c__Acidimicrobiia;o__Acidimicrobiales;f__Ilumatobacteraceae;g__F1-60-MAGs027;s__F1-60-MAGs027 sp005793215
k141_1049623_flag_0_multi_13.6637_len_8129_27A	26A_bin.1	Viruses;Duplodnaviria;Heunggongvirae;Uroviricota;Caudoviricetes	d__Bacteria;p__Planctomycetota;c__Phycisphaerae;o__Phycisphaerales;f__SM1A02;g__UBA2396;s__
k141_1049704_flag_0_multi_16.9666_len_10695_01S	05S_bin.65	Viruses;Duplodnaviria;Heunggongvirae;Uroviricota;Caudoviricetes	d__Bacteria;p__Verrucomicrobiota;c__Verrucomicrobiae;o__Chthoniobacterales;f__Chthoniobacteraceae;g__Chthoniobacter;s__
k141_1049704_flag_0_multi_16.9666_len_10695_01S	01S_bin.9	Viruses;Duplodnaviria;Heunggongvirae;Uroviricota;Caudoviricetes	d__Bacteria;p__Verrucomicrobiota;c__Verrucomicrobiae;o__Chthoniobacterales;f__Chthoniobacteraceae;g__Chthoniobacter;s__
k141_1050010_flag_1_multi_14.6693_len_13856_04S	03S_bin.8	Viruses;Duplodnaviria;Heunggongvirae;Uroviricota;Caudoviricetes	d__Bacteria;p__Planctomycetota;c__Phycisphaerae;o__Phycisphaerales;f__SM1A02;g__F1-60-MAGs104;s__F1-60-MAGs104 sp005792145
k141_1050090_flag_1_multi_4.7482_len_5749_10A	04S_bin.5	Viruses;Duplodnaviria;Heunggongvirae;Uroviricota;Caudoviricetes	d__Bacteria;p__Proteobacteria;c__Alphaproteobacteria;o__Rhizobiales;f__Beijerinckiaceae;g__Alsobacter;s__
k141_1050090_flag_1_multi_4.7482_len_5749_10A	03S_bin.66	Viruses;Duplodnaviria;Heunggongvirae;Uroviricota;Caudoviricetes	d__Bacteria;p__Proteobacteria;c__Alphaproteobacteria;o__Rhizobiales;f__Beijerinckiaceae;g__Alsobacter;s__
k141_1050090_flag_1_multi_4.7482_len_5749_10A	10A_bin.2	Viruses;Duplodnaviria;Heunggongvirae;Uroviricota;Caudoviricetes	d__Bacteria;p__Proteobacteria;c__Alphaproteobacteria;o__Rhizobiales;f__Beijerinckiaceae;g__Alsobacter;s__
k141_1050090_flag_1_multi_4.7482_len_5749_10A	06S_bin.30	Viruses;Duplodnaviria;Heunggongvirae;Uroviricota;Caudoviricetes	d__Bacteria;p__Proteobacteria;c__Alphaproteobacteria;o__Rhizobiales;f__Beijerinckiaceae;g__Alsobacter;s__
k141_1050090_flag_1_multi_4.7482_len_5749_10A	01S_bin.19	Viruses;Duplodnaviria;Heunggongvirae;Uroviricota;Caudoviricetes	d__Bacteria;p__Proteobacteria;c__Alphaproteobacteria;o__Rhizobiales;f__Beijerinckiaceae;g__Alsobacter;s__
k141_1050090_flag_1_multi_4.7482_len_5749_10A	21S_bin.3	Viruses;Duplodnaviria;Heunggongvirae;Uroviricota;Caudoviricetes	d__Bacteria;p__Proteobacteria;c__Alphaproteobacteria;o__Rhizobiales;f__Beijerinckiaceae;g__Alsobacter;s__
k141_1050090_flag_1_multi_4.7482_len_5749_10A	05S_bin.51	Viruses;Duplodnaviria;Heunggongvirae;Uroviricota;Caudoviricetes	d__Bacteria;p__Proteobacteria;c__Alphaproteobacteria;o__Rhizobiales;f__Beijerinckiaceae;g__Alsobacter;s__
k141_1050090_flag_1_multi_4.7482_len_5749_10A	09S_bin.69	Viruses;Duplodnaviria;Heunggongvirae;Uroviricota;Caudoviricetes	d__Bacteria;p__Proteobacteria;c__Alphaproteobacteria;o__Rhizobiales;f__Beijerinckiaceae;g__Alsobacter;s__
k141_1050375_flag_0_multi_42.7474_len_17929_24S	21S_bin.36	Viruses;Duplodnaviria;Heunggongvirae;Uroviricota;Caudoviricetes	d__Bacteria;p__Proteobacteria;c__Gammaproteobacteria;o__Pseudomonadales;f__Moraxellaceae;g__Acinetobacter;s__Acinetobacter johnsonii
k141_1050375_flag_0_multi_42.7474_len_17929_24S	11S_bin.15	Viruses;Duplodnaviria;Heunggongvirae;Uroviricota;Caudoviricetes	d__Bacteria;p__Proteobacteria;c__Gammaproteobacteria;o__Pseudomonadales;f__Moraxellaceae;g__Acinetobacter;s__Acinetobacter johnsonii
k141_1050375_flag_0_multi_42.7474_len_17929_24S	14S_bin.15	Viruses;Duplodnaviria;Heunggongvirae;Uroviricota;Caudoviricetes	d__Bacteria;p__Proteobacteria;c__Gammaproteobacteria;o__Pseudomonadales;f__Moraxellaceae;g__Acinetobacter;s__Acinetobacter pittii
k141_1050375_flag_0_multi_42.7474_len_17929_24S	19S_bin.23	Viruses;Duplodnaviria;Heunggongvirae;Uroviricota;Caudoviricetes	d__Bacteria;p__Proteobacteria;c__Gammaproteobacteria;o__Pseudomonadales;f__Moraxellaceae;g__Acinetobacter;s__Acinetobacter johnsonii
k141_1050375_flag_0_multi_42.7474_len_17929_24S	01S_bin.34	Viruses;Duplodnaviria;Heunggongvirae;Uroviricota;Caudoviricetes	d__Bacteria;p__Proteobacteria;c__Gammaproteobacteria;o__Pseudomonadales;f__Moraxellaceae;g__Acinetobacter;s__Acinetobacter johnsonii
k141_1050375_flag_0_multi_42.7474_len_17929_24S	06A_bin.50	Viruses;Duplodnaviria;Heunggongvirae;Uroviricota;Caudoviricetes	d__Bacteria;p__Proteobacteria;c__Gammaproteobacteria;o__Pseudomonadales;f__Moraxellaceae;g__Acinetobacter;s__Acinetobacter pittii
k141_1050375_flag_0_multi_42.7474_len_17929_24S	11S_bin.24	Viruses;Duplodnaviria;Heunggongvirae;Uroviricota;Caudoviricetes	d__Bacteria;p__Proteobacteria;c__Gammaproteobacteria;o__Burkholderiales;f__Methylophilaceae;g__Methylopumilus;s__
k141_1050375_flag_0_multi_42.7474_len_17929_24S	23S_bin.50	Viruses;Duplodnaviria;Heunggongvirae;Uroviricota;Caudoviricetes	d__Bacteria;p__Proteobacteria;c__Gammaproteobacteria;o__Pseudomonadales;f__Moraxellaceae;g__Acinetobacter;s__
k141_1050375_flag_0_multi_42.7474_len_17929_24S	13S_bin.42	Viruses;Duplodnaviria;Heunggongvirae;Uroviricota;Caudoviricetes	d__Bacteria;p__Proteobacteria;c__Gammaproteobacteria;o__Pseudomonadales;f__Moraxellaceae;g__Acinetobacter;s__Acinetobacter sp004331285
k141_1050375_flag_0_multi_42.7474_len_17929_24S	15S_bin.18	Viruses;Duplodnaviria;Heunggongvirae;Uroviricota;Caudoviricetes	d__Bacteria;p__Proteobacteria;c__Gammaproteobacteria;o__Pseudomonadales;f__Moraxellaceae;g__Acinetobacter;s__
k141_1050375_flag_0_multi_42.7474_len_17929_24S	24A_bin.34	Viruses;Duplodnaviria;Heunggongvirae;Uroviricota;Caudoviricetes	d__Bacteria;p__Proteobacteria;c__Gammaproteobacteria;o__Pseudomonadales;f__Moraxellaceae;g__Acinetobacter;s__Acinetobacter johnsonii
k141_1050375_flag_0_multi_42.7474_len_17929_24S	17S_bin.22	Viruses;Duplodnaviria;Heunggongvirae;Uroviricota;Caudoviricetes	d__Bacteria;p__Proteobacteria;c__Gammaproteobacteria;o__Pseudomonadales;f__Moraxellaceae;g__Acinetobacter;s__Acinetobacter pittii
k141_1050375_flag_0_multi_42.7474_len_17929_24S	06A_bin.15	Viruses;Duplodnaviria;Heunggongvirae;Uroviricota;Caudoviricetes	d__Bacteria;p__Proteobacteria;c__Gammaproteobacteria;o__Pseudomonadales;f__Moraxellaceae;g__Acinetobacter;s__Acinetobacter indicus
k141_1050375_flag_0_multi_42.7474_len_17929_24S	06A_bin.40	Viruses;Duplodnaviria;Heunggongvirae;Uroviricota;Caudoviricetes	d__Bacteria;p__Proteobacteria;c__Gammaproteobacteria;o__Pseudomonadales;f__Moraxellaceae;g__Acinetobacter;s__
k141_1050375_flag_0_multi_42.7474_len_17929_24S	15S_bin.28	Viruses;Duplodnaviria;Heunggongvirae;Uroviricota;Caudoviricetes	d__Bacteria;p__Proteobacteria;c__Gammaproteobacteria;o__Pseudomonadales;f__Moraxellaceae;g__Acinetobacter;s__Acinetobacter pittii
k141_1050375_flag_0_multi_42.7474_len_17929_24S	30S_bin.29	Viruses;Duplodnaviria;Heunggongvirae;Uroviricota;Caudoviricetes	d__Bacteria;p__Proteobacteria;c__Gammaproteobacteria;o__Pseudomonadales;f__Moraxellaceae;g__Alkanindiges;s__Alkanindiges sp001982605
k141_1050375_flag_0_multi_42.7474_len_17929_24S	10S_bin.30	Viruses;Duplodnaviria;Heunggongvirae;Uroviricota;Caudoviricetes	d__Bacteria;p__Proteobacteria;c__Gammaproteobacteria;o__Pseudomonadales;f__Moraxellaceae;g__Acinetobacter;s__Acinetobacter idrijaensis
k141_1050375_flag_0_multi_42.7474_len_17929_24S	26S_bin.42	Viruses;Duplodnaviria;Heunggongvirae;Uroviricota;Caudoviricetes	d__Bacteria;p__Proteobacteria;c__Gammaproteobacteria;o__Pseudomonadales;f__Moraxellaceae;g__Acinetobacter;s__Acinetobacter sp004331285
k141_1050375_flag_0_multi_42.7474_len_17929_24S	28S_bin.17	Viruses;Duplodnaviria;Heunggongvirae;Uroviricota;Caudoviricetes	d__Bacteria;p__Proteobacteria;c__Gammaproteobacteria;o__Pseudomonadales;f__Moraxellaceae;g__Alkanindiges;s__Alkanindiges sp001982605
k141_1050375_flag_0_multi_42.7474_len_17929_24S	24S_bin.36	Viruses;Duplodnaviria;Heunggongvirae;Uroviricota;Caudoviricetes	d__Bacteria;p__Proteobacteria;c__Gammaproteobacteria;o__Pseudomonadales;f__Moraxellaceae;g__Acinetobacter;s__Acinetobacter sp004331285
k141_1050375_flag_0_multi_42.7474_len_17929_24S	32S_bin.52	Viruses;Duplodnaviria;Heunggongvirae;Uroviricota;Caudoviricetes	d__Bacteria;p__Proteobacteria;c__Gammaproteobacteria;o__Pseudomonadales;f__Moraxellaceae;g__Acinetobacter;s__Acinetobacter johnsonii
k141_1050375_flag_0_multi_42.7474_len_17929_24S	28A_bin.13	Viruses;Duplodnaviria;Heunggongvirae;Uroviricota;Caudoviricetes	d__Bacteria;p__Proteobacteria;c__Gammaproteobacteria;o__Pseudomonadales;f__Moraxellaceae;g__Acinetobacter;s__Acinetobacter johnsonii
k141_1050375_flag_0_multi_42.7474_len_17929_24S	16S_bin.16	Viruses;Duplodnaviria;Heunggongvirae;Uroviricota;Caudoviricetes	d__Bacteria;p__Proteobacteria;c__Gammaproteobacteria;o__Pseudomonadales;f__Moraxellaceae;g__Acinetobacter;s__Acinetobacter radioresistens
k141_1050375_flag_0_multi_42.7474_len_17929_24S	24S_bin.13	Viruses;Duplodnaviria;Heunggongvirae;Uroviricota;Caudoviricetes	d__Bacteria;p__Proteobacteria;c__Gammaproteobacteria;o__Pseudomonadales;f__Moraxellaceae;g__Acinetobacter;s__Acinetobacter johnsonii
k141_1050375_flag_0_multi_42.7474_len_17929_24S	14S_bin.46	Viruses;Duplodnaviria;Heunggongvirae;Uroviricota;Caudoviricetes	d__Bacteria;p__Proteobacteria;c__Gammaproteobacteria;o__Burkholderiales;f__Methylophilaceae;g__Methylopumilus;s__
k141_1050375_flag_0_multi_42.7474_len_17929_24S	06A_bin.7	Viruses;Duplodnaviria;Heunggongvirae;Uroviricota;Caudoviricetes	d__Bacteria;p__Proteobacteria;c__Gammaproteobacteria;o__Pseudomonadales;f__Moraxellaceae;g__Acinetobacter;s__Acinetobacter radioresistens
k141_1050375_flag_0_multi_42.7474_len_17929_24S	10S_bin.3	Viruses;Duplodnaviria;Heunggongvirae;Uroviricota;Caudoviricetes	d__Bacteria;p__Proteobacteria;c__Gammaproteobacteria;o__Burkholderiales;f__Methylophilaceae;g__Methylopumilus;s__
k141_1050375_flag_0_multi_42.7474_len_17929_24S	20S_bin.2	Viruses;Duplodnaviria;Heunggongvirae;Uroviricota;Caudoviricetes	d__Bacteria;p__Proteobacteria;c__Gammaproteobacteria;o__Pseudomonadales;f__Moraxellaceae;g__Acinetobacter;s__Acinetobacter sp004331285
k141_1050375_flag_0_multi_42.7474_len_17929_24S	08S_bin.30	Viruses;Duplodnaviria;Heunggongvirae;Uroviricota;Caudoviricetes	d__Bacteria;p__Proteobacteria;c__Gammaproteobacteria;o__Pseudomonadales;f__Moraxellaceae;g__Acinetobacter;s__Acinetobacter pittii
k141_1050375_flag_0_multi_42.7474_len_17929_24S	23S_bin.48	Viruses;Duplodnaviria;Heunggongvirae;Uroviricota;Caudoviricetes	d__Bacteria;p__Actinobacteriota;c__Actinomycetia;o__Nanopelagicales;f__UBA5976;g__UBA5976;s__
k141_1050375_flag_0_multi_42.7474_len_17929_24S	20S_bin.44	Viruses;Duplodnaviria;Heunggongvirae;Uroviricota;Caudoviricetes	d__Bacteria;p__Proteobacteria;c__Gammaproteobacteria;o__Pseudomonadales;f__Moraxellaceae;g__Acinetobacter;s__Acinetobacter johnsonii
k141_1050375_flag_0_multi_42.7474_len_17929_24S	17S_bin.18	Viruses;Duplodnaviria;Heunggongvirae;Uroviricota;Caudoviricetes	d__Bacteria;p__Proteobacteria;c__Gammaproteobacteria;o__Pseudomonadales;f__Moraxellaceae;g__Acinetobacter;s__Acinetobacter johnsonii
k141_1050375_flag_0_multi_42.7474_len_17929_24S	30A_bin.15	Viruses;Duplodnaviria;Heunggongvirae;Uroviricota;Caudoviricetes	d__Bacteria;p__Proteobacteria;c__Gammaproteobacteria;o__Pseudomonadales;f__Moraxellaceae;g__Acinetobacter;s__Acinetobacter radioresistens
k141_1050375_flag_0_multi_42.7474_len_17929_24S	14S_bin.44	Viruses;Duplodnaviria;Heunggongvirae;Uroviricota;Caudoviricetes	d__Bacteria;p__Proteobacteria;c__Gammaproteobacteria;o__Pseudomonadales;f__Moraxellaceae;g__Acinetobacter;s__
k141_1050375_flag_0_multi_42.7474_len_17929_24S	29A_bin.61	Viruses;Duplodnaviria;Heunggongvirae;Uroviricota;Caudoviricetes	d__Bacteria;p__Proteobacteria;c__Gammaproteobacteria;o__Pseudomonadales;f__Moraxellaceae;g__Acinetobacter;s__Acinetobacter johnsonii
k141_1051206_flag_1_multi_10.0000_len_16024_30S	16S_bin.9	NA	d__Bacteria;p__Proteobacteria;c__Gammaproteobacteria;o__Pseudomonadales;f__Moraxellaceae;g__Moraxella_A;s__Moraxella_A osloensis_A
k141_1051392_flag_0_multi_7.7710_len_6573_06S	13S_bin.17	NA	d__Bacteria;p__Cyanobacteria;c__Cyanobacteriia;o__PCC-6307;f__Cyanobiaceae;g__Cyanobium_A;s__
k141_1051392_flag_0_multi_7.7710_len_6573_06S	28S_bin.33	NA	d__Bacteria;p__Cyanobacteria;c__Cyanobacteriia;o__PCC-6307;f__Cyanobiaceae;g__Cyanobium_A;s__Cyanobium_A usitatum
k141_1051813_flag_1_multi_5.0000_len_17079_10A	12A_bin.14	NA	d__Bacteria;p__Cyanobacteria;c__Cyanobacteriia;o__PCC-6307;f__Cyanobiaceae;g__;s__
k141_1051813_flag_1_multi_5.0000_len_17079_10A	05A_bin.17	NA	d__Bacteria;p__Cyanobacteria;c__Cyanobacteriia;o__PCC-6307;f__Cyanobiaceae;g__;s__
k141_1051813_flag_1_multi_5.0000_len_17079_10A	18A_bin.65	NA	d__Bacteria;p__Cyanobacteria;c__Cyanobacteriia;o__PCC-6307;f__Cyanobiaceae;g__;s__
k141_1051813_flag_1_multi_5.0000_len_17079_10A	25A_bin.10	NA	d__Bacteria;p__Cyanobacteria;c__Cyanobacteriia;o__PCC-6307;f__Cyanobiaceae;g__;s__
k141_1051813_flag_1_multi_5.0000_len_17079_10A	16A_bin.80	NA	d__Bacteria;p__Cyanobacteria;c__Cyanobacteriia;o__PCC-6307;f__Cyanobiaceae;g__;s__
k141_1051813_flag_1_multi_5.0000_len_17079_10A	23A_bin.43	NA	d__Bacteria;p__Cyanobacteria;c__Cyanobacteriia;o__PCC-6307;f__Cyanobiaceae;g__;s__
k141_1051813_flag_1_multi_5.0000_len_17079_10A	22A_bin.19	NA	d__Bacteria;p__Cyanobacteria;c__Cyanobacteriia;o__PCC-6307;f__Cyanobiaceae;g__;s__
k141_1051935_flag_1_multi_8.4264_len_7637_24S	11S_bin.15	Viruses;Duplodnaviria;Heunggongvirae;Uroviricota;Caudoviricetes	d__Bacteria;p__Proteobacteria;c__Gammaproteobacteria;o__Pseudomonadales;f__Moraxellaceae;g__Acinetobacter;s__Acinetobacter johnsonii
k141_1051935_flag_1_multi_8.4264_len_7637_24S	32S_bin.52	Viruses;Duplodnaviria;Heunggongvirae;Uroviricota;Caudoviricetes	d__Bacteria;p__Proteobacteria;c__Gammaproteobacteria;o__Pseudomonadales;f__Moraxellaceae;g__Acinetobacter;s__Acinetobacter johnsonii
k141_1052334_flag_1_multi_23.0000_len_37323_03S	03S_bin.3	Viruses;Duplodnaviria;Heunggongvirae;Uroviricota;Caudoviricetes	d__Bacteria;p__Bacteroidota;c__Kapabacteria;o__Kapabacteriales;f__UBA961;g__;s__
k141_1052924_flag_0_multi_8.9345_len_105806_06A	20A_bin.45	NA	d__Bacteria;p__Proteobacteria;c__Alphaproteobacteria;o__Caulobacterales;f__Caulobacteraceae;g__Brevundimonas;s__
k141_1052924_flag_0_multi_8.9345_len_105806_06A	06A_bin.5	NA	d__Bacteria;p__Proteobacteria;c__Alphaproteobacteria;o__Caulobacterales;f__Caulobacteraceae;g__Brevundimonas;s__
k141_1052924_flag_0_multi_8.9345_len_105806_06A	28A_bin.10	NA	d__Bacteria;p__Proteobacteria;c__Alphaproteobacteria;o__Caulobacterales;f__Caulobacteraceae;g__Brevundimonas;s__
k141_1052924_flag_0_multi_8.9345_len_105806_06A	21A_bin.52	NA	d__Bacteria;p__Proteobacteria;c__Alphaproteobacteria;o__Caulobacterales;f__Caulobacteraceae;g__Brevundimonas;s__
k141_1052924_flag_0_multi_8.9345_len_105806_06A	26A_bin.40	NA	d__Bacteria;p__Proteobacteria;c__Alphaproteobacteria;o__Caulobacterales;f__Caulobacteraceae;g__Brevundimonas;s__
k141_1053060_flag_0_multi_23.0000_len_10257_02S	04S_bin.88	Viruses;Duplodnaviria;Heunggongvirae;Uroviricota;Caudoviricetes	d__Bacteria;p__Proteobacteria;c__Gammaproteobacteria;o__Burkholderiales;f__Nitrosomonadaceae;g__Nitrosomonas;s__
k141_1053227_flag_0_multi_16.9377_len_71798_02S	02S_bin.49	NA	d__Bacteria;p__Bacteroidota;c__Bacteroidia;o__AKYH767-A;f__;g__;s__
k141_1053403_flag_0_multi_24.5676_len_5118_20S	05S_bin.2	NA	d__Bacteria;p__Actinobacteriota;c__Acidimicrobiia;o__Acidimicrobiales;f__Ilumatobacteraceae;g__UBA2093;s__
k141_1053521_flag_1_multi_5.0000_len_6562_02A	14A_bin.39	Viruses;Duplodnaviria;Heunggongvirae;Uroviricota;Caudoviricetes	d__Bacteria;p__Verrucomicrobiota;c__Verrucomicrobiae;o__Verrucomicrobiales;f__Akkermansiaceae;g__UBA956;s__
k141_1053521_flag_1_multi_5.0000_len_6562_02A	11A_bin.52	Viruses;Duplodnaviria;Heunggongvirae;Uroviricota;Caudoviricetes	d__Bacteria;p__Verrucomicrobiota;c__Verrucomicrobiae;o__Verrucomicrobiales;f__Akkermansiaceae;g__UBA956;s__
k141_1053521_flag_1_multi_5.0000_len_6562_02A	07A_bin.78	Viruses;Duplodnaviria;Heunggongvirae;Uroviricota;Caudoviricetes	d__Bacteria;p__Verrucomicrobiota;c__Verrucomicrobiae;o__Verrucomicrobiales;f__Akkermansiaceae;g__UBA956;s__
k141_1053521_flag_1_multi_5.0000_len_6562_02A	10A_bin.94	Viruses;Duplodnaviria;Heunggongvirae;Uroviricota;Caudoviricetes	d__Bacteria;p__Verrucomicrobiota;c__Verrucomicrobiae;o__Verrucomicrobiales;f__Akkermansiaceae;g__UBA956;s__
k141_1053521_flag_1_multi_5.0000_len_6562_02A	05A_bin.65	Viruses;Duplodnaviria;Heunggongvirae;Uroviricota;Caudoviricetes	d__Bacteria;p__Verrucomicrobiota;c__Verrucomicrobiae;o__Verrucomicrobiales;f__Akkermansiaceae;g__UBA956;s__
k141_1053521_flag_1_multi_5.0000_len_6562_02A	08A_bin.52	Viruses;Duplodnaviria;Heunggongvirae;Uroviricota;Caudoviricetes	d__Bacteria;p__Verrucomicrobiota;c__Verrucomicrobiae;o__Verrucomicrobiales;f__Akkermansiaceae;g__UBA956;s__
k141_1053879_flag_0_multi_28.5911_len_75486_28A_1	11A_bin.56	Viruses;Duplodnaviria;Heunggongvirae;Uroviricota;Caudoviricetes	d__Bacteria;p__Proteobacteria;c__Alphaproteobacteria;o__Caulobacterales;f__Hyphomonadaceae;g__UBA7672;s__
k141_1053879_flag_0_multi_28.5911_len_75486_28A_1	30A_bin.45	Viruses;Duplodnaviria;Heunggongvirae;Uroviricota;Caudoviricetes	d__Bacteria;p__Proteobacteria;c__Gammaproteobacteria;o__Burkholderiales;f__Burkholderiaceae;g__SYFN01;s__
k141_1053879_flag_0_multi_28.5911_len_75486_28A_1	29A_bin.7	Viruses;Duplodnaviria;Heunggongvirae;Uroviricota;Caudoviricetes	d__Bacteria;p__Proteobacteria;c__Alphaproteobacteria;o__UBA1301;f__UBA1301;g__SZUA-430;s__
k141_1053879_flag_0_multi_28.5911_len_75486_28A_1	05A_bin.24	Viruses;Duplodnaviria;Heunggongvirae;Uroviricota;Caudoviricetes	d__Bacteria;p__Proteobacteria;c__Alphaproteobacteria;o__Caulobacterales;f__Hyphomonadaceae;g__UBA7672;s__
k141_1053879_flag_0_multi_28.5911_len_75486_28A_1	14A_bin.59	Viruses;Duplodnaviria;Heunggongvirae;Uroviricota;Caudoviricetes	d__Bacteria;p__Proteobacteria;c__Alphaproteobacteria;o__Caulobacterales;f__Hyphomonadaceae;g__UBA7672;s__
k141_1053879_flag_0_multi_28.5911_len_75486_28A_1	18A_bin.35	Viruses;Duplodnaviria;Heunggongvirae;Uroviricota;Caudoviricetes	d__Bacteria;p__Proteobacteria;c__Alphaproteobacteria;o__Caulobacterales;f__Hyphomonadaceae;g__UBA7672;s__
k141_1053879_flag_0_multi_28.5911_len_75486_28A_1	12A_bin.87	Viruses;Duplodnaviria;Heunggongvirae;Uroviricota;Caudoviricetes	d__Bacteria;p__Proteobacteria;c__Alphaproteobacteria;o__Caulobacterales;f__Hyphomonadaceae;g__UBA7672;s__
k141_1053879_flag_0_multi_28.5911_len_75486_28A_1	19A_bin.14	Viruses;Duplodnaviria;Heunggongvirae;Uroviricota;Caudoviricetes	d__Bacteria;p__Proteobacteria;c__Alphaproteobacteria;o__Caulobacterales;f__Hyphomonadaceae;g__UBA7672;s__
k141_1053879_flag_0_multi_28.5911_len_75486_28A_1	32A_bin.64	Viruses;Duplodnaviria;Heunggongvirae;Uroviricota;Caudoviricetes	d__Bacteria;p__Proteobacteria;c__Alphaproteobacteria;o__Rhizobiales;f__Anderseniellaceae;g__QKVK01;s__
k141_1053879_flag_0_multi_28.5911_len_75486_28A_1	01A_bin.58	Viruses;Duplodnaviria;Heunggongvirae;Uroviricota;Caudoviricetes	d__Bacteria;p__Proteobacteria;c__Alphaproteobacteria;o__Caulobacterales;f__Hyphomonadaceae;g__UBA7672;s__
k141_1053879_flag_0_multi_28.5911_len_75486_28A_1	16A_bin.98	Viruses;Duplodnaviria;Heunggongvirae;Uroviricota;Caudoviricetes	d__Bacteria;p__Proteobacteria;c__Alphaproteobacteria;o__Caulobacterales;f__Hyphomonadaceae;g__UBA7672;s__
k141_1053879_flag_0_multi_28.5911_len_75486_28A_1	20A_bin.22	Viruses;Duplodnaviria;Heunggongvirae;Uroviricota;Caudoviricetes	d__Bacteria;p__Proteobacteria;c__Alphaproteobacteria;o__Caulobacterales;f__Hyphomonadaceae;g__UBA7672;s__
k141_1053879_flag_0_multi_28.5911_len_75486_28A_1	02A_bin.35	Viruses;Duplodnaviria;Heunggongvirae;Uroviricota;Caudoviricetes	d__Bacteria;p__Proteobacteria;c__Alphaproteobacteria;o__Caulobacterales;f__Hyphomonadaceae;g__UBA7672;s__
k141_1053879_flag_0_multi_28.5911_len_75486_28A_1	02A_bin.23	Viruses;Duplodnaviria;Heunggongvirae;Uroviricota;Caudoviricetes	d__Bacteria;p__Proteobacteria;c__Alphaproteobacteria;o__Caulobacterales;f__Hyphomonadaceae;g__Hyphomonas;s__
k141_1053879_flag_0_multi_28.5911_len_75486_28A_1	22A_bin.29	Viruses;Duplodnaviria;Heunggongvirae;Uroviricota;Caudoviricetes	d__Bacteria;p__Proteobacteria;c__Alphaproteobacteria;o__Caulobacterales;f__Hyphomonadaceae;g__UBA7672;s__
k141_1053879_flag_0_multi_28.5911_len_75486_28A_1	08A_bin.59	Viruses;Duplodnaviria;Heunggongvirae;Uroviricota;Caudoviricetes	d__Bacteria;p__Proteobacteria;c__Alphaproteobacteria;o__Caulobacterales;f__Hyphomonadaceae;g__UBA7672;s__
k141_105428_flag_0_multi_9.2927_len_16692_08A	05A_bin.43	NA	d__Bacteria;p__Proteobacteria;c__Gammaproteobacteria;o__Burkholderiales;f__Methylophilaceae;g__Methylopumilus;s__Methylopumilus universalis
k141_1054366_flag_1_multi_5.0000_len_7491_23A	06S_bin.89	Viruses;Duplodnaviria;Heunggongvirae;Uroviricota;Caudoviricetes	d__Bacteria;p__Proteobacteria;c__Gammaproteobacteria;o__Burkholderiales;f__Burkholderiaceae;g__SCGC-AAA027-K21;s__
k141_1054533_flag_0_multi_9.9922_len_8858_08S	05S_bin.65	Viruses;Duplodnaviria;Heunggongvirae;Uroviricota;Caudoviricetes	d__Bacteria;p__Verrucomicrobiota;c__Verrucomicrobiae;o__Chthoniobacterales;f__Chthoniobacteraceae;g__Chthoniobacter;s__
k141_1054533_flag_0_multi_9.9922_len_8858_08S	26S_bin.5	Viruses;Duplodnaviria;Heunggongvirae;Uroviricota;Caudoviricetes	d__Bacteria;p__Verrucomicrobiota;c__Verrucomicrobiae;o__Verrucomicrobiales;f__Akkermansiaceae;g__Haloferula;s__
k141_1054533_flag_0_multi_9.9922_len_8858_08S	01S_bin.9	Viruses;Duplodnaviria;Heunggongvirae;Uroviricota;Caudoviricetes	d__Bacteria;p__Verrucomicrobiota;c__Verrucomicrobiae;o__Chthoniobacterales;f__Chthoniobacteraceae;g__Chthoniobacter;s__
k141_1054916_flag_1_multi_7.6586_len_12394_05A	08S_bin.42	Viruses;Duplodnaviria;Heunggongvirae;Uroviricota;Caudoviricetes	d__Bacteria;p__Deinococcota;c__Deinococci;o__Deinococcales;f__Deinococcaceae;g__Deinococcus;s__Deinococcus sp002017875
k141_1056455_flag_1_multi_12.8129_len_6411_20A	23A_bin.30	NA	d__Bacteria;p__Proteobacteria;c__Gammaproteobacteria;o__Enterobacterales;f__Aeromonadaceae;g__Aeromonas;s__
k141_1056455_flag_1_multi_12.8129_len_6411_20A	21A_bin.42	NA	d__Bacteria;p__Proteobacteria;c__Gammaproteobacteria;o__Burkholderiales;f__Burkholderiaceae;g__UBA954;s__UBA954 sp002293155
k141_1056556_flag_0_multi_50.0666_len_8058_27S	16S_bin.32	Viruses;Duplodnaviria;Heunggongvirae;Uroviricota;Caudoviricetes	d__Bacteria;p__Cyanobacteria;c__Cyanobacteriia;o__PCC-6307;f__Cyanobiaceae;g__Synechococcus_D;s__
k141_1056556_flag_0_multi_50.0666_len_8058_27S	03S_bin.70	Viruses;Duplodnaviria;Heunggongvirae;Uroviricota;Caudoviricetes	d__Bacteria;p__Cyanobacteria;c__Cyanobacteriia;o__PCC-6307;f__Cyanobiaceae;g__Cyanobium_A;s__
k141_1056556_flag_0_multi_50.0666_len_8058_27S	01S_bin.44	Viruses;Duplodnaviria;Heunggongvirae;Uroviricota;Caudoviricetes	d__Bacteria;p__Cyanobacteria;c__Cyanobacteriia;o__PCC-6307;f__Cyanobiaceae;g__Synechococcus_D;s__
k141_1056556_flag_0_multi_50.0666_len_8058_27S	18S_bin.44	Viruses;Duplodnaviria;Heunggongvirae;Uroviricota;Caudoviricetes	d__Bacteria;p__Cyanobacteria;c__Cyanobacteriia;o__PCC-6307;f__Cyanobiaceae;g__Cyanobium_A;s__
k141_1056556_flag_0_multi_50.0666_len_8058_27S	04S_bin.45	Viruses;Duplodnaviria;Heunggongvirae;Uroviricota;Caudoviricetes	d__Bacteria;p__Cyanobacteria;c__Cyanobacteriia;o__PCC-6307;f__Cyanobiaceae;g__Synechococcus_D;s__
k141_1056556_flag_0_multi_50.0666_len_8058_27S	12S_bin.57	Viruses;Duplodnaviria;Heunggongvirae;Uroviricota;Caudoviricetes	d__Bacteria;p__Cyanobacteria;c__Cyanobacteriia;o__PCC-6307;f__Cyanobiaceae;g__Synechococcus_D;s__
k141_1056556_flag_0_multi_50.0666_len_8058_27S	08S_bin.41	Viruses;Duplodnaviria;Heunggongvirae;Uroviricota;Caudoviricetes	d__Bacteria;p__Cyanobacteria;c__Cyanobacteriia;o__PCC-6307;f__Cyanobiaceae;g__Synechococcus_D;s__
k141_1056556_flag_0_multi_50.0666_len_8058_27S	07A_bin.66	Viruses;Duplodnaviria;Heunggongvirae;Uroviricota;Caudoviricetes	d__Bacteria;p__Cyanobacteria;c__Cyanobacteriia;o__PCC-6307;f__Cyanobiaceae;g__Vulcanococcus;s__
k141_1056556_flag_0_multi_50.0666_len_8058_27S	23S_bin.41	Viruses;Duplodnaviria;Heunggongvirae;Uroviricota;Caudoviricetes	d__Bacteria;p__Cyanobacteria;c__Cyanobacteriia;o__PCC-6307;f__Cyanobiaceae;g__Cyanobium_A;s__
k141_1056556_flag_0_multi_50.0666_len_8058_27S	22S_bin.3	Viruses;Duplodnaviria;Heunggongvirae;Uroviricota;Caudoviricetes	d__Bacteria;p__Cyanobacteria;c__Cyanobacteriia;o__PCC-6307;f__Cyanobiaceae;g__Synechococcus_D;s__
k141_1056556_flag_0_multi_50.0666_len_8058_27S	15S_bin.40	Viruses;Duplodnaviria;Heunggongvirae;Uroviricota;Caudoviricetes	d__Bacteria;p__Cyanobacteria;c__Cyanobacteriia;o__PCC-6307;f__Cyanobiaceae;g__Synechococcus_D;s__
k141_1056556_flag_0_multi_50.0666_len_8058_27S	31S_bin.14	Viruses;Duplodnaviria;Heunggongvirae;Uroviricota;Caudoviricetes	d__Bacteria;p__Cyanobacteria;c__Cyanobacteriia;o__PCC-6307;f__Cyanobiaceae;g__Cyanobium_A;s__Cyanobium_A usitatum
k141_1056556_flag_0_multi_50.0666_len_8058_27S	10S_bin.42	Viruses;Duplodnaviria;Heunggongvirae;Uroviricota;Caudoviricetes	d__Bacteria;p__Cyanobacteria;c__Cyanobacteriia;o__PCC-6307;f__Cyanobiaceae;g__Cyanobium_A;s__
k141_1056556_flag_0_multi_50.0666_len_8058_27S	21S_bin.27	Viruses;Duplodnaviria;Heunggongvirae;Uroviricota;Caudoviricetes	d__Bacteria;p__Cyanobacteria;c__Cyanobacteriia;o__PCC-6307;f__Cyanobiaceae;g__Synechococcus_D;s__
k141_1056556_flag_0_multi_50.0666_len_8058_27S	07S_bin.36	Viruses;Duplodnaviria;Heunggongvirae;Uroviricota;Caudoviricetes	d__Bacteria;p__Cyanobacteria;c__Cyanobacteriia;o__PCC-6307;f__Cyanobiaceae;g__Synechococcus_D;s__
k141_1056556_flag_0_multi_50.0666_len_8058_27S	28S_bin.37	Viruses;Duplodnaviria;Heunggongvirae;Uroviricota;Caudoviricetes	d__Bacteria;p__Cyanobacteria;c__Cyanobacteriia;o__PCC-6307;f__Cyanobiaceae;g__Synechococcus_D;s__
k141_1056556_flag_0_multi_50.0666_len_8058_27S	13S_bin.26	Viruses;Duplodnaviria;Heunggongvirae;Uroviricota;Caudoviricetes	d__Bacteria;p__Cyanobacteria;c__Cyanobacteriia;o__PCC-6307;f__Cyanobiaceae;g__Synechococcus_D;s__
k141_1056556_flag_0_multi_50.0666_len_8058_27S	11S_bin.46	Viruses;Duplodnaviria;Heunggongvirae;Uroviricota;Caudoviricetes	d__Bacteria;p__Cyanobacteria;c__Cyanobacteriia;o__PCC-6307;f__Cyanobiaceae;g__Synechococcus_D;s__
k141_1056764_flag_1_multi_7.0000_len_7286_04S_1	05S_bin.33	NA	d__Bacteria;p__Proteobacteria;c__Alphaproteobacteria;o__Rhodobacterales;f__Rhodobacteraceae;g__Cypionkella;s__
k141_1057734_flag_1_multi_8.3004_len_33009_06A	22A_bin.70	NA	d__Bacteria;p__Verrucomicrobiota_A;c__Chlamydiia;o__Parachlamydiales;f__Simkaniaceae;g__;s__
k141_1058088_flag_1_multi_48.9467_len_66816_02S	11S_bin.38	Viruses;Duplodnaviria;Heunggongvirae;Uroviricota;Caudoviricetes;Crassvirales	d__Bacteria;p__Bacteroidota;c__Bacteroidia;o__Flavobacteriales;f__Flavobacteriaceae;g__Flavobacterium;s__Flavobacterium sp002150205
k141_105871_flag_0_multi_49.8547_len_8793_08S_1	14S_bin.15	Viruses;Duplodnaviria;Heunggongvirae;Uroviricota;Caudoviricetes	d__Bacteria;p__Proteobacteria;c__Gammaproteobacteria;o__Pseudomonadales;f__Moraxellaceae;g__Acinetobacter;s__Acinetobacter pittii
k141_105871_flag_0_multi_49.8547_len_8793_08S_1	17S_bin.22	Viruses;Duplodnaviria;Heunggongvirae;Uroviricota;Caudoviricetes	d__Bacteria;p__Proteobacteria;c__Gammaproteobacteria;o__Pseudomonadales;f__Moraxellaceae;g__Acinetobacter;s__Acinetobacter pittii
k141_105871_flag_0_multi_49.8547_len_8793_08S_1	08S_bin.30	Viruses;Duplodnaviria;Heunggongvirae;Uroviricota;Caudoviricetes	d__Bacteria;p__Proteobacteria;c__Gammaproteobacteria;o__Pseudomonadales;f__Moraxellaceae;g__Acinetobacter;s__Acinetobacter pittii
k141_105871_flag_0_multi_49.8547_len_8793_08S_1	15S_bin.28	Viruses;Duplodnaviria;Heunggongvirae;Uroviricota;Caudoviricetes	d__Bacteria;p__Proteobacteria;c__Gammaproteobacteria;o__Pseudomonadales;f__Moraxellaceae;g__Acinetobacter;s__Acinetobacter pittii
k141_1058754_flag_0_multi_41.6469_len_14045_18A	11A_bin.72	NA	d__Bacteria;p__Planctomycetota;c__Planctomycetes;o__Pirellulales;f__Pirellulaceae;g__Pirellula_B;s__
k141_1058754_flag_0_multi_41.6469_len_14045_18A	04A_bin.68	NA	d__Bacteria;p__Actinobacteriota;c__Actinomycetia;o__Nanopelagicales;f__UBA5976;g__UBA5976;s__
k141_1058754_flag_0_multi_41.6469_len_14045_18A	04A_bin.87	NA	d__Bacteria;p__Planctomycetota;c__Planctomycetes;o__Pirellulales;f__Pirellulaceae;g__Pirellula_B;s__
k141_1058754_flag_0_multi_41.6469_len_14045_18A	05A_bin.62	NA	d__Bacteria;p__Planctomycetota;c__Planctomycetes;o__Pirellulales;f__Pirellulaceae;g__Pirellula_B;s__
k141_1058754_flag_0_multi_41.6469_len_14045_18A	14A_bin.10	NA	d__Bacteria;p__Planctomycetota;c__Planctomycetes;o__Pirellulales;f__Pirellulaceae;g__Pirellula_B;s__
k141_1058754_flag_0_multi_41.6469_len_14045_18A	18A_bin.28	NA	d__Bacteria;p__Planctomycetota;c__Planctomycetes;o__Pirellulales;f__Pirellulaceae;g__Pirellula_B;s__
k141_1058754_flag_0_multi_41.6469_len_14045_18A	15A_bin.5	NA	d__Bacteria;p__Planctomycetota;c__Planctomycetes;o__Pirellulales;f__Pirellulaceae;g__Pirellula_B;s__
k141_1058754_flag_0_multi_41.6469_len_14045_18A	07A_bin.61	NA	d__Bacteria;p__Planctomycetota;c__Planctomycetes;o__Pirellulales;f__Pirellulaceae;g__Pirellula_B;s__
k141_1058754_flag_0_multi_41.6469_len_14045_18A	09A_bin.67	NA	d__Bacteria;p__Planctomycetota;c__Planctomycetes;o__Pirellulales;f__Pirellulaceae;g__Pirellula_B;s__
k141_1058754_flag_0_multi_41.6469_len_14045_18A	10A_bin.41	NA	d__Bacteria;p__Planctomycetota;c__Planctomycetes;o__Pirellulales;f__Pirellulaceae;g__Pirellula_B;s__
k141_1058754_flag_0_multi_41.6469_len_14045_18A	22A_bin.63	NA	d__Bacteria;p__Planctomycetota;c__Planctomycetes;o__Pirellulales;f__Pirellulaceae;g__Pirellula_B;s__
k141_1058754_flag_0_multi_41.6469_len_14045_18A	19A_bin.44	NA	d__Bacteria;p__Planctomycetota;c__Planctomycetes;o__Pirellulales;f__Pirellulaceae;g__Pirellula_B;s__
k141_1058754_flag_0_multi_41.6469_len_14045_18A	13A_bin.7	NA	d__Bacteria;p__Planctomycetota;c__Planctomycetes;o__Pirellulales;f__Pirellulaceae;g__Pirellula_B;s__
k141_1058754_flag_0_multi_41.6469_len_14045_18A	23A_bin.60	NA	d__Bacteria;p__Planctomycetota;c__Planctomycetes;o__Pirellulales;f__Pirellulaceae;g__Pirellula_B;s__
k141_1058754_flag_0_multi_41.6469_len_14045_18A	16A_bin.5	NA	d__Bacteria;p__Planctomycetota;c__Planctomycetes;o__Pirellulales;f__Pirellulaceae;g__Pirellula_B;s__
k141_1058754_flag_0_multi_41.6469_len_14045_18A	17A_bin.66	NA	d__Bacteria;p__Planctomycetota;c__Planctomycetes;o__Pirellulales;f__Pirellulaceae;g__Pirellula_B;s__
k141_1059129_flag_1_multi_14.0000_len_303126_fragment_1_29A	29A_bin.23	Viruses;Duplodnaviria;Heunggongvirae;Uroviricota;Caudoviricetes	d__Bacteria;p__Proteobacteria;c__Gammaproteobacteria;o__Pseudomonadales;f__Pseudomonadaceae;g__Pseudomonas_E;s__Pseudomonas_E sp002836515
k141_1059201_flag_1_multi_53.8397_len_8076_11A	01A_bin.18	NA	d__Bacteria;p__Proteobacteria;c__Gammaproteobacteria;o__Steroidobacterales;f__Steroidobacteraceae;g__UBA964;s__
k141_1059201_flag_1_multi_53.8397_len_8076_11A	09A_bin.4	NA	d__Bacteria;p__Proteobacteria;c__Gammaproteobacteria;o__Steroidobacterales;f__Steroidobacteraceae;g__UBA964;s__
k141_1059201_flag_1_multi_53.8397_len_8076_11A	01A_bin.68	NA	d__Bacteria;p__Proteobacteria;c__Gammaproteobacteria;o__Steroidobacterales;f__Steroidobacteraceae;g__UBA964;s__
k141_1059201_flag_1_multi_53.8397_len_8076_11A	10A_bin.4	NA	d__Bacteria;p__Proteobacteria;c__Gammaproteobacteria;o__Steroidobacterales;f__Steroidobacteraceae;g__UBA964;s__
k141_1059201_flag_1_multi_53.8397_len_8076_11A	02A_bin.76	NA	d__Bacteria;p__Proteobacteria;c__Gammaproteobacteria;o__Steroidobacterales;f__Steroidobacteraceae;g__UBA964;s__
k141_1059201_flag_1_multi_53.8397_len_8076_11A	02S_bin.16	NA	d__Bacteria;p__Proteobacteria;c__Gammaproteobacteria;o__Steroidobacterales;f__Steroidobacteraceae;g__UBA964;s__
k141_1059201_flag_1_multi_53.8397_len_8076_11A	02S_bin.99	NA	d__Bacteria;p__Proteobacteria;c__Gammaproteobacteria;o__Steroidobacterales;f__Steroidobacteraceae;g__UBA964;s__
k141_1059201_flag_1_multi_53.8397_len_8076_11A	03A_bin.26	NA	d__Bacteria;p__Proteobacteria;c__Gammaproteobacteria;o__Steroidobacterales;f__Steroidobacteraceae;g__UBA964;s__
k141_1059201_flag_1_multi_53.8397_len_8076_11A	03A_bin.3	NA	d__Bacteria;p__Proteobacteria;c__Gammaproteobacteria;o__Steroidobacterales;f__Steroidobacteraceae;g__UBA964;s__
k141_1059201_flag_1_multi_53.8397_len_8076_11A	04A_bin.7	NA	d__Bacteria;p__Proteobacteria;c__Gammaproteobacteria;o__Steroidobacterales;f__Steroidobacteraceae;g__UBA964;s__
k141_1059201_flag_1_multi_53.8397_len_8076_11A	04A_bin.91	NA	d__Bacteria;p__Proteobacteria;c__Gammaproteobacteria;o__Burkholderiales;f__Burkholderiaceae;g__UBA4615;s__
k141_1059201_flag_1_multi_53.8397_len_8076_11A	12A_bin.91	NA	d__Bacteria;p__Proteobacteria;c__Gammaproteobacteria;o__Steroidobacterales;f__Steroidobacteraceae;g__UBA964;s__
k141_1059201_flag_1_multi_53.8397_len_8076_11A	05A_bin.110	NA	d__Bacteria;p__Proteobacteria;c__Gammaproteobacteria;o__Steroidobacterales;f__Steroidobacteraceae;g__UBA964;s__
k141_1059201_flag_1_multi_53.8397_len_8076_11A	13A_bin.29	NA	d__Bacteria;p__Proteobacteria;c__Gammaproteobacteria;o__Steroidobacterales;f__Steroidobacteraceae;g__UBA964;s__
k141_1059201_flag_1_multi_53.8397_len_8076_11A	05A_bin.60	NA	d__Bacteria;p__Proteobacteria;c__Gammaproteobacteria;o__Steroidobacterales;f__Steroidobacteraceae;g__UBA964;s__
k141_1059201_flag_1_multi_53.8397_len_8076_11A	13A_bin.9	NA	d__Bacteria;p__Proteobacteria;c__Gammaproteobacteria;o__Steroidobacterales;f__Steroidobacteraceae;g__UBA964;s__
k141_1059201_flag_1_multi_53.8397_len_8076_11A	23A_bin.6	NA	d__Bacteria;p__Proteobacteria;c__Gammaproteobacteria;o__Steroidobacterales;f__Steroidobacteraceae;g__UBA964;s__
k141_1059201_flag_1_multi_53.8397_len_8076_11A	14A_bin.82	NA	d__Bacteria;p__Proteobacteria;c__Gammaproteobacteria;o__Steroidobacterales;f__Steroidobacteraceae;g__UBA964;s__UBA964 sp002292945
k141_1059201_flag_1_multi_53.8397_len_8076_11A	06S_bin.16	NA	d__Bacteria;p__Proteobacteria;c__Gammaproteobacteria;o__Steroidobacterales;f__Steroidobacteraceae;g__UBA964;s__
k141_1059201_flag_1_multi_53.8397_len_8076_11A	06S_bin.56	NA	d__Bacteria;p__Proteobacteria;c__Gammaproteobacteria;o__Steroidobacterales;f__Steroidobacteraceae;g__UBA964;s__
k141_1059201_flag_1_multi_53.8397_len_8076_11A	15A_bin.20	NA	d__Bacteria;p__Proteobacteria;c__Gammaproteobacteria;o__Steroidobacterales;f__Steroidobacteraceae;g__UBA964;s__
k141_1059201_flag_1_multi_53.8397_len_8076_11A	07A_bin.47	NA	d__Bacteria;p__Proteobacteria;c__Gammaproteobacteria;o__Steroidobacterales;f__Steroidobacteraceae;g__UBA964;s__
k141_1059201_flag_1_multi_53.8397_len_8076_11A	07A_bin.53	NA	d__Bacteria;p__Proteobacteria;c__Gammaproteobacteria;o__Steroidobacterales;f__Steroidobacteraceae;g__UBA964;s__
k141_1059201_flag_1_multi_53.8397_len_8076_11A	08A_bin.2	NA	d__Bacteria;p__Proteobacteria;c__Gammaproteobacteria;o__Steroidobacterales;f__Steroidobacteraceae;g__UBA964;s__
k141_1059201_flag_1_multi_53.8397_len_8076_11A	08A_bin.4	NA	d__Bacteria;p__Proteobacteria;c__Gammaproteobacteria;o__Steroidobacterales;f__Steroidobacteraceae;g__UBA964;s__
k141_1059201_flag_1_multi_53.8397_len_8076_11A	11A_bin.78	NA	d__Bacteria;p__Proteobacteria;c__Gammaproteobacteria;o__Steroidobacterales;f__Steroidobacteraceae;g__UBA964;s__
k141_1059201_flag_1_multi_53.8397_len_8076_11A	17A_bin.20	NA	d__Bacteria;p__Proteobacteria;c__Gammaproteobacteria;o__Steroidobacterales;f__Steroidobacteraceae;g__UBA964;s__
k141_1059201_flag_1_multi_53.8397_len_8076_11A	18A_bin.14	NA	d__Bacteria;p__Proteobacteria;c__Gammaproteobacteria;o__Steroidobacterales;f__Steroidobacteraceae;g__UBA964;s__
k141_1059201_flag_1_multi_53.8397_len_8076_11A	19A_bin.43	NA	d__Bacteria;p__Proteobacteria;c__Gammaproteobacteria;o__Steroidobacterales;f__Steroidobacteraceae;g__UBA964;s__
k141_1059201_flag_1_multi_53.8397_len_8076_11A	13A_bin.3	NA	d__Bacteria;p__Proteobacteria;c__Gammaproteobacteria;o__Steroidobacterales;f__Steroidobacteraceae;g__UBA964;s__
k141_1059201_flag_1_multi_53.8397_len_8076_11A	19A_bin.1	NA	d__Bacteria;p__Proteobacteria;c__Gammaproteobacteria;o__Steroidobacterales;f__Steroidobacteraceae;g__UBA964;s__
k141_1059201_flag_1_multi_53.8397_len_8076_11A	22A_bin.54	NA	d__Bacteria;p__Proteobacteria;c__Gammaproteobacteria;o__Steroidobacterales;f__Steroidobacteraceae;g__UBA964;s__
k141_1059201_flag_1_multi_53.8397_len_8076_11A	20A_bin.35	NA	d__Bacteria;p__Proteobacteria;c__Gammaproteobacteria;o__Steroidobacterales;f__Steroidobacteraceae;g__UBA964;s__
k141_1059201_flag_1_multi_53.8397_len_8076_11A	20A_bin.7	NA	d__Bacteria;p__Proteobacteria;c__Gammaproteobacteria;o__Steroidobacterales;f__Steroidobacteraceae;g__UBA964;s__
k141_1059201_flag_1_multi_53.8397_len_8076_11A	17A_bin.25	NA	d__Bacteria;p__Proteobacteria;c__Gammaproteobacteria;o__Steroidobacterales;f__Steroidobacteraceae;g__UBA964;s__
k141_1059201_flag_1_multi_53.8397_len_8076_11A	14A_bin.78	NA	d__Bacteria;p__Proteobacteria;c__Gammaproteobacteria;o__Steroidobacterales;f__Steroidobacteraceae;g__UBA964;s__
k141_1059201_flag_1_multi_53.8397_len_8076_11A	24A_bin.22	NA	d__Bacteria;p__Proteobacteria;c__Gammaproteobacteria;o__Steroidobacterales;f__Steroidobacteraceae;g__UBA964;s__UBA964 sp002292945
k141_1059201_flag_1_multi_53.8397_len_8076_11A	12A_bin.105	NA	d__Bacteria;p__Proteobacteria;c__Gammaproteobacteria;o__Steroidobacterales;f__Steroidobacteraceae;g__UBA964;s__
k141_1059201_flag_1_multi_53.8397_len_8076_11A	21A_bin.59	NA	d__Bacteria;p__Proteobacteria;c__Gammaproteobacteria;o__Steroidobacterales;f__Steroidobacteraceae;g__UBA964;s__
k141_1059201_flag_1_multi_53.8397_len_8076_11A	22A_bin.58	NA	d__Bacteria;p__Proteobacteria;c__Gammaproteobacteria;o__Steroidobacterales;f__Steroidobacteraceae;g__UBA964;s__
k141_1059201_flag_1_multi_53.8397_len_8076_11A	14A_bin.6	NA	d__Bacteria;p__Proteobacteria;c__Gammaproteobacteria;o__Steroidobacterales;f__Steroidobacteraceae;g__UBA964;s__
k141_1059201_flag_1_multi_53.8397_len_8076_11A	23A_bin.64	NA	d__Bacteria;p__Proteobacteria;c__Gammaproteobacteria;o__Steroidobacterales;f__Steroidobacteraceae;g__UBA964;s__
k141_1059201_flag_1_multi_53.8397_len_8076_11A	20A_bin.32	NA	d__Bacteria;p__Proteobacteria;c__Gammaproteobacteria;o__Steroidobacterales;f__Steroidobacteraceae;g__UBA964;s__
k141_1059201_flag_1_multi_53.8397_len_8076_11A	18A_bin.20	NA	d__Bacteria;p__Proteobacteria;c__Gammaproteobacteria;o__Steroidobacterales;f__Steroidobacteraceae;g__UBA964;s__
k141_1059201_flag_1_multi_53.8397_len_8076_11A	15A_bin.36	NA	d__Bacteria;p__Proteobacteria;c__Gammaproteobacteria;o__Steroidobacterales;f__Steroidobacteraceae;g__UBA964;s__
k141_1059201_flag_1_multi_53.8397_len_8076_11A	24A_bin.41	NA	d__Bacteria;p__Proteobacteria;c__Gammaproteobacteria;o__Steroidobacterales;f__Steroidobacteraceae;g__UBA964;s__
k141_1059201_flag_1_multi_53.8397_len_8076_11A	24A_bin.45	NA	d__Bacteria;p__Proteobacteria;c__Gammaproteobacteria;o__Steroidobacterales;f__Steroidobacteraceae;g__UBA964;s__
k141_1059201_flag_1_multi_53.8397_len_8076_11A	16A_bin.36	NA	d__Bacteria;p__Proteobacteria;c__Gammaproteobacteria;o__Steroidobacterales;f__Steroidobacteraceae;g__UBA964;s__
k141_1059201_flag_1_multi_53.8397_len_8076_11A	16A_bin.20	NA	d__Bacteria;p__Proteobacteria;c__Gammaproteobacteria;o__Steroidobacterales;f__Steroidobacteraceae;g__UBA964;s__
k141_1059347_flag_1_multi_5.6623_len_7458_03A	03A_bin.7	Viruses;Duplodnaviria;Heunggongvirae;Uroviricota;Caudoviricetes	d__Bacteria;p__Planctomycetota;c__Planctomycetes;o__Planctomycetales;f__UBA10511;g__UBA10511;s__
k141_1059358_flag_0_multi_33.0701_len_21887_18A	10A_bin.92	Viruses;Duplodnaviria;Heunggongvirae;Uroviricota;Caudoviricetes	d__Bacteria;p__Planctomycetota;c__Phycisphaerae;o__Phycisphaerales;f__SM1A02;g__UBA2402;s__
k141_1060162_flag_1_multi_13.9336_len_8753_23A	30A_bin.22	Viruses;Duplodnaviria;Heunggongvirae;Uroviricota;Caudoviricetes	d__Bacteria;p__Proteobacteria;c__Gammaproteobacteria;o__Enterobacterales;f__Aeromonadaceae;g__Aeromonas;s__
k141_1060162_flag_1_multi_13.9336_len_8753_23A	29A_bin.16	Viruses;Duplodnaviria;Heunggongvirae;Uroviricota;Caudoviricetes	d__Bacteria;p__Proteobacteria;c__Gammaproteobacteria;o__Enterobacterales;f__Aeromonadaceae;g__Aeromonas;s__
k141_1060162_flag_1_multi_13.9336_len_8753_23A	23A_bin.30	Viruses;Duplodnaviria;Heunggongvirae;Uroviricota;Caudoviricetes	d__Bacteria;p__Proteobacteria;c__Gammaproteobacteria;o__Enterobacterales;f__Aeromonadaceae;g__Aeromonas;s__
k141_1060162_flag_1_multi_13.9336_len_8753_23A	25A_bin.64	Viruses;Duplodnaviria;Heunggongvirae;Uroviricota;Caudoviricetes	d__Bacteria;p__Proteobacteria;c__Gammaproteobacteria;o__Enterobacterales;f__Aeromonadaceae;g__Aeromonas;s__
k141_1060162_flag_1_multi_13.9336_len_8753_23A	28A_bin.58	Viruses;Duplodnaviria;Heunggongvirae;Uroviricota;Caudoviricetes	d__Bacteria;p__Proteobacteria;c__Gammaproteobacteria;o__Enterobacterales;f__Aeromonadaceae;g__Aeromonas;s__
k141_1060162_flag_1_multi_13.9336_len_8753_23A	27A_bin.65	Viruses;Duplodnaviria;Heunggongvirae;Uroviricota;Caudoviricetes	d__Bacteria;p__Proteobacteria;c__Gammaproteobacteria;o__Enterobacterales;f__Aeromonadaceae;g__Aeromonas;s__
k141_1060303_flag_1_multi_43.7815_len_118689_12S	15S_bin.44	NA	d__Bacteria;p__Proteobacteria;c__Alphaproteobacteria;o__Pelagibacterales;f__Pelagibacteraceae;g__Fonsibacter;s__Fonsibacter ubiquis
k141_1060320_flag_0_multi_20.2710_len_5448_05A	13A_bin.61	Viruses;Duplodnaviria;Heunggongvirae;Uroviricota;Caudoviricetes	d__Bacteria;p__Bacteroidota;c__Bacteroidia;o__Cytophagales;f__Microscillaceae;g__RDZE01;s__
k141_1060417_flag_0_multi_13.5390_len_22540_12S	09S_bin.38	NA	d__Bacteria;p__Deinococcota;c__Deinococci;o__Deinococcales;f__Deinococcaceae;g__Deinococcus;s__Deinococcus sp002017875
k141_1060417_flag_0_multi_13.5390_len_22540_12S	06S_bin.54	NA	d__Bacteria;p__Deinococcota;c__Deinococci;o__Deinococcales;f__Deinococcaceae;g__Deinococcus;s__Deinococcus sp002017875
k141_1060417_flag_0_multi_13.5390_len_22540_12S	12S_bin.12	NA	d__Bacteria;p__Deinococcota;c__Deinococci;o__Deinococcales;f__Deinococcaceae;g__Deinococcus;s__Deinococcus sp002017875
k141_1060417_flag_0_multi_13.5390_len_22540_12S	15S_bin.25	NA	d__Bacteria;p__Deinococcota;c__Deinococci;o__Deinococcales;f__Deinococcaceae;g__Deinococcus;s__Deinococcus sp002017875
k141_1060417_flag_0_multi_13.5390_len_22540_12S	07S_bin.20	NA	d__Bacteria;p__Deinococcota;c__Deinococci;o__Deinococcales;f__Deinococcaceae;g__Deinococcus;s__Deinococcus sp002017875
k141_1060417_flag_0_multi_13.5390_len_22540_12S	30S_bin.9	NA	d__Bacteria;p__Deinococcota;c__Deinococci;o__Deinococcales;f__Deinococcaceae;g__Deinococcus;s__Deinococcus sp002017875
k141_1060417_flag_0_multi_13.5390_len_22540_12S	08S_bin.42	NA	d__Bacteria;p__Deinococcota;c__Deinococci;o__Deinococcales;f__Deinococcaceae;g__Deinococcus;s__Deinococcus sp002017875
k141_1060417_flag_0_multi_13.5390_len_22540_12S	10S_bin.33	NA	d__Bacteria;p__Deinococcota;c__Deinococci;o__Deinococcales;f__Deinococcaceae;g__Deinococcus;s__Deinococcus sp002017875
k141_1060417_flag_0_multi_13.5390_len_22540_12S	14S_bin.1	NA	d__Bacteria;p__Deinococcota;c__Deinococci;o__Deinococcales;f__Deinococcaceae;g__Deinococcus;s__Deinococcus sp002017875
k141_1060417_flag_0_multi_13.5390_len_22540_12S	13S_bin.47	NA	d__Bacteria;p__Deinococcota;c__Deinococci;o__Deinococcales;f__Deinococcaceae;g__Deinococcus;s__Deinococcus sp002017875
k141_1060417_flag_0_multi_13.5390_len_22540_12S	16S_bin.15	NA	d__Bacteria;p__Deinococcota;c__Deinococci;o__Deinococcales;f__Deinococcaceae;g__Deinococcus;s__Deinococcus sp002017875
k141_1060417_flag_0_multi_13.5390_len_22540_12S	23S_bin.5	NA	d__Bacteria;p__Deinococcota;c__Deinococci;o__Deinococcales;f__Deinococcaceae;g__Deinococcus;s__Deinococcus sp002017875
k141_1060417_flag_0_multi_13.5390_len_22540_12S	26S_bin.13	NA	d__Bacteria;p__Deinococcota;c__Deinococci;o__Deinococcales;f__Deinococcaceae;g__Deinococcus;s__Deinococcus sp002017875
k141_1060417_flag_0_multi_13.5390_len_22540_12S	18S_bin.25	NA	d__Bacteria;p__Deinococcota;c__Deinococci;o__Deinococcales;f__Deinococcaceae;g__Deinococcus;s__Deinococcus sp002017875
k141_1060417_flag_0_multi_13.5390_len_22540_12S	31S_bin.4	NA	d__Bacteria;p__Deinococcota;c__Deinococci;o__Deinococcales;f__Deinococcaceae;g__Deinococcus;s__Deinococcus sp002017875
k141_1060585_flag_0_multi_23.0065_len_16174_08S	10S_bin.3	Viruses;Duplodnaviria;Heunggongvirae;Uroviricota;Caudoviricetes	d__Bacteria;p__Proteobacteria;c__Gammaproteobacteria;o__Burkholderiales;f__Methylophilaceae;g__Methylopumilus;s__
k141_1060585_flag_0_multi_23.0065_len_16174_08S	14S_bin.46	Viruses;Duplodnaviria;Heunggongvirae;Uroviricota;Caudoviricetes	d__Bacteria;p__Proteobacteria;c__Gammaproteobacteria;o__Burkholderiales;f__Methylophilaceae;g__Methylopumilus;s__
k141_1060585_flag_0_multi_23.0065_len_16174_08S	08S_bin.33	Viruses;Duplodnaviria;Heunggongvirae;Uroviricota;Caudoviricetes	d__Bacteria;p__Proteobacteria;c__Gammaproteobacteria;o__Pseudomonadales;f__Moraxellaceae;g__Acinetobacter;s__Acinetobacter idrijaensis
k141_1060824_flag_1_multi_8.0000_len_7025_26A	26A_bin.1	Viruses;Duplodnaviria;Heunggongvirae;Uroviricota;Caudoviricetes	d__Bacteria;p__Planctomycetota;c__Phycisphaerae;o__Phycisphaerales;f__SM1A02;g__UBA2396;s__
k141_1061454_flag_0_multi_24.2815_len_11392_05A	01A_bin.61	NA	d__Bacteria;p__Actinobacteriota;c__Actinomycetia;o__Actinomycetales;f__Microbacteriaceae;g__Pontimonas;s__Pontimonas sp000754445
k141_1061454_flag_0_multi_24.2815_len_11392_05A	08A_bin.109	NA	d__Bacteria;p__Proteobacteria;c__Gammaproteobacteria;o__Burkholderiales;f__Burkholderiaceae;g__QOAZ01;s__
k141_1061454_flag_0_multi_24.2815_len_11392_05A	12A_bin.27	NA	d__Bacteria;p__Proteobacteria;c__Gammaproteobacteria;o__Burkholderiales;f__Burkholderiaceae;g__SYIM01;s__
k141_1061858_flag_0_multi_21.7084_len_54710_26A	32A_bin.56	Viruses;Duplodnaviria;Heunggongvirae;Uroviricota;Caudoviricetes	d__Bacteria;p__Proteobacteria;c__Alphaproteobacteria;o__Rhizobiales;f__Beijerinckiaceae;g__Alsobacter;s__
k141_106227_flag_1_multi_2.9044_len_5017_28A	30A_bin.2	Viruses;Duplodnaviria;Heunggongvirae;Uroviricota;Caudoviricetes	d__Bacteria;p__Proteobacteria;c__Alphaproteobacteria;o__Sphingomonadales;f__Sphingomonadaceae;g__Porphyrobacter;s__
k141_106227_flag_1_multi_2.9044_len_5017_28A	29A_bin.31	Viruses;Duplodnaviria;Heunggongvirae;Uroviricota;Caudoviricetes	d__Bacteria;p__Proteobacteria;c__Alphaproteobacteria;o__Sphingomonadales;f__Sphingomonadaceae;g__Porphyrobacter;s__
k141_106227_flag_1_multi_2.9044_len_5017_28A	32A_bin.4	Viruses;Duplodnaviria;Heunggongvirae;Uroviricota;Caudoviricetes	d__Bacteria;p__Proteobacteria;c__Alphaproteobacteria;o__Rhizobiales;f__Beijerinckiaceae;g__28-YEA-48;s__
k141_106227_flag_1_multi_2.9044_len_5017_28A	06A_bin.53	Viruses;Duplodnaviria;Heunggongvirae;Uroviricota;Caudoviricetes	d__Bacteria;p__Proteobacteria;c__Alphaproteobacteria;o__Acetobacterales;f__Acetobacteraceae;g__Ga0074136;s__
k141_1062801_flag_0_multi_84.7089_len_9746_14S	02S_bin.70	NA	d__Bacteria;p__Cyanobacteria;c__Cyanobacteriia;o__PCC-6307;f__Cyanobiaceae;g__Cyanobium_A;s__
k141_1062801_flag_0_multi_84.7089_len_9746_14S	19S_bin.18	NA	d__Bacteria;p__Cyanobacteria;c__Cyanobacteriia;o__PCC-6307;f__Cyanobiaceae;g__Cyanobium_A;s__
k141_1062801_flag_0_multi_84.7089_len_9746_14S	20S_bin.11	NA	d__Bacteria;p__Cyanobacteria;c__Cyanobacteriia;o__PCC-6307;f__Cyanobiaceae;g__Cyanobium_A;s__
k141_1062801_flag_0_multi_84.7089_len_9746_14S	03S_bin.70	NA	d__Bacteria;p__Cyanobacteria;c__Cyanobacteriia;o__PCC-6307;f__Cyanobiaceae;g__Cyanobium_A;s__
k141_1062801_flag_0_multi_84.7089_len_9746_14S	06S_bin.9	NA	d__Bacteria;p__Cyanobacteria;c__Cyanobacteriia;o__PCC-6307;f__Cyanobiaceae;g__Cyanobium_A;s__
k141_1062801_flag_0_multi_84.7089_len_9746_14S	13S_bin.49	NA	d__Bacteria;p__Cyanobacteria;c__Cyanobacteriia;o__PCC-6307;f__Cyanobiaceae;g__Cyanobium_A;s__
k141_1062801_flag_0_multi_84.7089_len_9746_14S	08S_bin.48	NA	d__Bacteria;p__Cyanobacteria;c__Cyanobacteriia;o__PCC-6307;f__Cyanobiaceae;g__Cyanobium_A;s__
k141_1062801_flag_0_multi_84.7089_len_9746_14S	27S_bin.1	NA	d__Bacteria;p__Cyanobacteria;c__Cyanobacteriia;o__PCC-6307;f__Cyanobiaceae;g__Cyanobium_A;s__
k141_1062801_flag_0_multi_84.7089_len_9746_14S	11S_bin.50	NA	d__Bacteria;p__Cyanobacteria;c__Cyanobacteriia;o__PCC-6307;f__Cyanobiaceae;g__Cyanobium_A;s__
k141_1062801_flag_0_multi_84.7089_len_9746_14S	28S_bin.25	NA	d__Bacteria;p__Cyanobacteria;c__Cyanobacteriia;o__PCC-6307;f__Cyanobiaceae;g__Cyanobium_A;s__
k141_1062801_flag_0_multi_84.7089_len_9746_14S	12S_bin.25	NA	d__Bacteria;p__Cyanobacteria;c__Cyanobacteriia;o__PCC-6307;f__Cyanobiaceae;g__Cyanobium_A;s__
k141_1062801_flag_0_multi_84.7089_len_9746_14S	18S_bin.41	NA	d__Bacteria;p__Cyanobacteria;c__Cyanobacteriia;o__PCC-6307;f__Cyanobiaceae;g__Cyanobium_A;s__
k141_1062801_flag_0_multi_84.7089_len_9746_14S	25S_bin.14	NA	d__Bacteria;p__Cyanobacteria;c__Cyanobacteriia;o__PCC-6307;f__Cyanobiaceae;g__Cyanobium_A;s__
k141_1062801_flag_0_multi_84.7089_len_9746_14S	18S_bin.44	NA	d__Bacteria;p__Cyanobacteria;c__Cyanobacteriia;o__PCC-6307;f__Cyanobiaceae;g__Cyanobium_A;s__
k141_1062801_flag_0_multi_84.7089_len_9746_14S	30S_bin.26	NA	d__Bacteria;p__Cyanobacteria;c__Cyanobacteriia;o__PCC-6307;f__Cyanobiaceae;g__Cyanobium_A;s__
k141_1062801_flag_0_multi_84.7089_len_9746_14S	31S_bin.7	NA	d__Bacteria;p__Cyanobacteria;c__Cyanobacteriia;o__PCC-6307;f__Cyanobiaceae;g__Cyanobium_A;s__
k141_1062801_flag_0_multi_84.7089_len_9746_14S	12S_bin.19	NA	d__Bacteria;p__Cyanobacteria;c__Cyanobacteriia;o__PCC-6307;f__Cyanobiaceae;g__Cyanobium_A;s__
k141_1062801_flag_0_multi_84.7089_len_9746_14S	13S_bin.17	NA	d__Bacteria;p__Cyanobacteria;c__Cyanobacteriia;o__PCC-6307;f__Cyanobiaceae;g__Cyanobium_A;s__
k141_1062801_flag_0_multi_84.7089_len_9746_14S	22S_bin.37	NA	d__Bacteria;p__Cyanobacteria;c__Cyanobacteriia;o__PCC-6307;f__Cyanobiaceae;g__Cyanobium_A;s__
k141_1062801_flag_0_multi_84.7089_len_9746_14S	23S_bin.41	NA	d__Bacteria;p__Cyanobacteria;c__Cyanobacteriia;o__PCC-6307;f__Cyanobiaceae;g__Cyanobium_A;s__
k141_1062801_flag_0_multi_84.7089_len_9746_14S	24S_bin.8	NA	d__Bacteria;p__Cyanobacteria;c__Cyanobacteriia;o__PCC-6307;f__Cyanobiaceae;g__Cyanobium_A;s__
k141_1062801_flag_0_multi_84.7089_len_9746_14S	14S_bin.20	NA	d__Bacteria;p__Cyanobacteria;c__Cyanobacteriia;o__PCC-6307;f__Cyanobiaceae;g__Cyanobium_A;s__
k141_1062801_flag_0_multi_84.7089_len_9746_14S	21S_bin.15	NA	d__Bacteria;p__Cyanobacteria;c__Cyanobacteriia;o__PCC-6307;f__Cyanobiaceae;g__Cyanobium_A;s__
k141_1062801_flag_0_multi_84.7089_len_9746_14S	15S_bin.31	NA	d__Bacteria;p__Cyanobacteria;c__Cyanobacteriia;o__PCC-6307;f__Cyanobiaceae;g__Cyanobium_A;s__
k141_1062801_flag_0_multi_84.7089_len_9746_14S	16S_bin.6	NA	d__Bacteria;p__Cyanobacteria;c__Cyanobacteriia;o__PCC-6307;f__Cyanobiaceae;g__Cyanobium_A;s__
k141_1062801_flag_0_multi_84.7089_len_9746_14S	22S_bin.36	NA	d__Bacteria;p__Cyanobacteria;c__Cyanobacteriia;o__PCC-6307;f__Cyanobiaceae;g__Cyanobium_A;s__
k141_1062801_flag_0_multi_84.7089_len_9746_14S	17S_bin.14	NA	d__Bacteria;p__Cyanobacteria;c__Cyanobacteriia;o__PCC-6307;f__Cyanobiaceae;g__Cyanobium_A;s__
k141_1063162_flag_0_multi_1.7508_len_5350_26A	27A_bin.55	Viruses;Duplodnaviria;Heunggongvirae;Uroviricota;Caudoviricetes	d__Bacteria;p__Proteobacteria;c__Alphaproteobacteria;o__Rhizobiales;f__Beijerinckiaceae;g__Alsobacter;s__
k141_1063258_flag_0_multi_14.0000_len_32764_05A	11A_bin.75	Viruses;Duplodnaviria;Heunggongvirae;Uroviricota;Caudoviricetes	d__Bacteria;p__Bacteroidota;c__Bacteroidia;o__Flavobacteriales;f__Flavobacteriaceae;g__Flavobacterium;s__
k141_1063712_flag_0_multi_7.0000_len_11818_25A	25A_bin.11	NA	d__Bacteria;p__Actinobacteriota;c__Actinomycetia;o__Actinomycetales;f__Microbacteriaceae;g__Rhodoluna;s__
k141_1063712_flag_0_multi_7.0000_len_11818_25A	31S_bin.19	NA	d__Bacteria;p__Actinobacteriota;c__Actinomycetia;o__Actinomycetales;f__Microbacteriaceae;g__Rhodoluna;s__
k141_1063830_flag_0_multi_24.5028_len_79075_02S	01S_bin.2	NA	d__Bacteria;p__Actinobacteriota;c__Thermoleophilia;o__Solirubrobacterales;f__Solirubrobacteraceae;g__F1-60-MAGs163;s__
k141_1063830_flag_0_multi_24.5028_len_79075_02S	02S_bin.57	NA	d__Bacteria;p__Actinobacteriota;c__Thermoleophilia;o__Solirubrobacterales;f__Solirubrobacteraceae;g__F1-60-MAGs163;s__
k141_1063830_flag_0_multi_24.5028_len_79075_02S	03A_bin.76	NA	d__Bacteria;p__Actinobacteriota;c__Thermoleophilia;o__Solirubrobacterales;f__Solirubrobacteraceae;g__F1-60-MAGs163;s__
k141_1063830_flag_0_multi_24.5028_len_79075_02S	03S_bin.58	NA	d__Bacteria;p__Actinobacteriota;c__Thermoleophilia;o__Solirubrobacterales;f__Solirubrobacteraceae;g__F1-60-MAGs163;s__
k141_1063830_flag_0_multi_24.5028_len_79075_02S	04A_bin.18	NA	d__Bacteria;p__Actinobacteriota;c__Thermoleophilia;o__Solirubrobacterales;f__Solirubrobacteraceae;g__F1-60-MAGs163;s__
k141_1063830_flag_0_multi_24.5028_len_79075_02S	04S_bin.52	NA	d__Bacteria;p__Actinobacteriota;c__Thermoleophilia;o__Solirubrobacterales;f__Solirubrobacteraceae;g__F1-60-MAGs163;s__
k141_1063830_flag_0_multi_24.5028_len_79075_02S	07A_bin.85	NA	d__Bacteria;p__Actinobacteriota;c__Thermoleophilia;o__Solirubrobacterales;f__Solirubrobacteraceae;g__F1-60-MAGs163;s__
k141_1063830_flag_0_multi_24.5028_len_79075_02S	05A_bin.50	NA	d__Bacteria;p__Actinobacteriota;c__Thermoleophilia;o__Solirubrobacterales;f__Solirubrobacteraceae;g__F1-60-MAGs163;s__
k141_1063830_flag_0_multi_24.5028_len_79075_02S	22S_bin.20	NA	d__Bacteria;p__Actinobacteriota;c__Thermoleophilia;o__Solirubrobacterales;f__Solirubrobacteraceae;g__F1-60-MAGs163;s__
k141_1063830_flag_0_multi_24.5028_len_79075_02S	05S_bin.24	NA	d__Bacteria;p__Actinobacteriota;c__Thermoleophilia;o__Solirubrobacterales;f__Solirubrobacteraceae;g__F1-60-MAGs163;s__
k141_1063830_flag_0_multi_24.5028_len_79075_02S	13S_bin.59	NA	d__Bacteria;p__Actinobacteriota;c__Thermoleophilia;o__Solirubrobacterales;f__Solirubrobacteraceae;g__F1-60-MAGs163;s__
k141_1063830_flag_0_multi_24.5028_len_79075_02S	06A_bin.46	NA	d__Bacteria;p__Actinobacteriota;c__Thermoleophilia;o__Solirubrobacterales;f__Solirubrobacteraceae;g__F1-60-MAGs163;s__
k141_1063830_flag_0_multi_24.5028_len_79075_02S	14S_bin.48	NA	d__Bacteria;p__Actinobacteriota;c__Thermoleophilia;o__Solirubrobacterales;f__Solirubrobacteraceae;g__F1-60-MAGs163;s__
k141_1063830_flag_0_multi_24.5028_len_79075_02S	06S_bin.58	NA	d__Bacteria;p__Actinobacteriota;c__Thermoleophilia;o__Solirubrobacterales;f__Solirubrobacteraceae;g__F1-60-MAGs163;s__
k141_1063830_flag_0_multi_24.5028_len_79075_02S	09S_bin.45	NA	d__Bacteria;p__Actinobacteriota;c__Thermoleophilia;o__Solirubrobacterales;f__Solirubrobacteraceae;g__F1-60-MAGs163;s__
k141_1063830_flag_0_multi_24.5028_len_79075_02S	07S_bin.58	NA	d__Bacteria;p__Actinobacteriota;c__Thermoleophilia;o__Solirubrobacterales;f__Solirubrobacteraceae;g__F1-60-MAGs163;s__
k141_1063830_flag_0_multi_24.5028_len_79075_02S	26S_bin.3	NA	d__Bacteria;p__Actinobacteriota;c__Thermoleophilia;o__Gaiellales;f__F1-60-MAGs149;g__F1-60-MAGs149;s__
k141_1063830_flag_0_multi_24.5028_len_79075_02S	08S_bin.31	NA	d__Bacteria;p__Actinobacteriota;c__Thermoleophilia;o__Solirubrobacterales;f__Solirubrobacteraceae;g__F1-60-MAGs163;s__
k141_1063830_flag_0_multi_24.5028_len_79075_02S	27S_bin.46	NA	d__Bacteria;p__Actinobacteriota;c__Thermoleophilia;o__Solirubrobacterales;f__Solirubrobacteraceae;g__F1-60-MAGs163;s__
k141_1063830_flag_0_multi_24.5028_len_79075_02S	17S_bin.8	NA	d__Bacteria;p__Actinobacteriota;c__Thermoleophilia;o__Solirubrobacterales;f__Solirubrobacteraceae;g__F1-60-MAGs163;s__
k141_1063830_flag_0_multi_24.5028_len_79075_02S	12S_bin.7	NA	d__Bacteria;p__Actinobacteriota;c__Thermoleophilia;o__Solirubrobacterales;f__Solirubrobacteraceae;g__F1-60-MAGs163;s__
k141_1063830_flag_0_multi_24.5028_len_79075_02S	10S_bin.19	NA	d__Bacteria;p__Actinobacteriota;c__Thermoleophilia;o__Solirubrobacterales;f__Solirubrobacteraceae;g__F1-60-MAGs163;s__
k141_1063830_flag_0_multi_24.5028_len_79075_02S	19S_bin.53	NA	d__Bacteria;p__Actinobacteriota;c__Thermoleophilia;o__Solirubrobacterales;f__Solirubrobacteraceae;g__F1-60-MAGs163;s__
k141_1063830_flag_0_multi_24.5028_len_79075_02S	11S_bin.29	NA	d__Bacteria;p__Actinobacteriota;c__Thermoleophilia;o__Solirubrobacterales;f__Solirubrobacteraceae;g__F1-60-MAGs163;s__
k141_1063830_flag_0_multi_24.5028_len_79075_02S	31S_bin.27	NA	d__Bacteria;p__Actinobacteriota;c__Thermoleophilia;o__Solirubrobacterales;f__Solirubrobacteraceae;g__F1-60-MAGs163;s__
k141_1063830_flag_0_multi_24.5028_len_79075_02S	32S_bin.40	NA	d__Bacteria;p__Actinobacteriota;c__Thermoleophilia;o__Solirubrobacterales;f__Solirubrobacteraceae;g__F1-60-MAGs163;s__
k141_1063830_flag_0_multi_24.5028_len_79075_02S	21S_bin.26	NA	d__Bacteria;p__Actinobacteriota;c__Thermoleophilia;o__Solirubrobacterales;f__Solirubrobacteraceae;g__F1-60-MAGs163;s__
k141_1063830_flag_0_multi_24.5028_len_79075_02S	15S_bin.38	NA	d__Bacteria;p__Actinobacteriota;c__Thermoleophilia;o__Solirubrobacterales;f__Solirubrobacteraceae;g__F1-60-MAGs163;s__
k141_1063830_flag_0_multi_24.5028_len_79075_02S	18S_bin.55	NA	d__Bacteria;p__Actinobacteriota;c__Thermoleophilia;o__Solirubrobacterales;f__Solirubrobacteraceae;g__F1-60-MAGs163;s__
k141_1063830_flag_0_multi_24.5028_len_79075_02S	24S_bin.38	NA	d__Bacteria;p__Actinobacteriota;c__Thermoleophilia;o__Solirubrobacterales;f__Solirubrobacteraceae;g__F1-60-MAGs163;s__
k141_1063830_flag_0_multi_24.5028_len_79075_02S	28S_bin.40	NA	d__Bacteria;p__Actinobacteriota;c__Thermoleophilia;o__Solirubrobacterales;f__Solirubrobacteraceae;g__F1-60-MAGs163;s__
k141_1063830_flag_0_multi_24.5028_len_79075_02S	25S_bin.25	NA	d__Bacteria;p__Actinobacteriota;c__Thermoleophilia;o__Solirubrobacterales;f__Solirubrobacteraceae;g__F1-60-MAGs163;s__
k141_1063830_flag_0_multi_24.5028_len_79075_02S	23S_bin.31	NA	d__Bacteria;p__Actinobacteriota;c__Thermoleophilia;o__Solirubrobacterales;f__Solirubrobacteraceae;g__F1-60-MAGs163;s__
k141_1063830_flag_0_multi_24.5028_len_79075_02S	30S_bin.10	NA	d__Bacteria;p__Actinobacteriota;c__Thermoleophilia;o__Solirubrobacterales;f__Solirubrobacteraceae;g__F1-60-MAGs163;s__
k141_1063830_flag_0_multi_24.5028_len_79075_02S	26S_bin.35	NA	d__Bacteria;p__Actinobacteriota;c__Thermoleophilia;o__Solirubrobacterales;f__Solirubrobacteraceae;g__F1-60-MAGs163;s__
k141_1063830_flag_0_multi_24.5028_len_79075_02S	16S_bin.30	NA	d__Bacteria;p__Actinobacteriota;c__Thermoleophilia;o__Solirubrobacterales;f__Solirubrobacteraceae;g__F1-60-MAGs163;s__
k141_1063830_flag_0_multi_24.5028_len_79075_02S	20S_bin.31	NA	d__Bacteria;p__Actinobacteriota;c__Thermoleophilia;o__Solirubrobacterales;f__Solirubrobacteraceae;g__F1-60-MAGs163;s__
k141_1063999_flag_1_multi_27.8829_len_5436_12S	11S_bin.12	Unclassified	d__Bacteria;p__Cyanobacteria;c__Cyanobacteriia;o__PCC-6307;f__Cyanobiaceae;g__Synechococcus_D;s__Synechococcus_D lacustris
k141_106451_flag_1_multi_17.9948_len_138327_30A	28A_bin.46	NA	d__Bacteria;p__Verrucomicrobiota;c__Verrucomicrobiae;o__Verrucomicrobiales;f__SLCJ01;g__;s__
k141_106451_flag_1_multi_17.9948_len_138327_30A	30A_bin.3	NA	d__Bacteria;p__Verrucomicrobiota;c__Verrucomicrobiae;o__Verrucomicrobiales;f__SLCJ01;g__;s__
k141_106451_flag_1_multi_17.9948_len_138327_30A	32A_bin.18	NA	d__Bacteria;p__Verrucomicrobiota;c__Verrucomicrobiae;o__Verrucomicrobiales;f__SLCJ01;g__;s__
k141_106451_flag_1_multi_17.9948_len_138327_30A	29A_bin.25	NA	d__Bacteria;p__Verrucomicrobiota;c__Verrucomicrobiae;o__Verrucomicrobiales;f__SLCJ01;g__;s__
k141_1064530_flag_0_multi_34.4506_len_9314_14S	12S_bin.25	NA	d__Bacteria;p__Cyanobacteria;c__Cyanobacteriia;o__PCC-6307;f__Cyanobiaceae;g__Cyanobium_A;s__
k141_1064530_flag_0_multi_34.4506_len_9314_14S	13S_bin.17	NA	d__Bacteria;p__Cyanobacteria;c__Cyanobacteriia;o__PCC-6307;f__Cyanobiaceae;g__Cyanobium_A;s__
k141_1064530_flag_0_multi_34.4506_len_9314_14S	16S_bin.6	NA	d__Bacteria;p__Cyanobacteria;c__Cyanobacteriia;o__PCC-6307;f__Cyanobiaceae;g__Cyanobium_A;s__
k141_1064530_flag_0_multi_34.4506_len_9314_14S	21S_bin.15	NA	d__Bacteria;p__Cyanobacteria;c__Cyanobacteriia;o__PCC-6307;f__Cyanobiaceae;g__Cyanobium_A;s__
k141_1064530_flag_0_multi_34.4506_len_9314_14S	18S_bin.41	NA	d__Bacteria;p__Cyanobacteria;c__Cyanobacteriia;o__PCC-6307;f__Cyanobiaceae;g__Cyanobium_A;s__
k141_1064530_flag_0_multi_34.4506_len_9314_14S	23S_bin.41	NA	d__Bacteria;p__Cyanobacteria;c__Cyanobacteriia;o__PCC-6307;f__Cyanobiaceae;g__Cyanobium_A;s__
k141_1064530_flag_0_multi_34.4506_len_9314_14S	20S_bin.11	NA	d__Bacteria;p__Cyanobacteria;c__Cyanobacteriia;o__PCC-6307;f__Cyanobiaceae;g__Cyanobium_A;s__
k141_1064530_flag_0_multi_34.4506_len_9314_14S	15S_bin.31	NA	d__Bacteria;p__Cyanobacteria;c__Cyanobacteriia;o__PCC-6307;f__Cyanobiaceae;g__Cyanobium_A;s__
k141_1064530_flag_0_multi_34.4506_len_9314_14S	30S_bin.26	NA	d__Bacteria;p__Cyanobacteria;c__Cyanobacteriia;o__PCC-6307;f__Cyanobiaceae;g__Cyanobium_A;s__
k141_1064530_flag_0_multi_34.4506_len_9314_14S	18S_bin.44	NA	d__Bacteria;p__Cyanobacteria;c__Cyanobacteriia;o__PCC-6307;f__Cyanobiaceae;g__Cyanobium_A;s__
k141_1064530_flag_0_multi_34.4506_len_9314_14S	19S_bin.18	NA	d__Bacteria;p__Cyanobacteria;c__Cyanobacteriia;o__PCC-6307;f__Cyanobiaceae;g__Cyanobium_A;s__
k141_1064530_flag_0_multi_34.4506_len_9314_14S	24S_bin.8	NA	d__Bacteria;p__Cyanobacteria;c__Cyanobacteriia;o__PCC-6307;f__Cyanobiaceae;g__Cyanobium_A;s__
k141_1064629_flag_0_multi_8.9488_len_7016_11A	18A_bin.28	Viruses;Duplodnaviria;Heunggongvirae;Uroviricota;Caudoviricetes	d__Bacteria;p__Planctomycetota;c__Planctomycetes;o__Pirellulales;f__Pirellulaceae;g__Pirellula_B;s__
k141_1064629_flag_0_multi_8.9488_len_7016_11A	14A_bin.10	Viruses;Duplodnaviria;Heunggongvirae;Uroviricota;Caudoviricetes	d__Bacteria;p__Planctomycetota;c__Planctomycetes;o__Pirellulales;f__Pirellulaceae;g__Pirellula_B;s__
k141_1065370_flag_0_multi_8.5115_len_6548_01A	16A_bin.64	Viruses;Duplodnaviria;Heunggongvirae;Uroviricota;Caudoviricetes	d__Bacteria;p__Planctomycetota;c__UBA1135;o__UBA1135;f__GCA-002686595;g__SYGM01;s__SYGM01 sp005799545
k141_1066077_flag_0_multi_8.9705_len_6109_29A	05A_bin.88	Viruses;Duplodnaviria;Heunggongvirae;Uroviricota;Caudoviricetes	d__Bacteria;p__Proteobacteria;c__Alphaproteobacteria;o__Caulobacterales;f__Caulobacteraceae;g__Brevundimonas;s__
k141_1066077_flag_0_multi_8.9705_len_6109_29A	13S_bin.31	Viruses;Duplodnaviria;Heunggongvirae;Uroviricota;Caudoviricetes	d__Bacteria;p__Proteobacteria;c__Alphaproteobacteria;o__Caulobacterales;f__Caulobacteraceae;g__Brevundimonas;s__
k141_1066077_flag_0_multi_8.9705_len_6109_29A	03A_bin.19	Viruses;Duplodnaviria;Heunggongvirae;Uroviricota;Caudoviricetes	d__Bacteria;p__Proteobacteria;c__Alphaproteobacteria;o__Caulobacterales;f__Caulobacteraceae;g__Brevundimonas;s__
k141_1066077_flag_0_multi_8.9705_len_6109_29A	15A_bin.49	Viruses;Duplodnaviria;Heunggongvirae;Uroviricota;Caudoviricetes	d__Bacteria;p__Proteobacteria;c__Alphaproteobacteria;o__Caulobacterales;f__Caulobacteraceae;g__Brevundimonas;s__
k141_1066077_flag_0_multi_8.9705_len_6109_29A	16A_bin.78	Viruses;Duplodnaviria;Heunggongvirae;Uroviricota;Caudoviricetes	d__Bacteria;p__Proteobacteria;c__Alphaproteobacteria;o__Caulobacterales;f__Caulobacteraceae;g__Brevundimonas;s__
k141_1066077_flag_0_multi_8.9705_len_6109_29A	04A_bin.96	Viruses;Duplodnaviria;Heunggongvirae;Uroviricota;Caudoviricetes	d__Bacteria;p__Proteobacteria;c__Alphaproteobacteria;o__Caulobacterales;f__Caulobacteraceae;g__Brevundimonas;s__
k141_106737_flag_0_multi_151.5371_len_14876_11S	10S_bin.33	NA	d__Bacteria;p__Deinococcota;c__Deinococci;o__Deinococcales;f__Deinococcaceae;g__Deinococcus;s__Deinococcus sp002017875
k141_106737_flag_0_multi_151.5371_len_14876_11S	13S_bin.47	NA	d__Bacteria;p__Deinococcota;c__Deinococci;o__Deinococcales;f__Deinococcaceae;g__Deinococcus;s__Deinococcus sp002017875
k141_106737_flag_0_multi_151.5371_len_14876_11S	23S_bin.5	NA	d__Bacteria;p__Deinococcota;c__Deinococci;o__Deinococcales;f__Deinococcaceae;g__Deinococcus;s__Deinococcus sp002017875
k141_106737_flag_0_multi_151.5371_len_14876_11S	06S_bin.54	NA	d__Bacteria;p__Deinococcota;c__Deinococci;o__Deinococcales;f__Deinococcaceae;g__Deinococcus;s__Deinococcus sp002017875
k141_106737_flag_0_multi_151.5371_len_14876_11S	09S_bin.38	NA	d__Bacteria;p__Deinococcota;c__Deinococci;o__Deinococcales;f__Deinococcaceae;g__Deinococcus;s__Deinococcus sp002017875
k141_106737_flag_0_multi_151.5371_len_14876_11S	07S_bin.20	NA	d__Bacteria;p__Deinococcota;c__Deinococci;o__Deinococcales;f__Deinococcaceae;g__Deinococcus;s__Deinococcus sp002017875
k141_106737_flag_0_multi_151.5371_len_14876_11S	08S_bin.42	NA	d__Bacteria;p__Deinococcota;c__Deinococci;o__Deinococcales;f__Deinococcaceae;g__Deinococcus;s__Deinococcus sp002017875
k141_106737_flag_0_multi_151.5371_len_14876_11S	12S_bin.12	NA	d__Bacteria;p__Deinococcota;c__Deinococci;o__Deinococcales;f__Deinococcaceae;g__Deinococcus;s__Deinococcus sp002017875
k141_106737_flag_0_multi_151.5371_len_14876_11S	15S_bin.25	NA	d__Bacteria;p__Deinococcota;c__Deinococci;o__Deinococcales;f__Deinococcaceae;g__Deinococcus;s__Deinococcus sp002017875
k141_106737_flag_0_multi_151.5371_len_14876_11S	26S_bin.13	NA	d__Bacteria;p__Deinococcota;c__Deinococci;o__Deinococcales;f__Deinococcaceae;g__Deinococcus;s__Deinococcus sp002017875
k141_106737_flag_0_multi_151.5371_len_14876_11S	14S_bin.1	NA	d__Bacteria;p__Deinococcota;c__Deinococci;o__Deinococcales;f__Deinococcaceae;g__Deinococcus;s__Deinococcus sp002017875
k141_106737_flag_0_multi_151.5371_len_14876_11S	30S_bin.9	NA	d__Bacteria;p__Deinococcota;c__Deinococci;o__Deinococcales;f__Deinococcaceae;g__Deinococcus;s__Deinococcus sp002017875
k141_106737_flag_0_multi_151.5371_len_14876_11S	16S_bin.15	NA	d__Bacteria;p__Deinococcota;c__Deinococci;o__Deinococcales;f__Deinococcaceae;g__Deinococcus;s__Deinococcus sp002017875
k141_106737_flag_0_multi_151.5371_len_14876_11S	18S_bin.25	NA	d__Bacteria;p__Deinococcota;c__Deinococci;o__Deinococcales;f__Deinococcaceae;g__Deinococcus;s__Deinococcus sp002017875
k141_106737_flag_0_multi_151.5371_len_14876_11S	31S_bin.4	NA	d__Bacteria;p__Deinococcota;c__Deinococci;o__Deinococcales;f__Deinococcaceae;g__Deinococcus;s__Deinococcus sp002017875
k141_1067415_flag_0_multi_6.9855_len_9226_01A	24A_bin.33	Viruses;Duplodnaviria;Heunggongvirae;Uroviricota;Caudoviricetes	d__Bacteria;p__Planctomycetota;c__Planctomycetes;o__Gemmatales;f__Gemmataceae;g__Fimbriiglobus;s__
k141_1067737_flag_0_multi_71.9707_len_259876_fragment_2_10S	07S_bin.47	Viruses;Duplodnaviria;Heunggongvirae;Uroviricota;Caudoviricetes	d__Bacteria;p__Actinobacteriota;c__Actinomycetia;o__Mycobacteriales;f__Mycobacteriaceae;g__Rhodococcus;s__Rhodococcus qingshengii
k141_1067737_flag_0_multi_71.9707_len_259876_fragment_2_10S	10S_bin.31	Viruses;Duplodnaviria;Heunggongvirae;Uroviricota;Caudoviricetes	d__Bacteria;p__Actinobacteriota;c__Actinomycetia;o__Mycobacteriales;f__Mycobacteriaceae;g__Rhodococcus;s__Rhodococcus qingshengii
k141_1067737_flag_0_multi_71.9707_len_259876_fragment_2_10S	11S_bin.27	Viruses;Duplodnaviria;Heunggongvirae;Uroviricota;Caudoviricetes	d__Bacteria;p__Actinobacteriota;c__Actinomycetia;o__Mycobacteriales;f__Mycobacteriaceae;g__Rhodococcus;s__Rhodococcus qingshengii
k141_1067737_flag_0_multi_71.9707_len_259876_fragment_2_10S	06S_bin.26	Viruses;Duplodnaviria;Heunggongvirae;Uroviricota;Caudoviricetes	d__Bacteria;p__Actinobacteriota;c__Actinomycetia;o__Mycobacteriales;f__Mycobacteriaceae;g__Rhodococcus;s__Rhodococcus qingshengii
k141_1067737_flag_0_multi_71.9707_len_259876_fragment_2_10S	05S_bin.38	Viruses;Duplodnaviria;Heunggongvirae;Uroviricota;Caudoviricetes	d__Bacteria;p__Actinobacteriota;c__Actinomycetia;o__Mycobacteriales;f__Mycobacteriaceae;g__Rhodococcus;s__Rhodococcus qingshengii
k141_1067737_flag_0_multi_71.9707_len_259876_fragment_2_10S	12S_bin.28	Viruses;Duplodnaviria;Heunggongvirae;Uroviricota;Caudoviricetes	d__Bacteria;p__Actinobacteriota;c__Actinomycetia;o__Mycobacteriales;f__Mycobacteriaceae;g__Rhodococcus;s__Rhodococcus qingshengii
k141_1067737_flag_0_multi_71.9707_len_259876_fragment_2_10S	09S_bin.21	Viruses;Duplodnaviria;Heunggongvirae;Uroviricota;Caudoviricetes	d__Bacteria;p__Actinobacteriota;c__Actinomycetia;o__Mycobacteriales;f__Mycobacteriaceae;g__Rhodococcus;s__Rhodococcus qingshengii
k141_1068530_flag_1_multi_3.8187_len_5486_08A	05A_bin.95	Viruses;Duplodnaviria;Heunggongvirae;Uroviricota;Caudoviricetes	d__Bacteria;p__Bacteroidota;c__Kapabacteria;o__Kapabacteriales;f__UBA961;g__UBA961;s__UBA961 sp005788035
k141_1068541_flag_0_multi_26.7661_len_11415_07S	06S_bin.61	Viruses;Duplodnaviria;Heunggongvirae;Uroviricota;Caudoviricetes	d__Bacteria;p__Proteobacteria;c__Gammaproteobacteria;o__Burkholderiales;f__Burkholderiaceae;g__SCGC-AAA027-K21;s__
k141_1068541_flag_0_multi_26.7661_len_11415_07S	13S_bin.29	Viruses;Duplodnaviria;Heunggongvirae;Uroviricota;Caudoviricetes	d__Bacteria;p__Proteobacteria;c__Gammaproteobacteria;o__Burkholderiales;f__Burkholderiaceae;g__SCGC-AAA027-K21;s__
k141_1068541_flag_0_multi_26.7661_len_11415_07S	08S_bin.49	Viruses;Duplodnaviria;Heunggongvirae;Uroviricota;Caudoviricetes	d__Bacteria;p__Proteobacteria;c__Gammaproteobacteria;o__Burkholderiales;f__Burkholderiaceae;g__SCGC-AAA027-K21;s__
k141_1068541_flag_0_multi_26.7661_len_11415_07S	01S_bin.15	Viruses;Duplodnaviria;Heunggongvirae;Uroviricota;Caudoviricetes	d__Bacteria;p__Proteobacteria;c__Gammaproteobacteria;o__Burkholderiales;f__Burkholderiaceae;g__SCGC-AAA027-K21;s__
k141_1068541_flag_0_multi_26.7661_len_11415_07S	08S_bin.10	Viruses;Duplodnaviria;Heunggongvirae;Uroviricota;Caudoviricetes	d__Bacteria;p__Proteobacteria;c__Gammaproteobacteria;o__Burkholderiales;f__Burkholderiaceae;g__SCGC-AAA027-K21;s__
k141_1068541_flag_0_multi_26.7661_len_11415_07S	06S_bin.3	Viruses;Duplodnaviria;Heunggongvirae;Uroviricota;Caudoviricetes	d__Bacteria;p__Proteobacteria;c__Gammaproteobacteria;o__Burkholderiales;f__Burkholderiaceae;g__SCGC-AAA027-K21;s__
k141_1068541_flag_0_multi_26.7661_len_11415_07S	01S_bin.7	Viruses;Duplodnaviria;Heunggongvirae;Uroviricota;Caudoviricetes	d__Bacteria;p__Proteobacteria;c__Gammaproteobacteria;o__Burkholderiales;f__Burkholderiaceae;g__SCGC-AAA027-K21;s__
k141_1068541_flag_0_multi_26.7661_len_11415_07S	20S_bin.18	Viruses;Duplodnaviria;Heunggongvirae;Uroviricota;Caudoviricetes	d__Bacteria;p__Proteobacteria;c__Gammaproteobacteria;o__Burkholderiales;f__Burkholderiaceae;g__SCGC-AAA027-K21;s__
k141_1068541_flag_0_multi_26.7661_len_11415_07S	09S_bin.46	Viruses;Duplodnaviria;Heunggongvirae;Uroviricota;Caudoviricetes	d__Bacteria;p__Proteobacteria;c__Gammaproteobacteria;o__Burkholderiales;f__Burkholderiaceae;g__SCGC-AAA027-K21;s__
k141_1068541_flag_0_multi_26.7661_len_11415_07S	12S_bin.56	Viruses;Duplodnaviria;Heunggongvirae;Uroviricota;Caudoviricetes	d__Bacteria;p__Proteobacteria;c__Gammaproteobacteria;o__Burkholderiales;f__Burkholderiaceae;g__SCGC-AAA027-K21;s__
k141_1068541_flag_0_multi_26.7661_len_11415_07S	06S_bin.89	Viruses;Duplodnaviria;Heunggongvirae;Uroviricota;Caudoviricetes	d__Bacteria;p__Proteobacteria;c__Gammaproteobacteria;o__Burkholderiales;f__Burkholderiaceae;g__SCGC-AAA027-K21;s__
k141_1068541_flag_0_multi_26.7661_len_11415_07S	05S_bin.14	Viruses;Duplodnaviria;Heunggongvirae;Uroviricota;Caudoviricetes	d__Bacteria;p__Proteobacteria;c__Gammaproteobacteria;o__Burkholderiales;f__Burkholderiaceae;g__SCGC-AAA027-K21;s__
k141_1068541_flag_0_multi_26.7661_len_11415_07S	25S_bin.8	Viruses;Duplodnaviria;Heunggongvirae;Uroviricota;Caudoviricetes	d__Bacteria;p__Proteobacteria;c__Gammaproteobacteria;o__Burkholderiales;f__Burkholderiaceae;g__SCGC-AAA027-K21;s__
k141_1068541_flag_0_multi_26.7661_len_11415_07S	14S_bin.36	Viruses;Duplodnaviria;Heunggongvirae;Uroviricota;Caudoviricetes	d__Bacteria;p__Proteobacteria;c__Gammaproteobacteria;o__Burkholderiales;f__Burkholderiaceae;g__SCGC-AAA027-K21;s__
k141_1068541_flag_0_multi_26.7661_len_11415_07S	04S_bin.57	Viruses;Duplodnaviria;Heunggongvirae;Uroviricota;Caudoviricetes	d__Bacteria;p__Proteobacteria;c__Gammaproteobacteria;o__Burkholderiales;f__Burkholderiaceae;g__SCGC-AAA027-K21;s__
k141_1068541_flag_0_multi_26.7661_len_11415_07S	17S_bin.32	Viruses;Duplodnaviria;Heunggongvirae;Uroviricota;Caudoviricetes	d__Bacteria;p__Proteobacteria;c__Gammaproteobacteria;o__Burkholderiales;f__Burkholderiaceae;g__SCGC-AAA027-K21;s__
k141_1068541_flag_0_multi_26.7661_len_11415_07S	12S_bin.31	Viruses;Duplodnaviria;Heunggongvirae;Uroviricota;Caudoviricetes	d__Bacteria;p__Proteobacteria;c__Gammaproteobacteria;o__Burkholderiales;f__Burkholderiaceae;g__SCGC-AAA027-K21;s__
k141_1068541_flag_0_multi_26.7661_len_11415_07S	11S_bin.17	Viruses;Duplodnaviria;Heunggongvirae;Uroviricota;Caudoviricetes	d__Bacteria;p__Proteobacteria;c__Gammaproteobacteria;o__Burkholderiales;f__Burkholderiaceae;g__SCGC-AAA027-K21;s__
k141_1068541_flag_0_multi_26.7661_len_11415_07S	01S_bin.43	Viruses;Duplodnaviria;Heunggongvirae;Uroviricota;Caudoviricetes	d__Bacteria;p__Proteobacteria;c__Gammaproteobacteria;o__Burkholderiales;f__Burkholderiaceae;g__SCGC-AAA027-K21;s__
k141_1068541_flag_0_multi_26.7661_len_11415_07S	30S_bin.23	Viruses;Duplodnaviria;Heunggongvirae;Uroviricota;Caudoviricetes	d__Bacteria;p__Proteobacteria;c__Gammaproteobacteria;o__Burkholderiales;f__Burkholderiaceae;g__SCGC-AAA027-K21;s__
k141_1068541_flag_0_multi_26.7661_len_11415_07S	10S_bin.21	Viruses;Duplodnaviria;Heunggongvirae;Uroviricota;Caudoviricetes	d__Bacteria;p__Proteobacteria;c__Gammaproteobacteria;o__Burkholderiales;f__Burkholderiaceae;g__SCGC-AAA027-K21;s__
k141_1068541_flag_0_multi_26.7661_len_11415_07S	26S_bin.47	Viruses;Duplodnaviria;Heunggongvirae;Uroviricota;Caudoviricetes	d__Bacteria;p__Proteobacteria;c__Gammaproteobacteria;o__Burkholderiales;f__Burkholderiaceae;g__SCGC-AAA027-K21;s__
k141_1068541_flag_0_multi_26.7661_len_11415_07S	14S_bin.6	Viruses;Duplodnaviria;Heunggongvirae;Uroviricota;Caudoviricetes	d__Bacteria;p__Proteobacteria;c__Gammaproteobacteria;o__Burkholderiales;f__Burkholderiaceae;g__SCGC-AAA027-K21;s__
k141_1068541_flag_0_multi_26.7661_len_11415_07S	19S_bin.39	Viruses;Duplodnaviria;Heunggongvirae;Uroviricota;Caudoviricetes	d__Bacteria;p__Proteobacteria;c__Gammaproteobacteria;o__Burkholderiales;f__Burkholderiaceae;g__SCGC-AAA027-K21;s__
k141_1068541_flag_0_multi_26.7661_len_11415_07S	32S_bin.1	Viruses;Duplodnaviria;Heunggongvirae;Uroviricota;Caudoviricetes	d__Bacteria;p__Proteobacteria;c__Gammaproteobacteria;o__Burkholderiales;f__Burkholderiaceae;g__SCGC-AAA027-K21;s__
k141_1068541_flag_0_multi_26.7661_len_11415_07S	02S_bin.21	Viruses;Duplodnaviria;Heunggongvirae;Uroviricota;Caudoviricetes	d__Bacteria;p__Proteobacteria;c__Gammaproteobacteria;o__Burkholderiales;f__Burkholderiaceae;g__SCGC-AAA027-K21;s__
k141_1068541_flag_0_multi_26.7661_len_11415_07S	07S_bin.31	Viruses;Duplodnaviria;Heunggongvirae;Uroviricota;Caudoviricetes	d__Bacteria;p__Proteobacteria;c__Gammaproteobacteria;o__Burkholderiales;f__Burkholderiaceae;g__SCGC-AAA027-K21;s__
k141_1068541_flag_0_multi_26.7661_len_11415_07S	08S_bin.50	Viruses;Duplodnaviria;Heunggongvirae;Uroviricota;Caudoviricetes	d__Bacteria;p__Proteobacteria;c__Gammaproteobacteria;o__Burkholderiales;f__Burkholderiaceae;g__SCGC-AAA027-K21;s__
k141_1068541_flag_0_multi_26.7661_len_11415_07S	05S_bin.68	Viruses;Duplodnaviria;Heunggongvirae;Uroviricota;Caudoviricetes	d__Bacteria;p__Proteobacteria;c__Gammaproteobacteria;o__Burkholderiales;f__Burkholderiaceae;g__SCGC-AAA027-K21;s__
k141_1068541_flag_0_multi_26.7661_len_11415_07S	16S_bin.26	Viruses;Duplodnaviria;Heunggongvirae;Uroviricota;Caudoviricetes	d__Bacteria;p__Proteobacteria;c__Gammaproteobacteria;o__Burkholderiales;f__Burkholderiaceae;g__SCGC-AAA027-K21;s__
k141_1068541_flag_0_multi_26.7661_len_11415_07S	07S_bin.3	Viruses;Duplodnaviria;Heunggongvirae;Uroviricota;Caudoviricetes	d__Bacteria;p__Proteobacteria;c__Gammaproteobacteria;o__Burkholderiales;f__Burkholderiaceae;g__SCGC-AAA027-K21;s__
k141_1068541_flag_0_multi_26.7661_len_11415_07S	21S_bin.32	Viruses;Duplodnaviria;Heunggongvirae;Uroviricota;Caudoviricetes	d__Bacteria;p__Proteobacteria;c__Gammaproteobacteria;o__Burkholderiales;f__Burkholderiaceae;g__SCGC-AAA027-K21;s__
k141_1068541_flag_0_multi_26.7661_len_11415_07S	09S_bin.43	Viruses;Duplodnaviria;Heunggongvirae;Uroviricota;Caudoviricetes	d__Bacteria;p__Proteobacteria;c__Gammaproteobacteria;o__Burkholderiales;f__Burkholderiaceae;g__SCGC-AAA027-K21;s__
k141_1068541_flag_0_multi_26.7661_len_11415_07S	32S_bin.10	Viruses;Duplodnaviria;Heunggongvirae;Uroviricota;Caudoviricetes	d__Bacteria;p__Proteobacteria;c__Gammaproteobacteria;o__Burkholderiales;f__Burkholderiaceae;g__SCGC-AAA027-K21;s__
k141_1068541_flag_0_multi_26.7661_len_11415_07S	03S_bin.12	Viruses;Duplodnaviria;Heunggongvirae;Uroviricota;Caudoviricetes	d__Bacteria;p__Proteobacteria;c__Gammaproteobacteria;o__Burkholderiales;f__Burkholderiaceae;g__SCGC-AAA027-K21;s__
k141_1068541_flag_0_multi_26.7661_len_11415_07S	05S_bin.63	Viruses;Duplodnaviria;Heunggongvirae;Uroviricota;Caudoviricetes	d__Bacteria;p__Proteobacteria;c__Gammaproteobacteria;o__Burkholderiales;f__Burkholderiaceae;g__SCGC-AAA027-K21;s__
k141_1068541_flag_0_multi_26.7661_len_11415_07S	28S_bin.12	Viruses;Duplodnaviria;Heunggongvirae;Uroviricota;Caudoviricetes	d__Bacteria;p__Proteobacteria;c__Gammaproteobacteria;o__Burkholderiales;f__Burkholderiaceae;g__SCGC-AAA027-K21;s__
k141_1068541_flag_0_multi_26.7661_len_11415_07S	10A_bin.99	Viruses;Duplodnaviria;Heunggongvirae;Uroviricota;Caudoviricetes	d__Bacteria;p__Proteobacteria;c__Gammaproteobacteria;o__Burkholderiales;f__Burkholderiaceae;g__Rubrivivax;s__
k141_1068541_flag_0_multi_26.7661_len_11415_07S	11A_bin.12	Viruses;Duplodnaviria;Heunggongvirae;Uroviricota;Caudoviricetes	d__Bacteria;p__Proteobacteria;c__Gammaproteobacteria;o__Burkholderiales;f__Burkholderiaceae;g__Rubrivivax;s__
k141_1068541_flag_0_multi_26.7661_len_11415_07S	15S_bin.37	Viruses;Duplodnaviria;Heunggongvirae;Uroviricota;Caudoviricetes	d__Bacteria;p__Proteobacteria;c__Gammaproteobacteria;o__Burkholderiales;f__Burkholderiaceae;g__SCGC-AAA027-K21;s__
k141_1068541_flag_0_multi_26.7661_len_11415_07S	11S_bin.41	Viruses;Duplodnaviria;Heunggongvirae;Uroviricota;Caudoviricetes	d__Bacteria;p__Proteobacteria;c__Gammaproteobacteria;o__Burkholderiales;f__Burkholderiaceae;g__SCGC-AAA027-K21;s__
k141_1068541_flag_0_multi_26.7661_len_11415_07S	10S_bin.8	Viruses;Duplodnaviria;Heunggongvirae;Uroviricota;Caudoviricetes	d__Bacteria;p__Proteobacteria;c__Gammaproteobacteria;o__Burkholderiales;f__Burkholderiaceae;g__SCGC-AAA027-K21;s__
k141_1068541_flag_0_multi_26.7661_len_11415_07S	16S_bin.27	Viruses;Duplodnaviria;Heunggongvirae;Uroviricota;Caudoviricetes	d__Bacteria;p__Proteobacteria;c__Gammaproteobacteria;o__Burkholderiales;f__Burkholderiaceae;g__SCGC-AAA027-K21;s__
k141_1068541_flag_0_multi_26.7661_len_11415_07S	17S_bin.46	Viruses;Duplodnaviria;Heunggongvirae;Uroviricota;Caudoviricetes	d__Bacteria;p__Proteobacteria;c__Gammaproteobacteria;o__Burkholderiales;f__Burkholderiaceae;g__SCGC-AAA027-K21;s__
k141_1068541_flag_0_multi_26.7661_len_11415_07S	09S_bin.26	Viruses;Duplodnaviria;Heunggongvirae;Uroviricota;Caudoviricetes	d__Bacteria;p__Proteobacteria;c__Gammaproteobacteria;o__Burkholderiales;f__Burkholderiaceae;g__SCGC-AAA027-K21;s__
k141_1068541_flag_0_multi_26.7661_len_11415_07S	03S_bin.37	Viruses;Duplodnaviria;Heunggongvirae;Uroviricota;Caudoviricetes	d__Bacteria;p__Proteobacteria;c__Gammaproteobacteria;o__Burkholderiales;f__Burkholderiaceae;g__SCGC-AAA027-K21;s__
k141_1069202_flag_1_multi_13.0000_len_15154_09S	14S_bin.20	Viruses;Duplodnaviria;Heunggongvirae;Uroviricota;Caudoviricetes	d__Bacteria;p__Cyanobacteria;c__Cyanobacteriia;o__PCC-6307;f__Cyanobiaceae;g__Cyanobium_A;s__
k141_1069611_flag_0_multi_18.9871_len_323348_fragment_1_05A_1	08A_bin.122	Viruses;Duplodnaviria;Heunggongvirae;Uroviricota;Caudoviricetes	d__Bacteria;p__Verrucomicrobiota;c__Verrucomicrobiae;o__Pedosphaerales;f__SXTU01;g__SXTU01;s__
k141_1069648_flag_0_multi_6.4165_len_6691_14A	10A_bin.65	Viruses;Duplodnaviria;Heunggongvirae;Uroviricota;Caudoviricetes	d__Bacteria;p__Cyanobacteria;c__Cyanobacteriia;o__PCC-6307;f__Cyanobiaceae;g__Synechococcus_D;s__Synechococcus_D lacustris
k141_1070301_flag_1_multi_11.7559_len_6884_12A	18A_bin.65	Viruses;Duplodnaviria;Heunggongvirae;Uroviricota;Caudoviricetes	d__Bacteria;p__Cyanobacteria;c__Cyanobacteriia;o__PCC-6307;f__Cyanobiaceae;g__;s__
k141_1071633_flag_0_multi_13.5286_len_9025_06S	03S_bin.52	Viruses;Duplodnaviria;Heunggongvirae;Uroviricota;Caudoviricetes	d__Bacteria;p__Proteobacteria;c__Gammaproteobacteria;o__Enterobacterales;f__Enterobacteriaceae;g__Enterobacter;s__Enterobacter kobei
k141_1071633_flag_0_multi_13.5286_len_9025_06S	04S_bin.27	Viruses;Duplodnaviria;Heunggongvirae;Uroviricota;Caudoviricetes	d__Bacteria;p__Proteobacteria;c__Gammaproteobacteria;o__Enterobacterales;f__Enterobacteriaceae;g__Enterobacter;s__Enterobacter kobei
k141_1071633_flag_0_multi_13.5286_len_9025_06S	05S_bin.70	Viruses;Duplodnaviria;Heunggongvirae;Uroviricota;Caudoviricetes	d__Bacteria;p__Proteobacteria;c__Gammaproteobacteria;o__Enterobacterales;f__Enterobacteriaceae;g__Enterobacter;s__Enterobacter kobei
k141_1071633_flag_0_multi_13.5286_len_9025_06S	06S_bin.70	Viruses;Duplodnaviria;Heunggongvirae;Uroviricota;Caudoviricetes	d__Bacteria;p__Proteobacteria;c__Gammaproteobacteria;o__Enterobacterales;f__Enterobacteriaceae;g__Enterobacter;s__Enterobacter kobei
k141_1071633_flag_0_multi_13.5286_len_9025_06S	07S_bin.43	Viruses;Duplodnaviria;Heunggongvirae;Uroviricota;Caudoviricetes	d__Bacteria;p__Proteobacteria;c__Gammaproteobacteria;o__Enterobacterales;f__Enterobacteriaceae;g__Enterobacter;s__Enterobacter kobei
k141_1071649_flag_0_multi_11.9402_len_8232_22A	05S_bin.65	Viruses;Duplodnaviria;Heunggongvirae;Uroviricota;Caudoviricetes	d__Bacteria;p__Verrucomicrobiota;c__Verrucomicrobiae;o__Chthoniobacterales;f__Chthoniobacteraceae;g__Chthoniobacter;s__
k141_107193_flag_1_multi_82.4279_len_128258_06A	06A_bin.30	NA	d__Bacteria;p__Proteobacteria;c__Alphaproteobacteria;o__Sphingomonadales;f__Sphingomonadaceae;g__Sphingomonas;s__
k141_107193_flag_1_multi_82.4279_len_128258_06A	06A_bin.51	NA	d__Bacteria;p__Proteobacteria;c__Alphaproteobacteria;o__Sphingomonadales;f__Sphingomonadaceae;g__Sphingomonas;s__
k141_107193_flag_1_multi_82.4279_len_128258_06A	11S_bin.33	NA	d__Bacteria;p__Proteobacteria;c__Alphaproteobacteria;o__Sphingomonadales;f__Sphingomonadaceae;g__Sphingomonas;s__
k141_107193_flag_1_multi_82.4279_len_128258_06A	19S_bin.5	NA	d__Bacteria;p__Proteobacteria;c__Alphaproteobacteria;o__Sphingomonadales;f__Sphingomonadaceae;g__Sphingomonas;s__
k141_107193_flag_1_multi_82.4279_len_128258_06A	20S_bin.6	NA	d__Bacteria;p__Proteobacteria;c__Alphaproteobacteria;o__Sphingomonadales;f__Sphingomonadaceae;g__Sphingomonas;s__
k141_1072064_flag_0_multi_12.8087_len_37010_04S	03S_bin.3	Viruses;Duplodnaviria;Heunggongvirae;Uroviricota;Caudoviricetes	d__Bacteria;p__Bacteroidota;c__Kapabacteria;o__Kapabacteriales;f__UBA961;g__;s__
k141_1072630_flag_1_multi_13.0000_len_7799_07S	06S_bin.86	Viruses;Duplodnaviria;Heunggongvirae;Uroviricota;Caudoviricetes	d__Bacteria;p__Bacteroidota;c__Kapabacteria;o__Kapabacteriales;f__UBA961;g__;s__
k141_107290_flag_0_multi_12.5859_len_14301_04A	26S_bin.18	NA	d__Bacteria;p__Actinobacteriota;c__Actinomycetia;o__Nanopelagicales;f__Nanopelagicaceae;g__Nanopelagicus;s__
k141_107290_flag_0_multi_12.5859_len_14301_04A	11A_bin.88	NA	d__Bacteria;p__Actinobacteriota;c__Actinomycetia;o__Nanopelagicales;f__AcAMD-5;g__AcAMD-5;s__AcAMD-5 sp002293025
k141_107290_flag_0_multi_12.5859_len_14301_04A	22S_bin.11	NA	d__Bacteria;p__Actinobacteriota;c__Actinomycetia;o__Nanopelagicales;f__Nanopelagicaceae;g__Nanopelagicus;s__
k141_107290_flag_0_multi_12.5859_len_14301_04A	21A_bin.27	NA	d__Bacteria;p__Actinobacteriota;c__Actinomycetia;o__Nanopelagicales;f__Nanopelagicaceae;g__Nanopelagicus;s__
k141_1073418_flag_1_multi_10.0000_len_8235_24A	24A_bin.33	Viruses;Duplodnaviria;Heunggongvirae;Uroviricota;Caudoviricetes	d__Bacteria;p__Planctomycetota;c__Planctomycetes;o__Gemmatales;f__Gemmataceae;g__Fimbriiglobus;s__
k141_1073548_flag_0_multi_59.5934_len_7480_02S	08S_bin.38	Viruses;Duplodnaviria;Heunggongvirae;Uroviricota;Caudoviricetes	d__Bacteria;p__Proteobacteria;c__Alphaproteobacteria;o__Rhizobiales;f__Beijerinckiaceae;g__Methylocystis;s__Methylocystis sp002412985
k141_1073723_flag_0_multi_20.8337_len_6156_26A	27A_bin.38	Viruses;Duplodnaviria;Heunggongvirae;Uroviricota;Caudoviricetes	d__Bacteria;p__Cyanobacteria;c__Cyanobacteriia;o__PCC-6307;f__Cyanobiaceae;g__;s__
k141_1073734_flag_0_multi_25.6078_len_8805_22S	19S_bin.14	Viruses;Duplodnaviria;Heunggongvirae;Uroviricota;Caudoviricetes	d__Bacteria;p__Planctomycetota;c__Planctomycetes;o__Gemmatales;f__Gemmataceae;g__UBA969;s__UBA969 sp003671255
k141_1073734_flag_0_multi_25.6078_len_8805_22S	06S_bin.97	Viruses;Duplodnaviria;Heunggongvirae;Uroviricota;Caudoviricetes	d__Bacteria;p__Planctomycetota;c__Planctomycetes;o__Gemmatales;f__Gemmataceae;g__UBA969;s__UBA969 sp003671255
k141_1073734_flag_0_multi_25.6078_len_8805_22S	13S_bin.63	Viruses;Duplodnaviria;Heunggongvirae;Uroviricota;Caudoviricetes	d__Bacteria;p__Planctomycetota;c__Planctomycetes;o__Gemmatales;f__Gemmataceae;g__UBA969;s__UBA969 sp003671255
k141_1073734_flag_0_multi_25.6078_len_8805_22S	11S_bin.8	Viruses;Duplodnaviria;Heunggongvirae;Uroviricota;Caudoviricetes	d__Bacteria;p__Planctomycetota;c__Planctomycetes;o__Gemmatales;f__Gemmataceae;g__UBA969;s__UBA969 sp003671255
k141_1073826_flag_0_multi_43.9025_len_45667_25A	17A_bin.2	Viruses;Duplodnaviria;Heunggongvirae;Uroviricota;Caudoviricetes	d__Bacteria;p__Proteobacteria;c__Alphaproteobacteria;o__Caulobacterales;f__Caulobacteraceae;g__Brevundimonas;s__
k141_1073826_flag_0_multi_43.9025_len_45667_25A	30S_bin.36	Viruses;Duplodnaviria;Heunggongvirae;Uroviricota;Caudoviricetes	d__Bacteria;p__Proteobacteria;c__Alphaproteobacteria;o__Caulobacterales;f__Caulobacteraceae;g__Brevundimonas;s__
k141_1073826_flag_0_multi_43.9025_len_45667_25A	06A_bin.33	Viruses;Duplodnaviria;Heunggongvirae;Uroviricota;Caudoviricetes	d__Bacteria;p__Proteobacteria;c__Alphaproteobacteria;o__Caulobacterales;f__Caulobacteraceae;g__Brevundimonas;s__Brevundimonas sp002419815
k141_1073826_flag_0_multi_43.9025_len_45667_25A	08S_bin.4	Viruses;Duplodnaviria;Heunggongvirae;Uroviricota;Caudoviricetes	d__Bacteria;p__Proteobacteria;c__Alphaproteobacteria;o__Caulobacterales;f__Caulobacteraceae;g__Brevundimonas;s__
k141_1073826_flag_0_multi_43.9025_len_45667_25A	01A_bin.55	Viruses;Duplodnaviria;Heunggongvirae;Uroviricota;Caudoviricetes	d__Bacteria;p__Proteobacteria;c__Alphaproteobacteria;o__Caulobacterales;f__Caulobacteraceae;g__Caulobacter;s__
k141_1073826_flag_0_multi_43.9025_len_45667_25A	19A_bin.5	Viruses;Duplodnaviria;Heunggongvirae;Uroviricota;Caudoviricetes	d__Bacteria;p__Proteobacteria;c__Alphaproteobacteria;o__Caulobacterales;f__Caulobacteraceae;g__Brevundimonas;s__
k141_1073826_flag_0_multi_43.9025_len_45667_25A	32A_bin.34	Viruses;Duplodnaviria;Heunggongvirae;Uroviricota;Caudoviricetes	d__Bacteria;p__Proteobacteria;c__Alphaproteobacteria;o__Caulobacterales;f__Caulobacteraceae;g__Brevundimonas;s__
k141_1073826_flag_0_multi_43.9025_len_45667_25A	32A_bin.67	Viruses;Duplodnaviria;Heunggongvirae;Uroviricota;Caudoviricetes	d__Bacteria;p__Proteobacteria;c__Alphaproteobacteria;o__Caulobacterales;f__Caulobacteraceae;g__Brevundimonas;s__
k141_1073826_flag_0_multi_43.9025_len_45667_25A	25A_bin.28	Viruses;Duplodnaviria;Heunggongvirae;Uroviricota;Caudoviricetes	d__Bacteria;p__Proteobacteria;c__Alphaproteobacteria;o__Caulobacterales;f__Caulobacteraceae;g__Brevundimonas;s__
k141_1073826_flag_0_multi_43.9025_len_45667_25A	31A_bin.57	Viruses;Duplodnaviria;Heunggongvirae;Uroviricota;Caudoviricetes	d__Bacteria;p__Proteobacteria;c__Alphaproteobacteria;o__Caulobacterales;f__Caulobacteraceae;g__Brevundimonas;s__
k141_1073826_flag_0_multi_43.9025_len_45667_25A	28A_bin.10	Viruses;Duplodnaviria;Heunggongvirae;Uroviricota;Caudoviricetes	d__Bacteria;p__Proteobacteria;c__Alphaproteobacteria;o__Caulobacterales;f__Caulobacteraceae;g__Brevundimonas;s__
k141_1073826_flag_0_multi_43.9025_len_45667_25A	26A_bin.16	Viruses;Duplodnaviria;Heunggongvirae;Uroviricota;Caudoviricetes	d__Bacteria;p__Proteobacteria;c__Alphaproteobacteria;o__Caulobacterales;f__Caulobacteraceae;g__Brevundimonas;s__
k141_1073826_flag_0_multi_43.9025_len_45667_25A	30A_bin.29	Viruses;Duplodnaviria;Heunggongvirae;Uroviricota;Caudoviricetes	d__Bacteria;p__Proteobacteria;c__Alphaproteobacteria;o__Caulobacterales;f__Caulobacteraceae;g__Brevundimonas;s__
k141_1073826_flag_0_multi_43.9025_len_45667_25A	31A_bin.52	Viruses;Duplodnaviria;Heunggongvirae;Uroviricota;Caudoviricetes	d__Bacteria;p__Proteobacteria;c__Alphaproteobacteria;o__Caulobacterales;f__Caulobacteraceae;g__Brevundimonas;s__
k141_1073826_flag_0_multi_43.9025_len_45667_25A	06A_bin.5	Viruses;Duplodnaviria;Heunggongvirae;Uroviricota;Caudoviricetes	d__Bacteria;p__Proteobacteria;c__Alphaproteobacteria;o__Caulobacterales;f__Caulobacteraceae;g__Brevundimonas;s__
k141_1073826_flag_0_multi_43.9025_len_45667_25A	26S_bin.8	Viruses;Duplodnaviria;Heunggongvirae;Uroviricota;Caudoviricetes	d__Bacteria;p__Proteobacteria;c__Alphaproteobacteria;o__Caulobacterales;f__Caulobacteraceae;g__Brevundimonas;s__Brevundimonas sp001310255
k141_1073923_flag_1_multi_5.0000_len_5676_08A	08A_bin.100	Viruses;Duplodnaviria;Heunggongvirae;Uroviricota;Caudoviricetes	d__Bacteria;p__Planctomycetota;c__UBA11346;o__UBA11346;f__UBA11346;g__UBA11346;s__
k141_1073978_flag_0_multi_12.9804_len_13643_26A	26A_bin.1	Viruses;Duplodnaviria;Heunggongvirae;Uroviricota;Caudoviricetes	d__Bacteria;p__Planctomycetota;c__Phycisphaerae;o__Phycisphaerales;f__SM1A02;g__UBA2396;s__
k141_107420_flag_0_multi_31.0568_len_6990_08A	26A_bin.1	Viruses;Duplodnaviria;Heunggongvirae;Uroviricota;Caudoviricetes	d__Bacteria;p__Planctomycetota;c__Phycisphaerae;o__Phycisphaerales;f__SM1A02;g__UBA2396;s__
k141_1074986_flag_0_multi_19.5932_len_12613_10S	14S_bin.46	Viruses;Duplodnaviria;Heunggongvirae;Uroviricota;Caudoviricetes	d__Bacteria;p__Proteobacteria;c__Gammaproteobacteria;o__Burkholderiales;f__Methylophilaceae;g__Methylopumilus;s__
k141_1075143_flag_1_multi_9.0000_len_10238_05A	22S_bin.6	NA	d__Bacteria;p__Bacteroidota;c__Bacteroidia;o__Flavobacteriales;f__Weeksellaceae;g__Chryseobacterium;s__Chryseobacterium piscicola
k141_1075143_flag_1_multi_9.0000_len_10238_05A	15A_bin.21	NA	d__Bacteria;p__Bacteroidota;c__Bacteroidia;o__Chitinophagales;f__Saprospiraceae;g__Haliscomenobacter;s__
k141_1075143_flag_1_multi_9.0000_len_10238_05A	11A_bin.75	NA	d__Bacteria;p__Bacteroidota;c__Bacteroidia;o__Flavobacteriales;f__Flavobacteriaceae;g__Flavobacterium;s__
k141_1075143_flag_1_multi_9.0000_len_10238_05A	23A_bin.48	NA	d__Bacteria;p__Bacteroidota;c__Bacteroidia;o__Chitinophagales;f__Saprospiraceae;g__Haliscomenobacter;s__
k141_1075321_flag_0_multi_18.8956_len_15137_27A	26A_bin.1	Viruses;Duplodnaviria;Heunggongvirae;Uroviricota;Caudoviricetes	d__Bacteria;p__Planctomycetota;c__Phycisphaerae;o__Phycisphaerales;f__SM1A02;g__UBA2396;s__
k141_1075490_flag_1_multi_6.9287_len_18997_28S	31S_bin.33	Viruses;Duplodnaviria;Heunggongvirae;Uroviricota;Caudoviricetes	d__Bacteria;p__Proteobacteria;c__Alphaproteobacteria;o__Sphingomonadales;f__Sphingomonadaceae;g__Sphingorhabdus_B;s__Sphingorhabdus_B sp002299895
k141_1075490_flag_1_multi_6.9287_len_18997_28S	27S_bin.32	Viruses;Duplodnaviria;Heunggongvirae;Uroviricota;Caudoviricetes	d__Bacteria;p__Proteobacteria;c__Alphaproteobacteria;o__Acetobacterales;f__Acetobacteraceae;g__Ga0074136;s__
k141_1076097_flag_0_multi_8.8682_len_6211_19S	06S_bin.78	NA	d__Bacteria;p__Actinobacteriota;c__Acidimicrobiia;o__Acidimicrobiales;f__Ilumatobacteraceae;g__UBA3006;s__
k141_1076097_flag_0_multi_8.8682_len_6211_19S	07S_bin.1	NA	d__Bacteria;p__Actinobacteriota;c__Acidimicrobiia;o__Acidimicrobiales;f__Ilumatobacteraceae;g__UBA3006;s__
k141_1076097_flag_0_multi_8.8682_len_6211_19S	15S_bin.32	NA	d__Bacteria;p__Actinobacteriota;c__Acidimicrobiia;o__Acidimicrobiales;f__Ilumatobacteraceae;g__UBA3006;s__
k141_1076293_flag_0_multi_4.7306_len_13029_08A	02S_bin.86	Viruses;Duplodnaviria;Heunggongvirae;Uroviricota;Caudoviricetes	d__Bacteria;p__Verrucomicrobiota;c__Verrucomicrobiae;o__Opitutales;f__Opitutaceae;g__Lacunisphaera;s__Lacunisphaera sp005787865
k141_1076318_flag_0_multi_10.0658_len_14228_12A	23A_bin.43	Viruses;Duplodnaviria;Heunggongvirae;Uroviricota;Caudoviricetes	d__Bacteria;p__Cyanobacteria;c__Cyanobacteriia;o__PCC-6307;f__Cyanobiaceae;g__;s__
k141_1076318_flag_0_multi_10.0658_len_14228_12A	22A_bin.19	Viruses;Duplodnaviria;Heunggongvirae;Uroviricota;Caudoviricetes	d__Bacteria;p__Cyanobacteria;c__Cyanobacteriia;o__PCC-6307;f__Cyanobiaceae;g__;s__
k141_1076318_flag_0_multi_10.0658_len_14228_12A	08A_bin.119	Viruses;Duplodnaviria;Heunggongvirae;Uroviricota;Caudoviricetes	d__Bacteria;p__Proteobacteria;c__Gammaproteobacteria;o__Burkholderiales;f__Burkholderiaceae;g__UBA954;s__UBA954 sp002293155
k141_1076318_flag_0_multi_10.0658_len_14228_12A	12A_bin.14	Viruses;Duplodnaviria;Heunggongvirae;Uroviricota;Caudoviricetes	d__Bacteria;p__Cyanobacteria;c__Cyanobacteriia;o__PCC-6307;f__Cyanobiaceae;g__;s__
k141_1076751_flag_0_multi_21.5054_len_13375_27A_1	25S_bin.35	Unclassified	d__Bacteria;p__Actinobacteriota;c__Actinomycetia;o__Nanopelagicales;f__Nanopelagicaceae;g__Planktophila;s__
k141_1076751_flag_0_multi_21.5054_len_13375_27A_1	14A_bin.26	Unclassified	d__Bacteria;p__Actinobacteriota;c__Actinomycetia;o__Nanopelagicales;f__Nanopelagicaceae;g__Planktophila;s__
k141_1076751_flag_0_multi_21.5054_len_13375_27A_1	08S_bin.11	Unclassified	d__Bacteria;p__Actinobacteriota;c__Actinomycetia;o__Nanopelagicales;f__Nanopelagicaceae;g__;s__
k141_1076751_flag_0_multi_21.5054_len_13375_27A_1	01S_bin.16	Unclassified	d__Bacteria;p__Actinobacteriota;c__Actinomycetia;o__Nanopelagicales;f__Nanopelagicaceae;g__Nanopelagicus;s__Nanopelagicus sp000294575
k141_1076751_flag_0_multi_21.5054_len_13375_27A_1	10A_bin.48	Unclassified	d__Bacteria;p__Actinobacteriota;c__Actinomycetia;o__Nanopelagicales;f__Nanopelagicaceae;g__Planktophila;s__
k141_1076751_flag_0_multi_21.5054_len_13375_27A_1	32S_bin.3	Unclassified	d__Bacteria;p__Actinobacteriota;c__Actinomycetia;o__Nanopelagicales;f__Nanopelagicaceae;g__Planktophila;s__
k141_1076751_flag_0_multi_21.5054_len_13375_27A_1	25A_bin.45	Unclassified	d__Bacteria;p__Actinobacteriota;c__Actinomycetia;o__Nanopelagicales;f__Nanopelagicaceae;g__Planktophila;s__
k141_1076751_flag_0_multi_21.5054_len_13375_27A_1	12A_bin.47	Unclassified	d__Bacteria;p__Actinobacteriota;c__Actinomycetia;o__Nanopelagicales;f__Nanopelagicaceae;g__Planktophila;s__
k141_1076751_flag_0_multi_21.5054_len_13375_27A_1	03S_bin.39	Unclassified	d__Bacteria;p__Actinobacteriota;c__Actinomycetia;o__Nanopelagicales;f__Nanopelagicaceae;g__UBA7398;s__
k141_1076751_flag_0_multi_21.5054_len_13375_27A_1	05A_bin.11	Unclassified	d__Bacteria;p__Actinobacteriota;c__Actinomycetia;o__Nanopelagicales;f__Nanopelagicaceae;g__Planktophila;s__
k141_1076751_flag_0_multi_21.5054_len_13375_27A_1	16A_bin.39	Unclassified	d__Bacteria;p__Actinobacteriota;c__Actinomycetia;o__Nanopelagicales;f__S36-B12;g__UBA10649;s__
k141_1076751_flag_0_multi_21.5054_len_13375_27A_1	07S_bin.65	Unclassified	d__Bacteria;p__Actinobacteriota;c__Actinomycetia;o__Nanopelagicales;f__Nanopelagicaceae;g__Nanopelagicus;s__Nanopelagicus sp000294575
k141_1076751_flag_0_multi_21.5054_len_13375_27A_1	05S_bin.10	Unclassified	d__Bacteria;p__Actinobacteriota;c__Actinomycetia;o__Nanopelagicales;f__Nanopelagicaceae;g__Planktophila;s__
k141_1076751_flag_0_multi_21.5054_len_13375_27A_1	17A_bin.45	Unclassified	d__Bacteria;p__Actinobacteriota;c__Actinomycetia;o__Nanopelagicales;f__Nanopelagicaceae;g__Planktophila;s__
k141_1076751_flag_0_multi_21.5054_len_13375_27A_1	09S_bin.24	Unclassified	d__Bacteria;p__Actinobacteriota;c__Actinomycetia;o__Nanopelagicales;f__Nanopelagicaceae;g__UBA7398;s__
k141_1076751_flag_0_multi_21.5054_len_13375_27A_1	04S_bin.36	Unclassified	d__Bacteria;p__Actinobacteriota;c__Actinomycetia;o__Nanopelagicales;f__Nanopelagicaceae;g__Planktophila;s__
k141_1076751_flag_0_multi_21.5054_len_13375_27A_1	04S_bin.21	Unclassified	d__Bacteria;p__Actinobacteriota;c__Actinomycetia;o__Nanopelagicales;f__Nanopelagicaceae;g__Nanopelagicus;s__
k141_1076751_flag_0_multi_21.5054_len_13375_27A_1	32A_bin.54	Unclassified	d__Bacteria;p__Actinobacteriota;c__Actinomycetia;o__Nanopelagicales;f__Nanopelagicaceae;g__Planktophila;s__
k141_1076751_flag_0_multi_21.5054_len_13375_27A_1	04S_bin.32	Unclassified	d__Bacteria;p__Actinobacteriota;c__Actinomycetia;o__Nanopelagicales;f__Nanopelagicaceae;g__Planktophila;s__
k141_1076751_flag_0_multi_21.5054_len_13375_27A_1	18A_bin.36	Unclassified	d__Bacteria;p__Actinobacteriota;c__Actinomycetia;o__Nanopelagicales;f__Nanopelagicaceae;g__Planktophila;s__
k141_1076751_flag_0_multi_21.5054_len_13375_27A_1	27A_bin.7	Unclassified	d__Bacteria;p__Actinobacteriota;c__Actinomycetia;o__Nanopelagicales;f__Nanopelagicaceae;g__Planktophila;s__
k141_1076751_flag_0_multi_21.5054_len_13375_27A_1	11S_bin.16	Unclassified	d__Bacteria;p__Actinobacteriota;c__Actinomycetia;o__Nanopelagicales;f__Nanopelagicaceae;g__;s__
k141_1076751_flag_0_multi_21.5054_len_13375_27A_1	22S_bin.11	Unclassified	d__Bacteria;p__Actinobacteriota;c__Actinomycetia;o__Nanopelagicales;f__Nanopelagicaceae;g__Nanopelagicus;s__
k141_1076751_flag_0_multi_21.5054_len_13375_27A_1	17S_bin.23	Unclassified	d__Bacteria;p__Actinobacteriota;c__Actinomycetia;o__Nanopelagicales;f__Nanopelagicaceae;g__Planktophila;s__
k141_1076751_flag_0_multi_21.5054_len_13375_27A_1	28A_bin.68	Unclassified	d__Bacteria;p__Actinobacteriota;c__Actinomycetia;o__Nanopelagicales;f__Nanopelagicaceae;g__Planktophila;s__
k141_1076751_flag_0_multi_21.5054_len_13375_27A_1	02S_bin.47	Unclassified	d__Bacteria;p__Actinobacteriota;c__Actinomycetia;o__Nanopelagicales;f__Nanopelagicaceae;g__Nanopelagicus;s__
k141_1076751_flag_0_multi_21.5054_len_13375_27A_1	28A_bin.39	Unclassified	d__Bacteria;p__Actinobacteriota;c__Actinomycetia;o__Nanopelagicales;f__Nanopelagicaceae;g__Planktophila;s__
k141_1076751_flag_0_multi_21.5054_len_13375_27A_1	04A_bin.77	Unclassified	d__Bacteria;p__Actinobacteriota;c__Actinomycetia;o__Nanopelagicales;f__Nanopelagicaceae;g__Planktophila;s__
k141_1076751_flag_0_multi_21.5054_len_13375_27A_1	26A_bin.17	Unclassified	d__Bacteria;p__Actinobacteriota;c__Actinomycetia;o__Nanopelagicales;f__Nanopelagicaceae;g__Planktophila;s__
k141_1076751_flag_0_multi_21.5054_len_13375_27A_1	29A_bin.10	Unclassified	d__Bacteria;p__Actinobacteriota;c__Actinomycetia;o__Nanopelagicales;f__Nanopelagicaceae;g__Planktophila;s__
k141_1076751_flag_0_multi_21.5054_len_13375_27A_1	07S_bin.8	Unclassified	d__Bacteria;p__Actinobacteriota;c__Actinomycetia;o__Nanopelagicales;f__Nanopelagicaceae;g__;s__
k141_1076751_flag_0_multi_21.5054_len_13375_27A_1	19A_bin.37	Unclassified	d__Bacteria;p__Actinobacteriota;c__Actinomycetia;o__Nanopelagicales;f__Nanopelagicaceae;g__Planktophila;s__
k141_1076751_flag_0_multi_21.5054_len_13375_27A_1	11A_bin.65	Unclassified	d__Bacteria;p__Actinobacteriota;c__Actinomycetia;o__Nanopelagicales;f__Nanopelagicaceae;g__Planktophila;s__
k141_1076751_flag_0_multi_21.5054_len_13375_27A_1	02S_bin.67	Unclassified	d__Bacteria;p__Actinobacteriota;c__Actinomycetia;o__Nanopelagicales;f__Nanopelagicaceae;g__UBA7398;s__
k141_1076751_flag_0_multi_21.5054_len_13375_27A_1	08A_bin.113	Unclassified	d__Bacteria;p__Actinobacteriota;c__Actinomycetia;o__Nanopelagicales;f__Nanopelagicaceae;g__Planktophila;s__
k141_1076751_flag_0_multi_21.5054_len_13375_27A_1	06S_bin.93	Unclassified	d__Bacteria;p__Actinobacteriota;c__Actinomycetia;o__Nanopelagicales;f__Nanopelagicaceae;g__UBA7398;s__
k141_1076751_flag_0_multi_21.5054_len_13375_27A_1	32S_bin.22	Unclassified	d__Bacteria;p__Actinobacteriota;c__Actinomycetia;o__Nanopelagicales;f__Nanopelagicaceae;g__Planktophila;s__
k141_1076751_flag_0_multi_21.5054_len_13375_27A_1	23A_bin.58	Unclassified	d__Bacteria;p__Actinobacteriota;c__Actinomycetia;o__Nanopelagicales;f__Nanopelagicaceae;g__Planktophila;s__
k141_1076751_flag_0_multi_21.5054_len_13375_27A_1	07A_bin.21	Unclassified	d__Bacteria;p__Actinobacteriota;c__Actinomycetia;o__Nanopelagicales;f__Nanopelagicaceae;g__Planktophila;s__
k141_1076751_flag_0_multi_21.5054_len_13375_27A_1	09S_bin.28	Unclassified	d__Bacteria;p__Actinobacteriota;c__Actinomycetia;o__Nanopelagicales;f__Nanopelagicaceae;g__Nanopelagicus;s__
k141_1076751_flag_0_multi_21.5054_len_13375_27A_1	18A_bin.2	Unclassified	d__Bacteria;p__Actinobacteriota;c__Actinomycetia;o__Nanopelagicales;f__Nanopelagicaceae;g__IMCC26077;s__
k141_1076751_flag_0_multi_21.5054_len_13375_27A_1	03A_bin.17	Unclassified	d__Bacteria;p__Actinobacteriota;c__Actinomycetia;o__Nanopelagicales;f__Nanopelagicaceae;g__Planktophila;s__
k141_1076751_flag_0_multi_21.5054_len_13375_27A_1	27S_bin.7	Unclassified	d__Bacteria;p__Actinobacteriota;c__Actinomycetia;o__Nanopelagicales;f__Nanopelagicaceae;g__Planktophila;s__
k141_1076751_flag_0_multi_21.5054_len_13375_27A_1	01S_bin.33	Unclassified	d__Bacteria;p__Actinobacteriota;c__Actinomycetia;o__Nanopelagicales;f__Nanopelagicaceae;g__;s__
k141_1076751_flag_0_multi_21.5054_len_13375_27A_1	03A_bin.5	Unclassified	d__Bacteria;p__Actinobacteriota;c__Actinomycetia;o__Nanopelagicales;f__Nanopelagicaceae;g__Planktophila;s__
k141_1076751_flag_0_multi_21.5054_len_13375_27A_1	03S_bin.23	Unclassified	d__Bacteria;p__Actinobacteriota;c__Actinomycetia;o__Nanopelagicales;f__Nanopelagicaceae;g__Planktophila;s__
k141_1076751_flag_0_multi_21.5054_len_13375_27A_1	18A_bin.15	Unclassified	d__Bacteria;p__Actinobacteriota;c__Actinomycetia;o__Nanopelagicales;f__Nanopelagicaceae;g__Planktophila;s__
k141_1076751_flag_0_multi_21.5054_len_13375_27A_1	27S_bin.40	Unclassified	d__Bacteria;p__Actinobacteriota;c__Actinomycetia;o__Nanopelagicales;f__Nanopelagicaceae;g__Planktophila;s__
k141_1076751_flag_0_multi_21.5054_len_13375_27A_1	10S_bin.48	Unclassified	d__Bacteria;p__Actinobacteriota;c__Actinomycetia;o__Nanopelagicales;f__Nanopelagicaceae;g__Planktophila;s__
k141_1076751_flag_0_multi_21.5054_len_13375_27A_1	31S_bin.13	Unclassified	d__Bacteria;p__Actinobacteriota;c__Actinomycetia;o__Nanopelagicales;f__Nanopelagicaceae;g__Planktophila;s__
k141_1076751_flag_0_multi_21.5054_len_13375_27A_1	09A_bin.28	Unclassified	d__Bacteria;p__Actinobacteriota;c__Actinomycetia;o__Nanopelagicales;f__Nanopelagicaceae;g__Planktophila;s__
k141_1076751_flag_0_multi_21.5054_len_13375_27A_1	03S_bin.13	Unclassified	d__Bacteria;p__Actinobacteriota;c__Actinomycetia;o__Nanopelagicales;f__Nanopelagicaceae;g__Nanopelagicus;s__
k141_1076751_flag_0_multi_21.5054_len_13375_27A_1	28A_bin.47	Unclassified	d__Bacteria;p__Actinobacteriota;c__Actinomycetia;o__Nanopelagicales;f__Nanopelagicaceae;g__Planktophila;s__
k141_1076751_flag_0_multi_21.5054_len_13375_27A_1	04S_bin.62	Unclassified	d__Bacteria;p__Actinobacteriota;c__Actinomycetia;o__Nanopelagicales;f__Nanopelagicaceae;g__UBA7398;s__
k141_1076751_flag_0_multi_21.5054_len_13375_27A_1	16A_bin.51	Unclassified	d__Bacteria;p__Actinobacteriota;c__Actinomycetia;o__Nanopelagicales;f__Nanopelagicaceae;g__Planktophila;s__
k141_1076751_flag_0_multi_21.5054_len_13375_27A_1	05S_bin.66	Unclassified	d__Bacteria;p__Actinobacteriota;c__Actinomycetia;o__Nanopelagicales;f__Nanopelagicaceae;g__Planktophila;s__
k141_1076751_flag_0_multi_21.5054_len_13375_27A_1	20A_bin.21	Unclassified	d__Bacteria;p__Actinobacteriota;c__Actinomycetia;o__Nanopelagicales;f__Nanopelagicaceae;g__Planktophila;s__
k141_1076751_flag_0_multi_21.5054_len_13375_27A_1	31S_bin.38	Unclassified	d__Bacteria;p__Actinobacteriota;c__Actinomycetia;o__Nanopelagicales;f__Nanopelagicaceae;g__;s__
k141_1076751_flag_0_multi_21.5054_len_13375_27A_1	22S_bin.33	Unclassified	d__Bacteria;p__Actinobacteriota;c__Actinomycetia;o__Nanopelagicales;f__Nanopelagicaceae;g__UBA7398;s__
k141_1076751_flag_0_multi_21.5054_len_13375_27A_1	10S_bin.27	Unclassified	d__Bacteria;p__Actinobacteriota;c__Actinomycetia;o__Nanopelagicales;f__Nanopelagicaceae;g__;s__
k141_1076751_flag_0_multi_21.5054_len_13375_27A_1	07S_bin.18	Unclassified	d__Bacteria;p__Actinobacteriota;c__Actinomycetia;o__Nanopelagicales;f__Nanopelagicaceae;g__UBA7398;s__
k141_1076751_flag_0_multi_21.5054_len_13375_27A_1	01A_bin.83	Unclassified	d__Bacteria;p__Actinobacteriota;c__Actinomycetia;o__Nanopelagicales;f__Nanopelagicaceae;g__Planktophila;s__
k141_1076751_flag_0_multi_21.5054_len_13375_27A_1	06S_bin.92	Unclassified	d__Bacteria;p__Actinobacteriota;c__Actinomycetia;o__Nanopelagicales;f__Nanopelagicaceae;g__Planktophila;s__
k141_1076751_flag_0_multi_21.5054_len_13375_27A_1	27A_bin.52	Unclassified	d__Bacteria;p__Actinobacteriota;c__Actinomycetia;o__Nanopelagicales;f__Nanopelagicaceae;g__Planktophila;s__
k141_1076970_flag_1_multi_13.3951_len_5658_08A	22A_bin.8	Unclassified	d__Bacteria;p__Verrucomicrobiota_A;c__Chlamydiia;o__Parachlamydiales;f__Parachlamydiaceae;g__;s__
k141_1077209_flag_1_multi_22.8570_len_10468_18A	01S_bin.17	NA	d__Bacteria;p__Chloroflexota;c__Ellin6529;o__CSP1-4;f__UBA10416;g__UBA10416;s__
k141_1077209_flag_1_multi_22.8570_len_10468_18A	02A_bin.7	NA	d__Bacteria;p__Actinobacteriota;c__Actinomycetia;o__Actinomycetales;f__Microbacteriaceae;g__Pontimonas;s__Pontimonas sp000754445
k141_1077209_flag_1_multi_22.8570_len_10468_18A	02S_bin.22	NA	d__Bacteria;p__Chloroflexota;c__Ellin6529;o__CSP1-4;f__UBA10416;g__UBA10416;s__
k141_1077209_flag_1_multi_22.8570_len_10468_18A	10S_bin.10	NA	d__Bacteria;p__Chloroflexota;c__Ellin6529;o__CSP1-4;f__UBA10416;g__UBA10416;s__
k141_1077209_flag_1_multi_22.8570_len_10468_18A	02S_bin.51	NA	d__Bacteria;p__Actinobacteriota;c__Thermoleophilia;o__Gaiellales;f__F1-60-MAGs149;g__F1-60-MAGs149;s__
k141_1077209_flag_1_multi_22.8570_len_10468_18A	11A_bin.23	NA	d__Bacteria;p__Chloroflexota;c__Ellin6529;o__CSP1-4;f__UBA10416;g__UBA10416;s__
k141_1077209_flag_1_multi_22.8570_len_10468_18A	03A_bin.47	NA	d__Bacteria;p__Chloroflexota;c__Ellin6529;o__CSP1-4;f__UBA10416;g__UBA10416;s__
k141_1077209_flag_1_multi_22.8570_len_10468_18A	04A_bin.27	NA	d__Bacteria;p__Bdellovibrionota_C;c__UBA2361;o__UBA2361;f__UBA2361;g__;s__
k141_1077209_flag_1_multi_22.8570_len_10468_18A	05A_bin.30	NA	d__Bacteria;p__Bdellovibrionota_C;c__UBA2361;o__UBA2361;f__UBA2361;g__;s__
k141_1077209_flag_1_multi_22.8570_len_10468_18A	13A_bin.39	NA	d__Bacteria;p__Chloroflexota;c__Ellin6529;o__CSP1-4;f__UBA10416;g__UBA10416;s__
k141_1077209_flag_1_multi_22.8570_len_10468_18A	05S_bin.18	NA	d__Bacteria;p__Chloroflexota;c__Ellin6529;o__CSP1-4;f__UBA10416;g__UBA10416;s__
k141_1077209_flag_1_multi_22.8570_len_10468_18A	06S_bin.85	NA	d__Bacteria;p__Chloroflexota;c__Ellin6529;o__CSP1-4;f__UBA10416;g__UBA10416;s__
k141_1077209_flag_1_multi_22.8570_len_10468_18A	15A_bin.34	NA	d__Bacteria;p__Chloroflexota;c__Ellin6529;o__CSP1-4;f__UBA10416;g__UBA10416;s__
k141_1077209_flag_1_multi_22.8570_len_10468_18A	24S_bin.7	NA	d__Bacteria;p__Chloroflexota;c__Ellin6529;o__CSP1-4;f__UBA10416;g__UBA10416;s__
k141_1077209_flag_1_multi_22.8570_len_10468_18A	07A_bin.92	NA	d__Bacteria;p__Chloroflexota;c__Ellin6529;o__CSP1-4;f__UBA10416;g__UBA10416;s__
k141_1077209_flag_1_multi_22.8570_len_10468_18A	08S_bin.2	NA	d__Bacteria;p__Chloroflexota;c__Ellin6529;o__CSP1-4;f__UBA10416;g__UBA10416;s__
k141_1077209_flag_1_multi_22.8570_len_10468_18A	17A_bin.31	NA	d__Bacteria;p__Chloroflexota;c__Ellin6529;o__CSP1-4;f__UBA10416;g__UBA10416;s__
k141_1077209_flag_1_multi_22.8570_len_10468_18A	09A_bin.15	NA	d__Bacteria;p__Chloroflexota;c__Ellin6529;o__CSP1-4;f__UBA10416;g__UBA10416;s__
k141_1077209_flag_1_multi_22.8570_len_10468_18A	09S_bin.14	NA	d__Bacteria;p__Chloroflexota;c__Ellin6529;o__CSP1-4;f__UBA10416;g__UBA10416;s__
k141_1077209_flag_1_multi_22.8570_len_10468_18A	29A_bin.33	NA	d__Bacteria;p__Chloroflexota;c__Ellin6529;o__CSP1-4;f__UBA10416;g__UBA10416;s__
k141_1077209_flag_1_multi_22.8570_len_10468_18A	12A_bin.50	NA	d__Bacteria;p__Chloroflexota;c__Ellin6529;o__CSP1-4;f__UBA10416;g__UBA10416;s__
k141_1077209_flag_1_multi_22.8570_len_10468_18A	13S_bin.22	NA	d__Bacteria;p__Chloroflexota;c__Ellin6529;o__CSP1-4;f__UBA10416;g__UBA10416;s__
k141_1077209_flag_1_multi_22.8570_len_10468_18A	28S_bin.30	NA	d__Bacteria;p__Chloroflexota;c__Ellin6529;o__CSP1-4;f__UBA10416;g__UBA10416;s__
k141_1077209_flag_1_multi_22.8570_len_10468_18A	21S_bin.5	NA	d__Bacteria;p__Chloroflexota;c__Ellin6529;o__CSP1-4;f__UBA10416;g__UBA10416;s__
k141_1077209_flag_1_multi_22.8570_len_10468_18A	25S_bin.22	NA	d__Bacteria;p__Chloroflexota;c__Ellin6529;o__CSP1-4;f__UBA10416;g__UBA10416;s__
k141_1077209_flag_1_multi_22.8570_len_10468_18A	22S_bin.29	NA	d__Bacteria;p__Chloroflexota;c__Ellin6529;o__CSP1-4;f__UBA10416;g__UBA10416;s__
k141_1077209_flag_1_multi_22.8570_len_10468_18A	16A_bin.97	NA	d__Bacteria;p__Chloroflexota;c__Ellin6529;o__CSP1-4;f__UBA10416;g__UBA10416;s__
k141_1077209_flag_1_multi_22.8570_len_10468_18A	24A_bin.24	NA	d__Bacteria;p__Chloroflexota;c__Ellin6529;o__CSP1-4;f__UBA10416;g__UBA10416;s__
k141_1077209_flag_1_multi_22.8570_len_10468_18A	31A_bin.59	NA	d__Bacteria;p__Chloroflexota;c__Ellin6529;o__CSP1-4;f__UBA10416;g__UBA10416;s__
k141_1077209_flag_1_multi_22.8570_len_10468_18A	31S_bin.22	NA	d__Bacteria;p__Chloroflexota;c__Ellin6529;o__CSP1-4;f__UBA10416;g__UBA10416;s__
k141_1077209_flag_1_multi_22.8570_len_10468_18A	26A_bin.24	NA	d__Bacteria;p__Chloroflexota;c__Ellin6529;o__CSP1-4;f__UBA10416;g__UBA10416;s__
k141_1077209_flag_1_multi_22.8570_len_10468_18A	19S_bin.11	NA	d__Bacteria;p__Chloroflexota;c__Ellin6529;o__CSP1-4;f__UBA10416;g__UBA10416;s__
k141_1077209_flag_1_multi_22.8570_len_10468_18A	20S_bin.51	NA	d__Bacteria;p__Chloroflexota;c__Ellin6529;o__CSP1-4;f__UBA10416;g__UBA10416;s__
k141_1077209_flag_1_multi_22.8570_len_10468_18A	26S_bin.14	NA	d__Bacteria;p__Chloroflexota;c__Ellin6529;o__CSP1-4;f__UBA10416;g__UBA10416;s__
k141_1077209_flag_1_multi_22.8570_len_10468_18A	30S_bin.22	NA	d__Bacteria;p__Chloroflexota;c__Ellin6529;o__CSP1-4;f__UBA10416;g__UBA10416;s__
k141_1077383_flag_0_multi_21.9454_len_6329_05A	15A_bin.24	NA	d__Bacteria;p__Cyanobacteria;c__Cyanobacteriia;o__PCC-6307;f__Cyanobiaceae;g__Vulcanococcus;s__
k141_1077383_flag_0_multi_21.9454_len_6329_05A	16A_bin.42	NA	d__Bacteria;p__Cyanobacteria;c__Cyanobacteriia;o__PCC-6307;f__Cyanobiaceae;g__Vulcanococcus;s__
k141_1077383_flag_0_multi_21.9454_len_6329_05A	21A_bin.61	NA	d__Bacteria;p__Cyanobacteria;c__Cyanobacteriia;o__PCC-6307;f__Cyanobiaceae;g__Vulcanococcus;s__
k141_1077383_flag_0_multi_21.9454_len_6329_05A	10S_bin.42	NA	d__Bacteria;p__Cyanobacteria;c__Cyanobacteriia;o__PCC-6307;f__Cyanobiaceae;g__Cyanobium_A;s__
k141_1077383_flag_0_multi_21.9454_len_6329_05A	31S_bin.14	NA	d__Bacteria;p__Cyanobacteria;c__Cyanobacteriia;o__PCC-6307;f__Cyanobiaceae;g__Cyanobium_A;s__Cyanobium_A usitatum
k141_1077383_flag_0_multi_21.9454_len_6329_05A	21A_bin.14	NA	d__Bacteria;p__Cyanobacteria;c__Cyanobacteriia;o__PCC-6307;f__Cyanobiaceae;g__Cyanobium_A;s__
k141_1077383_flag_0_multi_21.9454_len_6329_05A	28S_bin.33	NA	d__Bacteria;p__Cyanobacteria;c__Cyanobacteriia;o__PCC-6307;f__Cyanobiaceae;g__Cyanobium_A;s__Cyanobium_A usitatum
k141_1077383_flag_0_multi_21.9454_len_6329_05A	24A_bin.9	NA	d__Bacteria;p__Cyanobacteria;c__Cyanobacteriia;o__PCC-6307;f__Cyanobiaceae;g__Cyanobium_A;s__
k141_1077383_flag_0_multi_21.9454_len_6329_05A	18A_bin.60	NA	d__Bacteria;p__Proteobacteria;c__Gammaproteobacteria;o__Burkholderiales;f__Burkholderiaceae;g__QOAZ01;s__
k141_1077449_flag_0_multi_10.0065_len_6624_07S	20S_bin.37	Viruses;Duplodnaviria;Heunggongvirae;Uroviricota;Caudoviricetes	d__Bacteria;p__Firmicutes;c__Bacilli;o__Exiguobacterales;f__Exiguobacteraceae;g__Exiguobacterium_A;s__Exiguobacterium_A indicum
k141_1077449_flag_0_multi_10.0065_len_6624_07S	15S_bin.6	Viruses;Duplodnaviria;Heunggongvirae;Uroviricota;Caudoviricetes	d__Bacteria;p__Firmicutes;c__Bacilli;o__Exiguobacterales;f__Exiguobacteraceae;g__Exiguobacterium;s__
k141_1077449_flag_0_multi_10.0065_len_6624_07S	12S_bin.58	Viruses;Duplodnaviria;Heunggongvirae;Uroviricota;Caudoviricetes	d__Bacteria;p__Firmicutes;c__Bacilli;o__Exiguobacterales;f__Exiguobacteraceae;g__Exiguobacterium_A;s__
k141_1077570_flag_0_multi_22.5550_len_44792_21S_1	13S_bin.32	Viruses;Duplodnaviria;Heunggongvirae;Uroviricota;Caudoviricetes	d__Bacteria;p__Firmicutes;c__Bacilli;o__Bacillales;f__Planococcaceae;g__Paenisporosarcina;s__
k141_1077787_flag_0_multi_21.9973_len_70371_fragment_2_28A	28A_bin.19	NA	d__Bacteria;p__Proteobacteria;c__Alphaproteobacteria;o__Rhizobiales;f__Beijerinckiaceae;g__Alsobacter;s__
k141_1077841_flag_1_multi_11.4204_len_25524_10S	21S_bin.10	Viruses;Duplodnaviria;Heunggongvirae;Uroviricota;Caudoviricetes	d__Bacteria;p__Actinobacteriota;c__Acidimicrobiia;o__IMCC26256;f__PALSA-555;g__;s__
k141_1077841_flag_1_multi_11.4204_len_25524_10S	01S_bin.36	Viruses;Duplodnaviria;Heunggongvirae;Uroviricota;Caudoviricetes	d__Bacteria;p__Actinobacteriota;c__Acidimicrobiia;o__IMCC26256;f__PALSA-555;g__;s__
k141_1077841_flag_1_multi_11.4204_len_25524_10S	13S_bin.39	Viruses;Duplodnaviria;Heunggongvirae;Uroviricota;Caudoviricetes	d__Bacteria;p__Actinobacteriota;c__Acidimicrobiia;o__IMCC26256;f__PALSA-555;g__;s__
k141_1077841_flag_1_multi_11.4204_len_25524_10S	07S_bin.34	Viruses;Duplodnaviria;Heunggongvirae;Uroviricota;Caudoviricetes	d__Bacteria;p__Actinobacteriota;c__Acidimicrobiia;o__IMCC26256;f__PALSA-555;g__;s__
k141_1077841_flag_1_multi_11.4204_len_25524_10S	28S_bin.19	Viruses;Duplodnaviria;Heunggongvirae;Uroviricota;Caudoviricetes	d__Bacteria;p__Actinobacteriota;c__Acidimicrobiia;o__IMCC26256;f__PALSA-555;g__;s__
k141_1077965_flag_1_multi_8.0804_len_11179_10A	13A_bin.9	Viruses;Duplodnaviria;Heunggongvirae;Uroviricota;Caudoviricetes	d__Bacteria;p__Proteobacteria;c__Gammaproteobacteria;o__Steroidobacterales;f__Steroidobacteraceae;g__UBA964;s__
k141_1077965_flag_1_multi_8.0804_len_11179_10A	13A_bin.60	Viruses;Duplodnaviria;Heunggongvirae;Uroviricota;Caudoviricetes	d__Bacteria;p__Myxococcota;c__Polyangia;o__Polyangiales;f__Polyangiaceae;g__Polyangium;s__
k141_1078222_flag_0_multi_34.8561_len_8426_08A	21A_bin.61	Viruses;Duplodnaviria;Heunggongvirae;Uroviricota;Caudoviricetes	d__Bacteria;p__Cyanobacteria;c__Cyanobacteriia;o__PCC-6307;f__Cyanobiaceae;g__Vulcanococcus;s__
k141_1078222_flag_0_multi_34.8561_len_8426_08A	03A_bin.90	Viruses;Duplodnaviria;Heunggongvirae;Uroviricota;Caudoviricetes	d__Bacteria;p__Cyanobacteria;c__Cyanobacteriia;o__PCC-6307;f__Cyanobiaceae;g__;s__
k141_107864_flag_3_multi_133.0000_len_63261_23A	10A_bin.29	Viruses;Duplodnaviria;Heunggongvirae;Uroviricota;Caudoviricetes	d__Bacteria;p__Planctomycetota;c__Planctomycetes;o__Pirellulales;f__Pirellulaceae;g__Mariniblastus;s__
k141_107864_flag_3_multi_133.0000_len_63261_23A	16A_bin.24	Viruses;Duplodnaviria;Heunggongvirae;Uroviricota;Caudoviricetes	d__Bacteria;p__Planctomycetota;c__Planctomycetes;o__Pirellulales;f__Pirellulaceae;g__Mariniblastus;s__
k141_1079149_flag_0_multi_10.0687_len_44216_29A	29A_bin.28	Viruses;Duplodnaviria;Heunggongvirae;Uroviricota;Caudoviricetes	d__Bacteria;p__Proteobacteria;c__Alphaproteobacteria;o__Sphingomonadales;f__Sphingomonadaceae;g__Novosphingobium;s__Novosphingobium lindaniclasticum
k141_1079149_flag_0_multi_10.0687_len_44216_29A	28A_bin.73	Viruses;Duplodnaviria;Heunggongvirae;Uroviricota;Caudoviricetes	d__Bacteria;p__Proteobacteria;c__Alphaproteobacteria;o__Sphingomonadales;f__Sphingomonadaceae;g__Novosphingobium;s__Novosphingobium lindaniclasticum
k141_1079265_flag_0_multi_11.8114_len_18714_fragment_1_30A	22A_bin.12	Viruses;Duplodnaviria;Heunggongvirae;Uroviricota;Caudoviricetes	d__Bacteria;p__Proteobacteria;c__Alphaproteobacteria;o__Rhizobiales;f__Beijerinckiaceae;g__PAR1;s__
k141_1079265_flag_0_multi_11.8114_len_18714_fragment_1_30A	31A_bin.47	Viruses;Duplodnaviria;Heunggongvirae;Uroviricota;Caudoviricetes	d__Bacteria;p__Proteobacteria;c__Alphaproteobacteria;o__Rhizobiales;f__Beijerinckiaceae;g__PAR1;s__
k141_1079265_flag_0_multi_11.8114_len_18714_fragment_1_30A	32A_bin.27	Viruses;Duplodnaviria;Heunggongvirae;Uroviricota;Caudoviricetes	d__Bacteria;p__Proteobacteria;c__Alphaproteobacteria;o__Rhizobiales;f__Beijerinckiaceae;g__PAR1;s__
k141_1079265_flag_0_multi_11.8114_len_18714_fragment_1_30A	30A_bin.56	Viruses;Duplodnaviria;Heunggongvirae;Uroviricota;Caudoviricetes	d__Bacteria;p__Proteobacteria;c__Alphaproteobacteria;o__Rhizobiales;f__Beijerinckiaceae;g__PAR1;s__
k141_1079265_flag_0_multi_11.8114_len_18714_fragment_1_30A	29A_bin.57	Viruses;Duplodnaviria;Heunggongvirae;Uroviricota;Caudoviricetes	d__Bacteria;p__Proteobacteria;c__Alphaproteobacteria;o__Rhizobiales;f__Beijerinckiaceae;g__PAR1;s__
k141_1079265_flag_0_multi_11.8114_len_18714_fragment_1_30A	26A_bin.31	Viruses;Duplodnaviria;Heunggongvirae;Uroviricota;Caudoviricetes	d__Bacteria;p__Proteobacteria;c__Alphaproteobacteria;o__Rhizobiales;f__Beijerinckiaceae;g__PAR1;s__
k141_1079265_flag_0_multi_11.8114_len_18714_fragment_1_30A	28A_bin.17	Viruses;Duplodnaviria;Heunggongvirae;Uroviricota;Caudoviricetes	d__Bacteria;p__Proteobacteria;c__Alphaproteobacteria;o__Rhizobiales;f__Beijerinckiaceae;g__PAR1;s__
k141_1079265_flag_0_multi_11.8114_len_18714_fragment_1_30A	18A_bin.42	Viruses;Duplodnaviria;Heunggongvirae;Uroviricota;Caudoviricetes	d__Bacteria;p__Proteobacteria;c__Alphaproteobacteria;o__Rhizobiales;f__Beijerinckiaceae;g__PAR1;s__
k141_1079265_flag_0_multi_11.8114_len_18714_fragment_1_30A	25A_bin.26	Viruses;Duplodnaviria;Heunggongvirae;Uroviricota;Caudoviricetes	d__Bacteria;p__Proteobacteria;c__Alphaproteobacteria;o__Rhizobiales;f__Beijerinckiaceae;g__PAR1;s__
k141_1079375_flag_0_multi_106.8576_len_9818_09A	14A_bin.30	Viruses;Duplodnaviria;Heunggongvirae;Uroviricota;Caudoviricetes	d__Bacteria;p__Verrucomicrobiota_A;c__Chlamydiia;o__Parachlamydiales;f__Parachlamydiaceae;g__;s__
k141_1079509_flag_1_multi_16.3055_len_5945_01S	02A_bin.87	Viruses;Duplodnaviria;Heunggongvirae;Uroviricota;Caudoviricetes	d__Bacteria;p__Bacteroidota;c__Bacteroidia;o__Chitinophagales;f__Chitinophagaceae;g__Sediminibacterium;s__
k141_1079614_flag_0_multi_11.9670_len_22159_21S	02S_bin.6	NA	d__Bacteria;p__Bacteroidota;c__Bacteroidia;o__Sphingobacteriales;f__;g__;s__
k141_1079614_flag_0_multi_11.9670_len_22159_21S	06S_bin.98	NA	d__Bacteria;p__Bacteroidota;c__Bacteroidia;o__Sphingobacteriales;f__;g__;s__
k141_1079927_flag_0_multi_61.2188_len_5858_05S	16S_bin.34	Viruses;Duplodnaviria;Heunggongvirae;Uroviricota;Caudoviricetes	d__Bacteria;p__Cyanobacteria;c__Cyanobacteriia;o__PCC-6307;f__Cyanobiaceae;g__Cyanobium_A;s__
k141_1079927_flag_0_multi_61.2188_len_5858_05S	19S_bin.18	Viruses;Duplodnaviria;Heunggongvirae;Uroviricota;Caudoviricetes	d__Bacteria;p__Cyanobacteria;c__Cyanobacteriia;o__PCC-6307;f__Cyanobiaceae;g__Cyanobium_A;s__
k141_1079927_flag_0_multi_61.2188_len_5858_05S	13S_bin.17	Viruses;Duplodnaviria;Heunggongvirae;Uroviricota;Caudoviricetes	d__Bacteria;p__Cyanobacteria;c__Cyanobacteriia;o__PCC-6307;f__Cyanobiaceae;g__Cyanobium_A;s__
k141_1079927_flag_0_multi_61.2188_len_5858_05S	18S_bin.41	Viruses;Duplodnaviria;Heunggongvirae;Uroviricota;Caudoviricetes	d__Bacteria;p__Cyanobacteria;c__Cyanobacteriia;o__PCC-6307;f__Cyanobiaceae;g__Cyanobium_A;s__
k141_1079927_flag_0_multi_61.2188_len_5858_05S	21S_bin.15	Viruses;Duplodnaviria;Heunggongvirae;Uroviricota;Caudoviricetes	d__Bacteria;p__Cyanobacteria;c__Cyanobacteriia;o__PCC-6307;f__Cyanobiaceae;g__Cyanobium_A;s__
k141_1079927_flag_0_multi_61.2188_len_5858_05S	24S_bin.8	Viruses;Duplodnaviria;Heunggongvirae;Uroviricota;Caudoviricetes	d__Bacteria;p__Cyanobacteria;c__Cyanobacteriia;o__PCC-6307;f__Cyanobiaceae;g__Cyanobium_A;s__
k141_1079927_flag_0_multi_61.2188_len_5858_05S	30S_bin.26	Viruses;Duplodnaviria;Heunggongvirae;Uroviricota;Caudoviricetes	d__Bacteria;p__Cyanobacteria;c__Cyanobacteriia;o__PCC-6307;f__Cyanobiaceae;g__Cyanobium_A;s__
k141_1079927_flag_0_multi_61.2188_len_5858_05S	20S_bin.11	Viruses;Duplodnaviria;Heunggongvirae;Uroviricota;Caudoviricetes	d__Bacteria;p__Cyanobacteria;c__Cyanobacteriia;o__PCC-6307;f__Cyanobiaceae;g__Cyanobium_A;s__
k141_1079927_flag_0_multi_61.2188_len_5858_05S	31S_bin.14	Viruses;Duplodnaviria;Heunggongvirae;Uroviricota;Caudoviricetes	d__Bacteria;p__Cyanobacteria;c__Cyanobacteriia;o__PCC-6307;f__Cyanobiaceae;g__Cyanobium_A;s__Cyanobium_A usitatum
k141_1080216_flag_0_multi_47.1159_len_26681_27A	10A_bin.92	Viruses;Duplodnaviria;Heunggongvirae;Uroviricota;Caudoviricetes	d__Bacteria;p__Planctomycetota;c__Phycisphaerae;o__Phycisphaerales;f__SM1A02;g__UBA2402;s__
k141_1080433_flag_0_multi_48.7286_len_9018_04A	01A_bin.20	NA	d__Bacteria;p__Cyanobacteria;c__Cyanobacteriia;o__PCC-6307;f__Cyanobiaceae;g__Cyanobium_A;s__
k141_1080433_flag_0_multi_48.7286_len_9018_04A	18A_bin.66	NA	d__Bacteria;p__Cyanobacteria;c__Cyanobacteriia;o__PCC-6307;f__Cyanobiaceae;g__Cyanobium_A;s__
k141_1080433_flag_0_multi_48.7286_len_9018_04A	02A_bin.68	NA	d__Bacteria;p__Cyanobacteria;c__Cyanobacteriia;o__PCC-6307;f__Cyanobiaceae;g__;s__
k141_1080433_flag_0_multi_48.7286_len_9018_04A	29A_bin.39	NA	d__Bacteria;p__Cyanobacteria;c__Cyanobacteriia;o__PCC-6307;f__Cyanobiaceae;g__Cyanobium_A;s__
k141_1080433_flag_0_multi_48.7286_len_9018_04A	05A_bin.59	NA	d__Bacteria;p__Cyanobacteria;c__Cyanobacteriia;o__PCC-6307;f__Cyanobiaceae;g__Cyanobium_A;s__
k141_1080433_flag_0_multi_48.7286_len_9018_04A	23A_bin.30	NA	d__Bacteria;p__Proteobacteria;c__Gammaproteobacteria;o__Enterobacterales;f__Aeromonadaceae;g__Aeromonas;s__
k141_1080433_flag_0_multi_48.7286_len_9018_04A	06A_bin.45	NA	d__Bacteria;p__Cyanobacteria;c__Cyanobacteriia;o__PCC-6307;f__Cyanobiaceae;g__Cyanobium_A;s__
k141_1080433_flag_0_multi_48.7286_len_9018_04A	19A_bin.24	NA	d__Bacteria;p__Cyanobacteria;c__Cyanobacteriia;o__PCC-6307;f__Cyanobiaceae;g__Cyanobium_A;s__
k141_1080433_flag_0_multi_48.7286_len_9018_04A	20A_bin.8	NA	d__Bacteria;p__Cyanobacteria;c__Cyanobacteriia;o__PCC-6307;f__Cyanobiaceae;g__Cyanobium_A;s__
k141_1080433_flag_0_multi_48.7286_len_9018_04A	22A_bin.2	NA	d__Bacteria;p__Cyanobacteria;c__Cyanobacteriia;o__PCC-6307;f__Cyanobiaceae;g__Cyanobium_A;s__
k141_1080433_flag_0_multi_48.7286_len_9018_04A	30A_bin.10	NA	d__Bacteria;p__Cyanobacteria;c__Cyanobacteriia;o__PCC-6307;f__Cyanobiaceae;g__Cyanobium_A;s__
k141_1080433_flag_0_multi_48.7286_len_9018_04A	26A_bin.36	NA	d__Bacteria;p__Cyanobacteria;c__Cyanobacteriia;o__PCC-6307;f__Cyanobiaceae;g__Cyanobium_A;s__
k141_1080433_flag_0_multi_48.7286_len_9018_04A	24A_bin.9	NA	d__Bacteria;p__Cyanobacteria;c__Cyanobacteriia;o__PCC-6307;f__Cyanobiaceae;g__Cyanobium_A;s__
k141_1080433_flag_0_multi_48.7286_len_9018_04A	17A_bin.27	NA	d__Bacteria;p__Cyanobacteria;c__Cyanobacteriia;o__PCC-6307;f__Cyanobiaceae;g__Cyanobium_A;s__
k141_1080433_flag_0_multi_48.7286_len_9018_04A	21A_bin.14	NA	d__Bacteria;p__Cyanobacteria;c__Cyanobacteriia;o__PCC-6307;f__Cyanobiaceae;g__Cyanobium_A;s__
k141_1080433_flag_0_multi_48.7286_len_9018_04A	25A_bin.13	NA	d__Bacteria;p__Cyanobacteria;c__Cyanobacteriia;o__PCC-6307;f__Cyanobiaceae;g__Cyanobium_A;s__
k141_1080433_flag_0_multi_48.7286_len_9018_04A	32A_bin.69	NA	d__Bacteria;p__Cyanobacteria;c__Cyanobacteriia;o__PCC-6307;f__Cyanobiaceae;g__Cyanobium_A;s__
k141_1081611_flag_1_multi_10.9584_len_5432_05S	01S_bin.46	NA	d__Bacteria;p__Chloroflexota;c__Anaerolineae;o__Anaerolineales;f__UBA11657;g__BD1;s__
k141_1081611_flag_1_multi_10.9584_len_5432_05S	02S_bin.66	NA	d__Bacteria;p__Chloroflexota;c__Anaerolineae;o__Anaerolineales;f__UBA11657;g__BD1;s__
k141_1081611_flag_1_multi_10.9584_len_5432_05S	03S_bin.29	NA	d__Bacteria;p__Chloroflexota;c__Anaerolineae;o__Anaerolineales;f__UBA11657;g__BD1;s__
k141_1081611_flag_1_multi_10.9584_len_5432_05S	04S_bin.48	NA	d__Bacteria;p__Chloroflexota;c__Anaerolineae;o__Anaerolineales;f__UBA11657;g__BD1;s__
k141_1081611_flag_1_multi_10.9584_len_5432_05S	21S_bin.42	NA	d__Bacteria;p__Chloroflexota;c__Anaerolineae;o__Anaerolineales;f__UBA11657;g__BD1;s__
k141_1081611_flag_1_multi_10.9584_len_5432_05S	05S_bin.1	NA	d__Bacteria;p__Chloroflexota;c__Anaerolineae;o__Anaerolineales;f__UBA11657;g__BD1;s__
k141_1081611_flag_1_multi_10.9584_len_5432_05S	06S_bin.36	NA	d__Bacteria;p__Chloroflexota;c__Anaerolineae;o__Anaerolineales;f__UBA11657;g__BD1;s__
k141_1081611_flag_1_multi_10.9584_len_5432_05S	09S_bin.7	NA	d__Bacteria;p__Chloroflexota;c__Anaerolineae;o__Anaerolineales;f__UBA11657;g__BD1;s__
k141_1081611_flag_1_multi_10.9584_len_5432_05S	19S_bin.43	NA	d__Bacteria;p__Chloroflexota;c__Anaerolineae;o__Anaerolineales;f__UBA11657;g__BD1;s__
k141_1081616_flag_1_multi_13.4668_len_25269_23A	27A_bin.38	Viruses;Duplodnaviria;Heunggongvirae;Uroviricota;Caudoviricetes	d__Bacteria;p__Cyanobacteria;c__Cyanobacteriia;o__PCC-6307;f__Cyanobiaceae;g__;s__
k141_1081701_flag_0_multi_11.9853_len_19925_10A	05S_bin.56	Viruses;Duplodnaviria;Heunggongvirae;Uroviricota;Caudoviricetes	d__Bacteria;p__Proteobacteria;c__Alphaproteobacteria;o__Pelagibacterales;f__Pelagibacteraceae;g__Fonsibacter;s__Fonsibacter ubiquis
k141_1081786_flag_0_multi_11.6806_len_6554_30A	05S_bin.65	Unclassified	d__Bacteria;p__Verrucomicrobiota;c__Verrucomicrobiae;o__Chthoniobacterales;f__Chthoniobacteraceae;g__Chthoniobacter;s__
k141_1082390_flag_0_multi_9.6417_len_6904_31S	06S_bin.13	NA	d__Bacteria;p__Actinobacteriota;c__Actinomycetia;o__Nanopelagicales;f__UBA12327;g__AcAMD-2;s__AcAMD-2 sp000754455
k141_1082432_flag_0_multi_41.2949_len_57417_06A	01S_bin.34	NA	d__Bacteria;p__Proteobacteria;c__Gammaproteobacteria;o__Pseudomonadales;f__Moraxellaceae;g__Acinetobacter;s__Acinetobacter johnsonii
k141_1082432_flag_0_multi_41.2949_len_57417_06A	20S_bin.2	NA	d__Bacteria;p__Proteobacteria;c__Gammaproteobacteria;o__Pseudomonadales;f__Moraxellaceae;g__Acinetobacter;s__Acinetobacter sp004331285
k141_1082432_flag_0_multi_41.2949_len_57417_06A	06S_bin.51	NA	d__Bacteria;p__Bacteroidota;c__Bacteroidia;o__Chitinophagales;f__Chitinophagaceae;g__Sediminibacterium;s__
k141_1082432_flag_0_multi_41.2949_len_57417_06A	16S_bin.16	NA	d__Bacteria;p__Proteobacteria;c__Gammaproteobacteria;o__Pseudomonadales;f__Moraxellaceae;g__Acinetobacter;s__Acinetobacter radioresistens
k141_1082432_flag_0_multi_41.2949_len_57417_06A	23S_bin.23	NA	d__Bacteria;p__Proteobacteria;c__Gammaproteobacteria;o__Pseudomonadales;f__Moraxellaceae;g__Acinetobacter;s__Acinetobacter sp003987695
k141_1082432_flag_0_multi_41.2949_len_57417_06A	30A_bin.15	NA	d__Bacteria;p__Proteobacteria;c__Gammaproteobacteria;o__Pseudomonadales;f__Moraxellaceae;g__Acinetobacter;s__Acinetobacter radioresistens
k141_1082432_flag_0_multi_41.2949_len_57417_06A	26S_bin.42	NA	d__Bacteria;p__Proteobacteria;c__Gammaproteobacteria;o__Pseudomonadales;f__Moraxellaceae;g__Acinetobacter;s__Acinetobacter sp004331285
k141_1083_flag_0_multi_47.6071_len_6964_01S	16A_bin.69	Viruses;Duplodnaviria;Heunggongvirae;Uroviricota;Caudoviricetes	d__Bacteria;p__Bacteroidota;c__Bacteroidia;o__Flavobacteriales;f__PHOS-HE28;g__PHOS-HE28;s__
k141_1083549_flag_1_multi_7.9109_len_12817_03A	09A_bin.18	NA	d__Bacteria;p__Planctomycetota;c__Planctomycetes;o__Gemmatales;f__Gemmataceae;g__;s__
k141_1083549_flag_1_multi_7.9109_len_12817_03A	03A_bin.22	NA	d__Bacteria;p__Planctomycetota;c__Planctomycetes;o__Gemmatales;f__Gemmataceae;g__;s__
k141_1083549_flag_1_multi_7.9109_len_12817_03A	07A_bin.81	NA	d__Bacteria;p__Planctomycetota;c__Planctomycetes;o__Gemmatales;f__Gemmataceae;g__;s__
k141_1083549_flag_1_multi_7.9109_len_12817_03A	12A_bin.95	NA	d__Bacteria;p__Planctomycetota;c__Planctomycetes;o__Gemmatales;f__Gemmataceae;g__;s__
k141_1083792_flag_0_multi_26.8315_len_6959_06A	21A_bin.41	Viruses;Duplodnaviria;Heunggongvirae;Uroviricota;Caudoviricetes	d__Bacteria;p__Proteobacteria;c__Alphaproteobacteria;o__Sphingomonadales;f__Sphingomonadaceae;g__Porphyrobacter;s__
k141_1083792_flag_0_multi_26.8315_len_6959_06A	04S_bin.87	Viruses;Duplodnaviria;Heunggongvirae;Uroviricota;Caudoviricetes	d__Bacteria;p__Proteobacteria;c__Alphaproteobacteria;o__Sphingomonadales;f__Sphingomonadaceae;g__Novosphingobium;s__
k141_1083792_flag_0_multi_26.8315_len_6959_06A	07S_bin.16	Viruses;Duplodnaviria;Heunggongvirae;Uroviricota;Caudoviricetes	d__Bacteria;p__Proteobacteria;c__Alphaproteobacteria;o__Sphingomonadales;f__Sphingomonadaceae;g__Novosphingobium;s__
k141_1083792_flag_0_multi_26.8315_len_6959_06A	20A_bin.57	Viruses;Duplodnaviria;Heunggongvirae;Uroviricota;Caudoviricetes	d__Bacteria;p__Proteobacteria;c__Alphaproteobacteria;o__Sphingomonadales;f__Sphingomonadaceae;g__Porphyrobacter;s__
k141_1083792_flag_0_multi_26.8315_len_6959_06A	02S_bin.7	Viruses;Duplodnaviria;Heunggongvirae;Uroviricota;Caudoviricetes	d__Bacteria;p__Proteobacteria;c__Alphaproteobacteria;o__Sphingomonadales;f__Sphingomonadaceae;g__Novosphingobium;s__
k141_1083792_flag_0_multi_26.8315_len_6959_06A	15S_bin.45	Viruses;Duplodnaviria;Heunggongvirae;Uroviricota;Caudoviricetes	d__Bacteria;p__Proteobacteria;c__Alphaproteobacteria;o__Sphingomonadales;f__Sphingomonadaceae;g__Novosphingobium;s__
k141_1083792_flag_0_multi_26.8315_len_6959_06A	25A_bin.4	Viruses;Duplodnaviria;Heunggongvirae;Uroviricota;Caudoviricetes	d__Bacteria;p__Proteobacteria;c__Alphaproteobacteria;o__Sphingomonadales;f__Sphingomonadaceae;g__Porphyrobacter;s__
k141_1083792_flag_0_multi_26.8315_len_6959_06A	04S_bin.80	Viruses;Duplodnaviria;Heunggongvirae;Uroviricota;Caudoviricetes	d__Bacteria;p__Proteobacteria;c__Alphaproteobacteria;o__Sphingomonadales;f__Sphingomonadaceae;g__Novosphingobium;s__
k141_1083792_flag_0_multi_26.8315_len_6959_06A	05S_bin.12	Viruses;Duplodnaviria;Heunggongvirae;Uroviricota;Caudoviricetes	d__Bacteria;p__Proteobacteria;c__Alphaproteobacteria;o__Sphingomonadales;f__Sphingomonadaceae;g__Novosphingobium;s__
k141_1083792_flag_0_multi_26.8315_len_6959_06A	04A_bin.95	Viruses;Duplodnaviria;Heunggongvirae;Uroviricota;Caudoviricetes	d__Bacteria;p__Proteobacteria;c__Alphaproteobacteria;o__Sphingomonadales;f__Sphingomonadaceae;g__Porphyrobacter;s__
k141_1083792_flag_0_multi_26.8315_len_6959_06A	23A_bin.32	Viruses;Duplodnaviria;Heunggongvirae;Uroviricota;Caudoviricetes	d__Bacteria;p__Proteobacteria;c__Alphaproteobacteria;o__Sphingomonadales;f__Sphingomonadaceae;g__Porphyrobacter;s__
k141_1083792_flag_0_multi_26.8315_len_6959_06A	03S_bin.7	Viruses;Duplodnaviria;Heunggongvirae;Uroviricota;Caudoviricetes	d__Bacteria;p__Proteobacteria;c__Alphaproteobacteria;o__Sphingomonadales;f__Sphingomonadaceae;g__Novosphingobium;s__
k141_1083792_flag_0_multi_26.8315_len_6959_06A	11A_bin.103	Viruses;Duplodnaviria;Heunggongvirae;Uroviricota;Caudoviricetes	d__Bacteria;p__Proteobacteria;c__Alphaproteobacteria;o__Sphingomonadales;f__Sphingomonadaceae;g__Porphyrobacter;s__
k141_1083792_flag_0_multi_26.8315_len_6959_06A	09S_bin.61	Viruses;Duplodnaviria;Heunggongvirae;Uroviricota;Caudoviricetes	d__Bacteria;p__Proteobacteria;c__Alphaproteobacteria;o__Sphingomonadales;f__Sphingomonadaceae;g__Novosphingobium;s__
k141_1083792_flag_0_multi_26.8315_len_6959_06A	32A_bin.57	Viruses;Duplodnaviria;Heunggongvirae;Uroviricota;Caudoviricetes	d__Bacteria;p__Proteobacteria;c__Alphaproteobacteria;o__Sphingomonadales;f__Sphingomonadaceae;g__Porphyrobacter;s__
k141_1083792_flag_0_multi_26.8315_len_6959_06A	03S_bin.63	Viruses;Duplodnaviria;Heunggongvirae;Uroviricota;Caudoviricetes	d__Bacteria;p__Proteobacteria;c__Alphaproteobacteria;o__Sphingomonadales;f__Sphingomonadaceae;g__Novosphingobium;s__
k141_1083792_flag_0_multi_26.8315_len_6959_06A	02S_bin.94	Viruses;Duplodnaviria;Heunggongvirae;Uroviricota;Caudoviricetes	d__Bacteria;p__Proteobacteria;c__Alphaproteobacteria;o__Sphingomonadales;f__Sphingomonadaceae;g__Novosphingobium;s__
k141_1083792_flag_0_multi_26.8315_len_6959_06A	22S_bin.30	Viruses;Duplodnaviria;Heunggongvirae;Uroviricota;Caudoviricetes	d__Bacteria;p__Proteobacteria;c__Alphaproteobacteria;o__Sphingomonadales;f__Sphingomonadaceae;g__Novosphingobium;s__
k141_1083792_flag_0_multi_26.8315_len_6959_06A	16A_bin.13	Viruses;Duplodnaviria;Heunggongvirae;Uroviricota;Caudoviricetes	d__Bacteria;p__Proteobacteria;c__Alphaproteobacteria;o__Sphingomonadales;f__Sphingomonadaceae;g__Sandaracinobacter;s__
k141_1083792_flag_0_multi_26.8315_len_6959_06A	07A_bin.67	Viruses;Duplodnaviria;Heunggongvirae;Uroviricota;Caudoviricetes	d__Bacteria;p__Proteobacteria;c__Alphaproteobacteria;o__Sphingomonadales;f__Sphingomonadaceae;g__Porphyrobacter;s__
k141_1083792_flag_0_multi_26.8315_len_6959_06A	01S_bin.61	Viruses;Duplodnaviria;Heunggongvirae;Uroviricota;Caudoviricetes	d__Bacteria;p__Proteobacteria;c__Alphaproteobacteria;o__Sphingomonadales;f__Sphingomonadaceae;g__Novosphingobium;s__
k141_1083792_flag_0_multi_26.8315_len_6959_06A	08A_bin.17	Viruses;Duplodnaviria;Heunggongvirae;Uroviricota;Caudoviricetes	d__Bacteria;p__Proteobacteria;c__Alphaproteobacteria;o__Sphingomonadales;f__Sphingomonadaceae;g__Porphyrobacter;s__
k141_1083792_flag_0_multi_26.8315_len_6959_06A	18A_bin.48	Viruses;Duplodnaviria;Heunggongvirae;Uroviricota;Caudoviricetes	d__Bacteria;p__Proteobacteria;c__Alphaproteobacteria;o__Sphingomonadales;f__Sphingomonadaceae;g__Porphyrobacter;s__
k141_1083792_flag_0_multi_26.8315_len_6959_06A	21A_bin.1	Viruses;Duplodnaviria;Heunggongvirae;Uroviricota;Caudoviricetes	d__Bacteria;p__Proteobacteria;c__Alphaproteobacteria;o__Sphingomonadales;f__Sphingomonadaceae;g__Sandaracinobacter;s__
k141_1083792_flag_0_multi_26.8315_len_6959_06A	07S_bin.23	Viruses;Duplodnaviria;Heunggongvirae;Uroviricota;Caudoviricetes	d__Bacteria;p__Proteobacteria;c__Alphaproteobacteria;o__Sphingomonadales;f__Sphingomonadaceae;g__Novosphingobium;s__
k141_1083792_flag_0_multi_26.8315_len_6959_06A	23S_bin.10	Viruses;Duplodnaviria;Heunggongvirae;Uroviricota;Caudoviricetes	d__Bacteria;p__Proteobacteria;c__Alphaproteobacteria;o__Sphingomonadales;f__Sphingomonadaceae;g__UBA1936;s__
k141_1083792_flag_0_multi_26.8315_len_6959_06A	05S_bin.37	Viruses;Duplodnaviria;Heunggongvirae;Uroviricota;Caudoviricetes	d__Bacteria;p__Proteobacteria;c__Alphaproteobacteria;o__Sphingomonadales;f__Sphingomonadaceae;g__Novosphingobium;s__
k141_1083792_flag_0_multi_26.8315_len_6959_06A	16A_bin.62	Viruses;Duplodnaviria;Heunggongvirae;Uroviricota;Caudoviricetes	d__Bacteria;p__Proteobacteria;c__Alphaproteobacteria;o__Sphingomonadales;f__Sphingomonadaceae;g__Porphyrobacter;s__
k141_1083792_flag_0_multi_26.8315_len_6959_06A	32S_bin.41	Viruses;Duplodnaviria;Heunggongvirae;Uroviricota;Caudoviricetes	d__Bacteria;p__Proteobacteria;c__Alphaproteobacteria;o__Sphingomonadales;f__Sphingomonadaceae;g__;s__
k141_1083792_flag_0_multi_26.8315_len_6959_06A	04A_bin.55	Viruses;Duplodnaviria;Heunggongvirae;Uroviricota;Caudoviricetes	d__Bacteria;p__Proteobacteria;c__Alphaproteobacteria;o__Sphingomonadales;f__Sphingomonadaceae;g__UBA1936;s__
k141_1083792_flag_0_multi_26.8315_len_6959_06A	02A_bin.4	Viruses;Duplodnaviria;Heunggongvirae;Uroviricota;Caudoviricetes	d__Bacteria;p__Proteobacteria;c__Alphaproteobacteria;o__Sphingomonadales;f__Sphingomonadaceae;g__Porphyrobacter;s__
k141_1083792_flag_0_multi_26.8315_len_6959_06A	30A_bin.2	Viruses;Duplodnaviria;Heunggongvirae;Uroviricota;Caudoviricetes	d__Bacteria;p__Proteobacteria;c__Alphaproteobacteria;o__Sphingomonadales;f__Sphingomonadaceae;g__Porphyrobacter;s__
k141_1083792_flag_0_multi_26.8315_len_6959_06A	01A_bin.3	Viruses;Duplodnaviria;Heunggongvirae;Uroviricota;Caudoviricetes	d__Bacteria;p__Proteobacteria;c__Alphaproteobacteria;o__Sphingomonadales;f__Sphingomonadaceae;g__Porphyrobacter;s__
k141_1083792_flag_0_multi_26.8315_len_6959_06A	04A_bin.13	Viruses;Duplodnaviria;Heunggongvirae;Uroviricota;Caudoviricetes	d__Bacteria;p__Proteobacteria;c__Alphaproteobacteria;o__Sphingomonadales;f__Sphingomonadaceae;g__Porphyrobacter;s__
k141_1083792_flag_0_multi_26.8315_len_6959_06A	07S_bin.38	Viruses;Duplodnaviria;Heunggongvirae;Uroviricota;Caudoviricetes	d__Bacteria;p__Proteobacteria;c__Alphaproteobacteria;o__Sphingomonadales;f__Sphingomonadaceae;g__Sphingopyxis;s__
k141_1083792_flag_0_multi_26.8315_len_6959_06A	16A_bin.31	Viruses;Duplodnaviria;Heunggongvirae;Uroviricota;Caudoviricetes	d__Bacteria;p__Proteobacteria;c__Alphaproteobacteria;o__Sphingomonadales;f__Sphingomonadaceae;g__UBA1936;s__
k141_1083792_flag_0_multi_26.8315_len_6959_06A	14S_bin.17	Viruses;Duplodnaviria;Heunggongvirae;Uroviricota;Caudoviricetes	d__Bacteria;p__Proteobacteria;c__Alphaproteobacteria;o__Sphingomonadales;f__Sphingomonadaceae;g__Novosphingobium;s__
k141_1083792_flag_0_multi_26.8315_len_6959_06A	02A_bin.13	Viruses;Duplodnaviria;Heunggongvirae;Uroviricota;Caudoviricetes	d__Bacteria;p__Proteobacteria;c__Alphaproteobacteria;o__Sphingomonadales;f__Sphingomonadaceae;g__Porphyrobacter;s__
k141_1083792_flag_0_multi_26.8315_len_6959_06A	03A_bin.39	Viruses;Duplodnaviria;Heunggongvirae;Uroviricota;Caudoviricetes	d__Bacteria;p__Proteobacteria;c__Alphaproteobacteria;o__Sphingomonadales;f__Sphingomonadaceae;g__Porphyrobacter;s__
k141_1083792_flag_0_multi_26.8315_len_6959_06A	29A_bin.19	Viruses;Duplodnaviria;Heunggongvirae;Uroviricota;Caudoviricetes	d__Bacteria;p__Proteobacteria;c__Alphaproteobacteria;o__Sphingomonadales;f__Sphingomonadaceae;g__Sandaracinobacter;s__
k141_1083792_flag_0_multi_26.8315_len_6959_06A	01A_bin.40	Viruses;Duplodnaviria;Heunggongvirae;Uroviricota;Caudoviricetes	d__Bacteria;p__Proteobacteria;c__Alphaproteobacteria;o__Sphingomonadales;f__Sphingomonadaceae;g__Porphyrobacter;s__
k141_1083792_flag_0_multi_26.8315_len_6959_06A	10A_bin.39	Viruses;Duplodnaviria;Heunggongvirae;Uroviricota;Caudoviricetes	d__Bacteria;p__Proteobacteria;c__Alphaproteobacteria;o__Sphingomonadales;f__Sphingomonadaceae;g__Porphyrobacter;s__
k141_1083792_flag_0_multi_26.8315_len_6959_06A	17S_bin.24	Viruses;Duplodnaviria;Heunggongvirae;Uroviricota;Caudoviricetes	d__Bacteria;p__Proteobacteria;c__Alphaproteobacteria;o__Sphingomonadales;f__Sphingomonadaceae;g__Sphingopyxis;s__
k141_1083792_flag_0_multi_26.8315_len_6959_06A	06S_bin.34	Viruses;Duplodnaviria;Heunggongvirae;Uroviricota;Caudoviricetes	d__Bacteria;p__Proteobacteria;c__Alphaproteobacteria;o__Sphingomonadales;f__Sphingomonadaceae;g__Novosphingobium;s__
k141_1083792_flag_0_multi_26.8315_len_6959_06A	05A_bin.105	Viruses;Duplodnaviria;Heunggongvirae;Uroviricota;Caudoviricetes	d__Bacteria;p__Proteobacteria;c__Alphaproteobacteria;o__Sphingomonadales;f__Sphingomonadaceae;g__Porphyrobacter;s__
k141_1083792_flag_0_multi_26.8315_len_6959_06A	02A_bin.11	Viruses;Duplodnaviria;Heunggongvirae;Uroviricota;Caudoviricetes	d__Bacteria;p__Proteobacteria;c__Alphaproteobacteria;o__Sphingomonadales;f__Sphingomonadaceae;g__Porphyrobacter;s__
k141_1083792_flag_0_multi_26.8315_len_6959_06A	01S_bin.21	Viruses;Duplodnaviria;Heunggongvirae;Uroviricota;Caudoviricetes	d__Bacteria;p__Proteobacteria;c__Alphaproteobacteria;o__Sphingomonadales;f__Sphingomonadaceae;g__Novosphingobium;s__
k141_1083792_flag_0_multi_26.8315_len_6959_06A	28A_bin.33	Viruses;Duplodnaviria;Heunggongvirae;Uroviricota;Caudoviricetes	d__Bacteria;p__Proteobacteria;c__Alphaproteobacteria;o__Sphingomonadales;f__Sphingomonadaceae;g__Porphyrobacter;s__
k141_1083792_flag_0_multi_26.8315_len_6959_06A	29A_bin.31	Viruses;Duplodnaviria;Heunggongvirae;Uroviricota;Caudoviricetes	d__Bacteria;p__Proteobacteria;c__Alphaproteobacteria;o__Sphingomonadales;f__Sphingomonadaceae;g__Porphyrobacter;s__
k141_1083792_flag_0_multi_26.8315_len_6959_06A	06S_bin.11	Viruses;Duplodnaviria;Heunggongvirae;Uroviricota;Caudoviricetes	d__Bacteria;p__Proteobacteria;c__Alphaproteobacteria;o__Sphingomonadales;f__Sphingomonadaceae;g__Novosphingobium;s__
k141_1083792_flag_0_multi_26.8315_len_6959_06A	21S_bin.40	Viruses;Duplodnaviria;Heunggongvirae;Uroviricota;Caudoviricetes	d__Bacteria;p__Proteobacteria;c__Alphaproteobacteria;o__Sphingomonadales;f__Sphingomonadaceae;g__Novosphingobium;s__
k141_1083792_flag_0_multi_26.8315_len_6959_06A	27A_bin.59	Viruses;Duplodnaviria;Heunggongvirae;Uroviricota;Caudoviricetes	d__Bacteria;p__Proteobacteria;c__Alphaproteobacteria;o__Sphingomonadales;f__Sphingomonadaceae;g__Porphyrobacter;s__
k141_1084134_flag_3_multi_19.0000_len_13473_03S	03S_bin.8	Viruses;Duplodnaviria;Heunggongvirae;Uroviricota;Caudoviricetes	d__Bacteria;p__Planctomycetota;c__Phycisphaerae;o__Phycisphaerales;f__SM1A02;g__F1-60-MAGs104;s__F1-60-MAGs104 sp005792145
k141_1084178_flag_0_multi_47.7395_len_12519_17S	23S_bin.19	Viruses;Duplodnaviria;Heunggongvirae;Uroviricota;Caudoviricetes	d__Bacteria;p__Deinococcota;c__Deinococci;o__Deinococcales;f__Deinococcaceae;g__Deinococcus;s__Deinococcus soli
k141_1084411_flag_0_multi_6.7836_len_7979_08S	10S_bin.56	Viruses;Duplodnaviria;Heunggongvirae;Uroviricota;Caudoviricetes	d__Bacteria;p__Actinobacteriota;c__Acidimicrobiia;o__Acidimicrobiales;f__UBA8139;g__F1-20-MAGs160;s__
k141_1084411_flag_0_multi_6.7836_len_7979_08S	14S_bin.53	Viruses;Duplodnaviria;Heunggongvirae;Uroviricota;Caudoviricetes	d__Bacteria;p__Actinobacteriota;c__Acidimicrobiia;o__Acidimicrobiales;f__UBA8139;g__F1-20-MAGs160;s__
k141_108459_flag_1_multi_6.6630_len_6177_31A	24A_bin.33	Viruses;Duplodnaviria;Heunggongvirae;Uroviricota;Caudoviricetes	d__Bacteria;p__Planctomycetota;c__Planctomycetes;o__Gemmatales;f__Gemmataceae;g__Fimbriiglobus;s__
k141_1084913_flag_1_multi_4.0000_len_5804_17A	17A_bin.74	Viruses;Duplodnaviria;Heunggongvirae;Uroviricota;Caudoviricetes	d__Bacteria;p__Verrucomicrobiota;c__Verrucomicrobiae;o__Verrucomicrobiales;f__Akkermansiaceae;g__Haloferula;s__
k141_1085116_flag_0_multi_59.5765_len_5664_07A	02A_bin.86	NA	d__Bacteria;p__Cyanobacteria;c__Cyanobacteriia;o__PCC-6307;f__Cyanobiaceae;g__Cyanobium_A;s__
k141_1085116_flag_0_multi_59.5765_len_5664_07A	19A_bin.39	NA	d__Bacteria;p__Cyanobacteria;c__Cyanobacteriia;o__PCC-6307;f__Cyanobiaceae;g__Vulcanococcus;s__
k141_1085116_flag_0_multi_59.5765_len_5664_07A	03A_bin.45	NA	d__Bacteria;p__Cyanobacteria;c__Cyanobacteriia;o__PCC-6307;f__Cyanobiaceae;g__Cyanobium_A;s__
k141_1085116_flag_0_multi_59.5765_len_5664_07A	04A_bin.28	NA	d__Bacteria;p__Cyanobacteria;c__Cyanobacteriia;o__PCC-6307;f__Cyanobiaceae;g__Cyanobium_A;s__
k141_1085116_flag_0_multi_59.5765_len_5664_07A	05A_bin.13	NA	d__Bacteria;p__Cyanobacteria;c__Cyanobacteriia;o__PCC-6307;f__Cyanobiaceae;g__Vulcanococcus;s__
k141_1085116_flag_0_multi_59.5765_len_5664_07A	14A_bin.20	NA	d__Bacteria;p__Cyanobacteria;c__Cyanobacteriia;o__PCC-6307;f__Cyanobiaceae;g__;s__
k141_1085116_flag_0_multi_59.5765_len_5664_07A	06A_bin.45	NA	d__Bacteria;p__Cyanobacteria;c__Cyanobacteriia;o__PCC-6307;f__Cyanobiaceae;g__Cyanobium_A;s__
k141_1085116_flag_0_multi_59.5765_len_5664_07A	18A_bin.66	NA	d__Bacteria;p__Cyanobacteria;c__Cyanobacteriia;o__PCC-6307;f__Cyanobiaceae;g__Cyanobium_A;s__
k141_1085116_flag_0_multi_59.5765_len_5664_07A	31A_bin.19	NA	d__Bacteria;p__Cyanobacteria;c__Cyanobacteriia;o__PCC-6307;f__Cyanobiaceae;g__;s__
k141_1085116_flag_0_multi_59.5765_len_5664_07A	17A_bin.27	NA	d__Bacteria;p__Cyanobacteria;c__Cyanobacteriia;o__PCC-6307;f__Cyanobiaceae;g__Cyanobium_A;s__
k141_1085116_flag_0_multi_59.5765_len_5664_07A	09A_bin.55	NA	d__Bacteria;p__Cyanobacteria;c__Cyanobacteriia;o__PCC-6307;f__Cyanobiaceae;g__Cyanobium_A;s__
k141_1085116_flag_0_multi_59.5765_len_5664_07A	29A_bin.39	NA	d__Bacteria;p__Cyanobacteria;c__Cyanobacteriia;o__PCC-6307;f__Cyanobiaceae;g__Cyanobium_A;s__
k141_1085116_flag_0_multi_59.5765_len_5664_07A	30A_bin.10	NA	d__Bacteria;p__Cyanobacteria;c__Cyanobacteriia;o__PCC-6307;f__Cyanobiaceae;g__Cyanobium_A;s__
k141_1085116_flag_0_multi_59.5765_len_5664_07A	19A_bin.24	NA	d__Bacteria;p__Cyanobacteria;c__Cyanobacteriia;o__PCC-6307;f__Cyanobiaceae;g__Cyanobium_A;s__
k141_1085116_flag_0_multi_59.5765_len_5664_07A	26A_bin.36	NA	d__Bacteria;p__Cyanobacteria;c__Cyanobacteriia;o__PCC-6307;f__Cyanobiaceae;g__Cyanobium_A;s__
k141_1085116_flag_0_multi_59.5765_len_5664_07A	24A_bin.9	NA	d__Bacteria;p__Cyanobacteria;c__Cyanobacteriia;o__PCC-6307;f__Cyanobiaceae;g__Cyanobium_A;s__
k141_1085116_flag_0_multi_59.5765_len_5664_07A	24A_bin.59	NA	d__Bacteria;p__Cyanobacteria;c__Cyanobacteriia;o__PCC-6307;f__Cyanobiaceae;g__Vulcanococcus;s__
k141_1085116_flag_0_multi_59.5765_len_5664_07A	32A_bin.69	NA	d__Bacteria;p__Cyanobacteria;c__Cyanobacteriia;o__PCC-6307;f__Cyanobiaceae;g__Cyanobium_A;s__
k141_1085116_flag_0_multi_59.5765_len_5664_07A	12A_bin.39	NA	d__Bacteria;p__Cyanobacteria;c__Cyanobacteriia;o__PCC-6307;f__Cyanobiaceae;g__Cyanobium_A;s__
k141_1085116_flag_0_multi_59.5765_len_5664_07A	23A_bin.7	NA	d__Bacteria;p__Cyanobacteria;c__Cyanobacteriia;o__PCC-6307;f__Cyanobiaceae;g__Cyanobium_A;s__
k141_1085116_flag_0_multi_59.5765_len_5664_07A	21A_bin.14	NA	d__Bacteria;p__Cyanobacteria;c__Cyanobacteriia;o__PCC-6307;f__Cyanobiaceae;g__Cyanobium_A;s__
k141_1085116_flag_0_multi_59.5765_len_5664_07A	28A_bin.24	NA	d__Bacteria;p__Cyanobacteria;c__Cyanobacteriia;o__PCC-6307;f__Cyanobiaceae;g__Cyanobium_A;s__
k141_1085116_flag_0_multi_59.5765_len_5664_07A	27A_bin.29	NA	d__Bacteria;p__Cyanobacteria;c__Cyanobacteriia;o__PCC-6307;f__Cyanobiaceae;g__Cyanobium_A;s__
k141_1085116_flag_0_multi_59.5765_len_5664_07A	20A_bin.8	NA	d__Bacteria;p__Cyanobacteria;c__Cyanobacteriia;o__PCC-6307;f__Cyanobiaceae;g__Cyanobium_A;s__
k141_1085116_flag_0_multi_59.5765_len_5664_07A	21A_bin.7	NA	d__Bacteria;p__Cyanobacteria;c__Cyanobacteriia;o__PCC-6307;f__Cyanobiaceae;g__;s__
k141_1085442_flag_1_multi_7.7327_len_7956_16A	09A_bin.8	Viruses;Duplodnaviria;Heunggongvirae;Uroviricota;Caudoviricetes	d__Bacteria;p__Proteobacteria;c__Gammaproteobacteria;o__Burkholderiales;f__Burkholderiaceae;g__UBA3064;s__
k141_1085621_flag_0_multi_8.9074_len_7454_22A	12A_bin.14	Viruses;Duplodnaviria;Heunggongvirae;Uroviricota;Caudoviricetes	d__Bacteria;p__Cyanobacteria;c__Cyanobacteriia;o__PCC-6307;f__Cyanobiaceae;g__;s__
k141_1085659_flag_0_multi_4.1106_len_8058_08A	03S_bin.3	Viruses;Duplodnaviria;Heunggongvirae;Uroviricota;Caudoviricetes	d__Bacteria;p__Bacteroidota;c__Kapabacteria;o__Kapabacteriales;f__UBA961;g__;s__
k141_1085679_flag_1_multi_5.0000_len_5148_25A	26A_bin.5	NA	d__Bacteria;p__Chloroflexota;c__Chloroflexia;o__Chloroflexales;f__Roseiflexaceae;g__UBA965;s__
k141_1085679_flag_1_multi_5.0000_len_5148_25A	28A_bin.52	NA	d__Bacteria;p__Chloroflexota;c__Chloroflexia;o__Chloroflexales;f__Roseiflexaceae;g__;s__
k141_1085679_flag_1_multi_5.0000_len_5148_25A	30A_bin.30	NA	d__Bacteria;p__Chloroflexota;c__Chloroflexia;o__Chloroflexales;f__Roseiflexaceae;g__;s__
k141_1085679_flag_1_multi_5.0000_len_5148_25A	31A_bin.62	NA	d__Bacteria;p__Chloroflexota;c__Chloroflexia;o__Chloroflexales;f__Roseiflexaceae;g__UBA965;s__
k141_1085679_flag_1_multi_5.0000_len_5148_25A	25A_bin.7	NA	d__Bacteria;p__Chloroflexota;c__Chloroflexia;o__Chloroflexales;f__Roseiflexaceae;g__UBA965;s__
k141_1085679_flag_1_multi_5.0000_len_5148_25A	27A_bin.20	NA	d__Bacteria;p__Chloroflexota;c__Chloroflexia;o__Chloroflexales;f__Roseiflexaceae;g__;s__
k141_1086138_flag_0_multi_13.6115_len_17005_02A	11A_bin.75	Viruses;Duplodnaviria;Heunggongvirae;Uroviricota;Caudoviricetes	d__Bacteria;p__Bacteroidota;c__Bacteroidia;o__Flavobacteriales;f__Flavobacteriaceae;g__Flavobacterium;s__
k141_1086571_flag_0_multi_12.0000_len_7139_05A	25A_bin.10	Viruses;Duplodnaviria;Heunggongvirae;Uroviricota;Caudoviricetes	d__Bacteria;p__Cyanobacteria;c__Cyanobacteriia;o__PCC-6307;f__Cyanobiaceae;g__;s__
k141_1086571_flag_0_multi_12.0000_len_7139_05A	23A_bin.30	Viruses;Duplodnaviria;Heunggongvirae;Uroviricota;Caudoviricetes	d__Bacteria;p__Proteobacteria;c__Gammaproteobacteria;o__Enterobacterales;f__Aeromonadaceae;g__Aeromonas;s__
k141_1087006_flag_0_multi_21.9834_len_28005_26A	31A_bin.17	Viruses;Duplodnaviria;Heunggongvirae;Uroviricota;Caudoviricetes	d__Bacteria;p__Verrucomicrobiota;c__Verrucomicrobiae;o__Verrucomicrobiales;f__Verrucomicrobiaceae;g__;s__
k141_1087009_flag_0_multi_8.9980_len_9181_27S	03S_bin.3	Unclassified	d__Bacteria;p__Bacteroidota;c__Kapabacteria;o__Kapabacteriales;f__UBA961;g__;s__
k141_1087046_flag_0_multi_8.6965_len_15638_30S	24S_bin.27	NA	d__Bacteria;p__Proteobacteria;c__Gammaproteobacteria;o__Pseudomonadales;f__Moraxellaceae;g__Moraxella_A;s__Moraxella_A osloensis_A
k141_1087046_flag_0_multi_8.6965_len_15638_30S	32S_bin.33	NA	d__Bacteria;p__Proteobacteria;c__Gammaproteobacteria;o__Pseudomonadales;f__Moraxellaceae;g__Moraxella_A;s__
k141_1087848_flag_0_multi_27.0000_len_20230_05A	26A_bin.1	Viruses;Duplodnaviria;Heunggongvirae;Uroviricota;Caudoviricetes	d__Bacteria;p__Planctomycetota;c__Phycisphaerae;o__Phycisphaerales;f__SM1A02;g__UBA2396;s__
k141_1089390_flag_0_multi_23.9797_len_25120_06A	06A_bin.12	Viruses;Duplodnaviria;Heunggongvirae;Uroviricota;Caudoviricetes	d__Bacteria;p__Proteobacteria;c__Gammaproteobacteria;o__Burkholderiales;f__Burkholderiaceae;g__Comamonas;s__Comamonas sp004364775
k141_1089720_flag_0_multi_5.4351_len_14015_17A	01A_bin.55	NA	d__Bacteria;p__Proteobacteria;c__Alphaproteobacteria;o__Caulobacterales;f__Caulobacteraceae;g__Caulobacter;s__
k141_1089720_flag_0_multi_5.4351_len_14015_17A	02A_bin.98	NA	d__Bacteria;p__Proteobacteria;c__Alphaproteobacteria;o__Caulobacterales;f__Caulobacteraceae;g__Caulobacter;s__
k141_1089720_flag_0_multi_5.4351_len_14015_17A	11A_bin.18	NA	d__Bacteria;p__Proteobacteria;c__Alphaproteobacteria;o__Caulobacterales;f__Caulobacteraceae;g__Caulobacter;s__
k141_1089720_flag_0_multi_5.4351_len_14015_17A	03A_bin.93	NA	d__Bacteria;p__Proteobacteria;c__Alphaproteobacteria;o__Caulobacterales;f__Caulobacteraceae;g__Caulobacter;s__
k141_1089720_flag_0_multi_5.4351_len_14015_17A	04A_bin.2	NA	d__Bacteria;p__Proteobacteria;c__Alphaproteobacteria;o__Caulobacterales;f__Caulobacteraceae;g__Caulobacter;s__
k141_1089720_flag_0_multi_5.4351_len_14015_17A	12A_bin.68	NA	d__Bacteria;p__Proteobacteria;c__Alphaproteobacteria;o__Caulobacterales;f__Caulobacteraceae;g__Caulobacter;s__
k141_1089720_flag_0_multi_5.4351_len_14015_17A	13A_bin.23	NA	d__Bacteria;p__Proteobacteria;c__Alphaproteobacteria;o__Caulobacterales;f__Caulobacteraceae;g__Caulobacter;s__
k141_1089720_flag_0_multi_5.4351_len_14015_17A	05A_bin.92	NA	d__Bacteria;p__Proteobacteria;c__Alphaproteobacteria;o__Caulobacterales;f__Caulobacteraceae;g__Caulobacter;s__
k141_1089720_flag_0_multi_5.4351_len_14015_17A	14A_bin.18	NA	d__Bacteria;p__Proteobacteria;c__Alphaproteobacteria;o__Caulobacterales;f__Caulobacteraceae;g__Caulobacter;s__
k141_1089720_flag_0_multi_5.4351_len_14015_17A	17A_bin.53	NA	d__Bacteria;p__Proteobacteria;c__Alphaproteobacteria;o__Caulobacterales;f__Caulobacteraceae;g__Caulobacter;s__
k141_1089720_flag_0_multi_5.4351_len_14015_17A	18A_bin.13	NA	d__Bacteria;p__Proteobacteria;c__Alphaproteobacteria;o__Caulobacterales;f__Caulobacteraceae;g__Caulobacter;s__
k141_1089720_flag_0_multi_5.4351_len_14015_17A	25A_bin.23	NA	d__Bacteria;p__Proteobacteria;c__Alphaproteobacteria;o__Caulobacterales;f__Caulobacteraceae;g__Caulobacter;s__
k141_1089720_flag_0_multi_5.4351_len_14015_17A	20A_bin.13	NA	d__Bacteria;p__Proteobacteria;c__Alphaproteobacteria;o__Caulobacterales;f__Caulobacteraceae;g__Caulobacter;s__
k141_1089720_flag_0_multi_5.4351_len_14015_17A	23A_bin.9	NA	d__Bacteria;p__Proteobacteria;c__Alphaproteobacteria;o__Caulobacterales;f__Caulobacteraceae;g__Caulobacter;s__
k141_1089720_flag_0_multi_5.4351_len_14015_17A	26A_bin.43	NA	d__Bacteria;p__Proteobacteria;c__Alphaproteobacteria;o__Caulobacterales;f__Caulobacteraceae;g__Caulobacter;s__
k141_1089720_flag_0_multi_5.4351_len_14015_17A	19A_bin.28	NA	d__Bacteria;p__Proteobacteria;c__Alphaproteobacteria;o__Caulobacterales;f__Caulobacteraceae;g__Caulobacter;s__
k141_1089720_flag_0_multi_5.4351_len_14015_17A	17A_bin.76	NA	d__Bacteria;p__Proteobacteria;c__Alphaproteobacteria;o__Caulobacterales;f__Caulobacteraceae;g__Caulobacter;s__
k141_1089720_flag_0_multi_5.4351_len_14015_17A	16A_bin.91	NA	d__Bacteria;p__Proteobacteria;c__Alphaproteobacteria;o__Caulobacterales;f__Caulobacteraceae;g__Caulobacter;s__
k141_1089720_flag_0_multi_5.4351_len_14015_17A	21A_bin.33	NA	d__Bacteria;p__Proteobacteria;c__Alphaproteobacteria;o__Caulobacterales;f__Caulobacteraceae;g__Caulobacter;s__
k141_1089720_flag_0_multi_5.4351_len_14015_17A	24A_bin.58	NA	d__Bacteria;p__Proteobacteria;c__Alphaproteobacteria;o__Caulobacterales;f__Caulobacteraceae;g__Caulobacter;s__
k141_1090268_flag_0_multi_19.8079_len_103189_03A	03S_bin.78	NA	d__Bacteria;p__Actinobacteriota;c__Actinomycetia;o__Actinomycetales;f__Microbacteriaceae;g__Rhodoluna;s__
k141_1090268_flag_0_multi_19.8079_len_103189_03A	01A_bin.43	NA	d__Bacteria;p__Actinobacteriota;c__Actinomycetia;o__Actinomycetales;f__Microbacteriaceae;g__Aquiluna;s__
k141_1090268_flag_0_multi_19.8079_len_103189_03A	01A_bin.6	NA	d__Bacteria;p__Actinobacteriota;c__Actinomycetia;o__Actinomycetales;f__Microbacteriaceae;g__Rhodoluna;s__
k141_1090268_flag_0_multi_19.8079_len_103189_03A	09A_bin.48	NA	d__Bacteria;p__Actinobacteriota;c__Actinomycetia;o__Actinomycetales;f__Microbacteriaceae;g__Aquiluna;s__
k141_1090268_flag_0_multi_19.8079_len_103189_03A	09A_bin.62	NA	d__Bacteria;p__Actinobacteriota;c__Actinomycetia;o__Actinomycetales;f__Microbacteriaceae;g__Aquiluna;s__
k141_1090268_flag_0_multi_19.8079_len_103189_03A	01S_bin.77	NA	d__Bacteria;p__Actinobacteriota;c__Actinomycetia;o__Actinomycetales;f__Microbacteriaceae;g__Rhodoluna;s__
k141_1090268_flag_0_multi_19.8079_len_103189_03A	02A_bin.110	NA	d__Bacteria;p__Actinobacteriota;c__Actinomycetia;o__Actinomycetales;f__Microbacteriaceae;g__Aquiluna;s__
k141_1090268_flag_0_multi_19.8079_len_103189_03A	10A_bin.33	NA	d__Bacteria;p__Actinobacteriota;c__Actinomycetia;o__Actinomycetales;f__Microbacteriaceae;g__Aquiluna;s__
k141_1090268_flag_0_multi_19.8079_len_103189_03A	02A_bin.46	NA	d__Bacteria;p__Actinobacteriota;c__Actinomycetia;o__Actinomycetales;f__Microbacteriaceae;g__Aquiluna;s__
k141_1090268_flag_0_multi_19.8079_len_103189_03A	10A_bin.80	NA	d__Bacteria;p__Actinobacteriota;c__Actinomycetia;o__Actinomycetales;f__Microbacteriaceae;g__Rhodoluna;s__
k141_1090268_flag_0_multi_19.8079_len_103189_03A	02S_bin.91	NA	d__Bacteria;p__Actinobacteriota;c__Actinomycetia;o__Actinomycetales;f__Microbacteriaceae;g__Rhodoluna;s__
k141_1090268_flag_0_multi_19.8079_len_103189_03A	11A_bin.26	NA	d__Bacteria;p__Actinobacteriota;c__Actinomycetia;o__Actinomycetales;f__Microbacteriaceae;g__Aquiluna;s__
k141_1090268_flag_0_multi_19.8079_len_103189_03A	03A_bin.60	NA	d__Bacteria;p__Actinobacteriota;c__Actinomycetia;o__Actinomycetales;f__Microbacteriaceae;g__Rhodoluna;s__
k141_1090268_flag_0_multi_19.8079_len_103189_03A	11S_bin.60	NA	d__Bacteria;p__Actinobacteriota;c__Actinomycetia;o__Actinomycetales;f__Microbacteriaceae;g__Rhodoluna;s__
k141_1090268_flag_0_multi_19.8079_len_103189_03A	04A_bin.35	NA	d__Bacteria;p__Actinobacteriota;c__Actinomycetia;o__Actinomycetales;f__Microbacteriaceae;g__Aquiluna;s__
k141_1090268_flag_0_multi_19.8079_len_103189_03A	04A_bin.71	NA	d__Bacteria;p__Actinobacteriota;c__Actinomycetia;o__Actinomycetales;f__Microbacteriaceae;g__Rhodoluna;s__
k141_1090268_flag_0_multi_19.8079_len_103189_03A	05A_bin.1	NA	d__Bacteria;p__Actinobacteriota;c__Actinomycetia;o__Actinomycetales;f__Microbacteriaceae;g__Rhodoluna;s__
k141_1090268_flag_0_multi_19.8079_len_103189_03A	05A_bin.6	NA	d__Bacteria;p__Actinobacteriota;c__Actinomycetia;o__Actinomycetales;f__Microbacteriaceae;g__Aquiluna;s__
k141_1090268_flag_0_multi_19.8079_len_103189_03A	05A_bin.94	NA	d__Bacteria;p__Actinobacteriota;c__Actinomycetia;o__Actinomycetales;f__Microbacteriaceae;g__Aquiluna;s__
k141_1090268_flag_0_multi_19.8079_len_103189_03A	14S_bin.39	NA	d__Bacteria;p__Actinobacteriota;c__Actinomycetia;o__Actinomycetales;f__Microbacteriaceae;g__Rhodoluna;s__
k141_1090268_flag_0_multi_19.8079_len_103189_03A	06S_bin.90	NA	d__Bacteria;p__Actinobacteriota;c__Actinomycetia;o__Actinomycetales;f__Microbacteriaceae;g__Rhodoluna;s__
k141_1090268_flag_0_multi_19.8079_len_103189_03A	15A_bin.32	NA	d__Bacteria;p__Actinobacteriota;c__Actinomycetia;o__Actinomycetales;f__Microbacteriaceae;g__Aquiluna;s__
k141_1090268_flag_0_multi_19.8079_len_103189_03A	25A_bin.14	NA	d__Bacteria;p__Actinobacteriota;c__Actinomycetia;o__Actinomycetales;f__Microbacteriaceae;g__Rhodoluna;s__
k141_1090268_flag_0_multi_19.8079_len_103189_03A	07A_bin.70	NA	d__Bacteria;p__Actinobacteriota;c__Actinomycetia;o__Actinomycetales;f__Microbacteriaceae;g__Rhodoluna;s__
k141_1090268_flag_0_multi_19.8079_len_103189_03A	15S_bin.5	NA	d__Bacteria;p__Actinobacteriota;c__Actinomycetia;o__Actinomycetales;f__Microbacteriaceae;g__Rhodoluna;s__
k141_1090268_flag_0_multi_19.8079_len_103189_03A	16A_bin.10	NA	d__Bacteria;p__Actinobacteriota;c__Actinomycetia;o__Actinomycetales;f__Microbacteriaceae;g__Aquiluna;s__
k141_1090268_flag_0_multi_19.8079_len_103189_03A	07S_bin.71	NA	d__Bacteria;p__Actinobacteriota;c__Actinomycetia;o__Actinomycetales;f__Microbacteriaceae;g__Rhodoluna;s__
k141_1090268_flag_0_multi_19.8079_len_103189_03A	16A_bin.43	NA	d__Bacteria;p__Actinobacteriota;c__Actinomycetia;o__Actinomycetales;f__Microbacteriaceae;g__Rhodoluna;s__
k141_1090268_flag_0_multi_19.8079_len_103189_03A	08A_bin.108	NA	d__Bacteria;p__Actinobacteriota;c__Actinomycetia;o__Actinomycetales;f__Microbacteriaceae;g__Aquiluna;s__
k141_1090268_flag_0_multi_19.8079_len_103189_03A	11A_bin.101	NA	d__Bacteria;p__Actinobacteriota;c__Actinomycetia;o__Actinomycetales;f__Microbacteriaceae;g__Rhodoluna;s__
k141_1090268_flag_0_multi_19.8079_len_103189_03A	08A_bin.26	NA	d__Bacteria;p__Actinobacteriota;c__Actinomycetia;o__Actinomycetales;f__Microbacteriaceae;g__Aquiluna;s__
k141_1090268_flag_0_multi_19.8079_len_103189_03A	08A_bin.48	NA	d__Bacteria;p__Actinobacteriota;c__Actinomycetia;o__Actinomycetales;f__Microbacteriaceae;g__Rhodoluna;s__
k141_1090268_flag_0_multi_19.8079_len_103189_03A	16S_bin.45	NA	d__Bacteria;p__Actinobacteriota;c__Actinomycetia;o__Actinomycetales;f__Microbacteriaceae;g__Rhodoluna;s__
k141_1090268_flag_0_multi_19.8079_len_103189_03A	09A_bin.30	NA	d__Bacteria;p__Actinobacteriota;c__Actinomycetia;o__Actinomycetales;f__Microbacteriaceae;g__Rhodoluna;s__
k141_1090268_flag_0_multi_19.8079_len_103189_03A	17S_bin.47	NA	d__Bacteria;p__Actinobacteriota;c__Actinomycetia;o__Actinomycetales;f__Microbacteriaceae;g__Rhodoluna;s__
k141_1090268_flag_0_multi_19.8079_len_103189_03A	18A_bin.24	NA	d__Bacteria;p__Actinobacteriota;c__Actinomycetia;o__Actinomycetales;f__Microbacteriaceae;g__Aquiluna;s__
k141_1090268_flag_0_multi_19.8079_len_103189_03A	18A_bin.25	NA	d__Bacteria;p__Actinobacteriota;c__Actinomycetia;o__Actinomycetales;f__Microbacteriaceae;g__Aquiluna;s__
k141_1090268_flag_0_multi_19.8079_len_103189_03A	12A_bin.8	NA	d__Bacteria;p__Actinobacteriota;c__Actinomycetia;o__Actinomycetales;f__Microbacteriaceae;g__Aquiluna;s__
k141_1090268_flag_0_multi_19.8079_len_103189_03A	10A_bin.72	NA	d__Bacteria;p__Actinobacteriota;c__Actinomycetia;o__Actinomycetales;f__Microbacteriaceae;g__Aquiluna;s__
k141_1090268_flag_0_multi_19.8079_len_103189_03A	13A_bin.36	NA	d__Bacteria;p__Actinobacteriota;c__Actinomycetia;o__Actinomycetales;f__Microbacteriaceae;g__Aquiluna;s__
k141_1090268_flag_0_multi_19.8079_len_103189_03A	22A_bin.61	NA	d__Bacteria;p__Actinobacteriota;c__Actinomycetia;o__Actinomycetales;f__Microbacteriaceae;g__Rhodoluna;s__
k141_1090268_flag_0_multi_19.8079_len_103189_03A	19A_bin.16	NA	d__Bacteria;p__Actinobacteriota;c__Actinomycetia;o__Actinomycetales;f__Microbacteriaceae;g__Rhodoluna;s__
k141_1090268_flag_0_multi_19.8079_len_103189_03A	10S_bin.32	NA	d__Bacteria;p__Actinobacteriota;c__Actinomycetia;o__Actinomycetales;f__Microbacteriaceae;g__Rhodoluna;s__
k141_1090268_flag_0_multi_19.8079_len_103189_03A	11A_bin.107	NA	d__Bacteria;p__Actinobacteriota;c__Actinomycetia;o__Actinomycetales;f__Microbacteriaceae;g__Aquiluna;s__
k141_1090268_flag_0_multi_19.8079_len_103189_03A	14A_bin.56	NA	d__Bacteria;p__Actinobacteriota;c__Actinomycetia;o__Actinomycetales;f__Microbacteriaceae;g__Aquiluna;s__
k141_1090268_flag_0_multi_19.8079_len_103189_03A	24A_bin.5	NA	d__Bacteria;p__Actinobacteriota;c__Actinomycetia;o__Actinomycetales;f__Microbacteriaceae;g__Rhodoluna;s__
k141_1090268_flag_0_multi_19.8079_len_103189_03A	12A_bin.53	NA	d__Bacteria;p__Actinobacteriota;c__Actinomycetia;o__Actinomycetales;f__Microbacteriaceae;g__Aquiluna;s__
k141_1090268_flag_0_multi_19.8079_len_103189_03A	12A_bin.81	NA	d__Bacteria;p__Actinobacteriota;c__Actinomycetia;o__Actinomycetales;f__Microbacteriaceae;g__Rhodoluna;s__
k141_1090268_flag_0_multi_19.8079_len_103189_03A	15A_bin.8	NA	d__Bacteria;p__Actinobacteriota;c__Actinomycetia;o__Actinomycetales;f__Microbacteriaceae;g__Aquiluna;s__
k141_1090268_flag_0_multi_19.8079_len_103189_03A	25A_bin.32	NA	d__Bacteria;p__Actinobacteriota;c__Actinomycetia;o__Actinomycetales;f__Microbacteriaceae;g__Aquiluna;s__
k141_1090268_flag_0_multi_19.8079_len_103189_03A	12S_bin.45	NA	d__Bacteria;p__Actinobacteriota;c__Actinomycetia;o__Actinomycetales;f__Microbacteriaceae;g__Rhodoluna;s__
k141_1090268_flag_0_multi_19.8079_len_103189_03A	22S_bin.14	NA	d__Bacteria;p__Actinobacteriota;c__Actinomycetia;o__Actinomycetales;f__Microbacteriaceae;g__Rhodoluna;s__
k141_1090268_flag_0_multi_19.8079_len_103189_03A	24A_bin.12	NA	d__Bacteria;p__Actinobacteriota;c__Actinomycetia;o__Actinomycetales;f__Microbacteriaceae;g__Aquiluna;s__
k141_1090268_flag_0_multi_19.8079_len_103189_03A	24A_bin.19	NA	d__Bacteria;p__Actinobacteriota;c__Actinomycetia;o__Actinomycetales;f__Microbacteriaceae;g__Aquiluna;s__
k141_1090268_flag_0_multi_19.8079_len_103189_03A	14A_bin.28	NA	d__Bacteria;p__Actinobacteriota;c__Actinomycetia;o__Actinomycetales;f__Microbacteriaceae;g__Rhodoluna;s__
k141_1090268_flag_0_multi_19.8079_len_103189_03A	14A_bin.34	NA	d__Bacteria;p__Actinobacteriota;c__Actinomycetia;o__Actinomycetales;f__Microbacteriaceae;g__Aquiluna;s__
k141_1090268_flag_0_multi_19.8079_len_103189_03A	25A_bin.11	NA	d__Bacteria;p__Actinobacteriota;c__Actinomycetia;o__Actinomycetales;f__Microbacteriaceae;g__Rhodoluna;s__
k141_1090268_flag_0_multi_19.8079_len_103189_03A	17A_bin.28	NA	d__Bacteria;p__Actinobacteriota;c__Actinomycetia;o__Actinomycetales;f__Microbacteriaceae;g__Rhodoluna;s__
k141_1090268_flag_0_multi_19.8079_len_103189_03A	30A_bin.35	NA	d__Bacteria;p__Actinobacteriota;c__Actinomycetia;o__Actinomycetales;f__Microbacteriaceae;g__Aquiluna;s__
k141_1090268_flag_0_multi_19.8079_len_103189_03A	18S_bin.36	NA	d__Bacteria;p__Actinobacteriota;c__Actinomycetia;o__Actinomycetales;f__Microbacteriaceae;g__Rhodoluna;s__
k141_1090268_flag_0_multi_19.8079_len_103189_03A	31A_bin.49	NA	d__Bacteria;p__Actinobacteriota;c__Actinomycetia;o__Actinomycetales;f__Microbacteriaceae;g__Aquiluna;s__
k141_1090268_flag_0_multi_19.8079_len_103189_03A	30A_bin.63	NA	d__Bacteria;p__Actinobacteriota;c__Actinomycetia;o__Actinomycetales;f__Microbacteriaceae;g__Aquiluna;s__
k141_1090268_flag_0_multi_19.8079_len_103189_03A	32A_bin.39	NA	d__Bacteria;p__Actinobacteriota;c__Actinomycetia;o__Actinomycetales;f__Microbacteriaceae;g__Aquiluna;s__
k141_1090268_flag_0_multi_19.8079_len_103189_03A	31S_bin.19	NA	d__Bacteria;p__Actinobacteriota;c__Actinomycetia;o__Actinomycetales;f__Microbacteriaceae;g__Rhodoluna;s__
k141_1090268_flag_0_multi_19.8079_len_103189_03A	27S_bin.47	NA	d__Bacteria;p__Actinobacteriota;c__Actinomycetia;o__Actinomycetales;f__Microbacteriaceae;g__Rhodoluna;s__
k141_1090268_flag_0_multi_19.8079_len_103189_03A	21A_bin.9	NA	d__Bacteria;p__Actinobacteriota;c__Actinomycetia;o__Actinomycetales;f__Microbacteriaceae;g__Aquiluna;s__
k141_1090268_flag_0_multi_19.8079_len_103189_03A	29A_bin.59	NA	d__Bacteria;p__Actinobacteriota;c__Actinomycetia;o__Actinomycetales;f__Microbacteriaceae;g__Aquiluna;s__
k141_1090268_flag_0_multi_19.8079_len_103189_03A	18A_bin.29	NA	d__Bacteria;p__Actinobacteriota;c__Actinomycetia;o__Actinomycetales;f__Microbacteriaceae;g__Rhodoluna;s__
k141_1090268_flag_0_multi_19.8079_len_103189_03A	29A_bin.52	NA	d__Bacteria;p__Actinobacteriota;c__Actinomycetia;o__Actinomycetales;f__Microbacteriaceae;g__Aquiluna;s__
k141_1090268_flag_0_multi_19.8079_len_103189_03A	21A_bin.51	NA	d__Bacteria;p__Actinobacteriota;c__Actinomycetia;o__Actinomycetales;f__Microbacteriaceae;g__Rhodoluna;s__
k141_1090419_flag_0_multi_14.2173_len_5793_29S	01S_bin.34	NA	d__Bacteria;p__Proteobacteria;c__Gammaproteobacteria;o__Pseudomonadales;f__Moraxellaceae;g__Acinetobacter;s__Acinetobacter johnsonii
k141_1090419_flag_0_multi_14.2173_len_5793_29S	28S_bin.17	NA	d__Bacteria;p__Proteobacteria;c__Gammaproteobacteria;o__Pseudomonadales;f__Moraxellaceae;g__Alkanindiges;s__Alkanindiges sp001982605
k141_1090419_flag_0_multi_14.2173_len_5793_29S	10S_bin.3	NA	d__Bacteria;p__Proteobacteria;c__Gammaproteobacteria;o__Burkholderiales;f__Methylophilaceae;g__Methylopumilus;s__
k141_1090419_flag_0_multi_14.2173_len_5793_29S	11S_bin.15	NA	d__Bacteria;p__Proteobacteria;c__Gammaproteobacteria;o__Pseudomonadales;f__Moraxellaceae;g__Acinetobacter;s__Acinetobacter johnsonii
k141_1090419_flag_0_multi_14.2173_len_5793_29S	06A_bin.15	NA	d__Bacteria;p__Proteobacteria;c__Gammaproteobacteria;o__Pseudomonadales;f__Moraxellaceae;g__Acinetobacter;s__Acinetobacter indicus
k141_1090419_flag_0_multi_14.2173_len_5793_29S	06A_bin.40	NA	d__Bacteria;p__Proteobacteria;c__Gammaproteobacteria;o__Pseudomonadales;f__Moraxellaceae;g__Acinetobacter;s__
k141_1090419_flag_0_multi_14.2173_len_5793_29S	06A_bin.50	NA	d__Bacteria;p__Proteobacteria;c__Gammaproteobacteria;o__Pseudomonadales;f__Moraxellaceae;g__Acinetobacter;s__Acinetobacter pittii
k141_1090419_flag_0_multi_14.2173_len_5793_29S	06A_bin.7	NA	d__Bacteria;p__Proteobacteria;c__Gammaproteobacteria;o__Pseudomonadales;f__Moraxellaceae;g__Acinetobacter;s__Acinetobacter radioresistens
k141_1090419_flag_0_multi_14.2173_len_5793_29S	15S_bin.18	NA	d__Bacteria;p__Proteobacteria;c__Gammaproteobacteria;o__Pseudomonadales;f__Moraxellaceae;g__Acinetobacter;s__
k141_1090419_flag_0_multi_14.2173_len_5793_29S	15S_bin.28	NA	d__Bacteria;p__Proteobacteria;c__Gammaproteobacteria;o__Pseudomonadales;f__Moraxellaceae;g__Acinetobacter;s__Acinetobacter pittii
k141_1090419_flag_0_multi_14.2173_len_5793_29S	26S_bin.42	NA	d__Bacteria;p__Proteobacteria;c__Gammaproteobacteria;o__Pseudomonadales;f__Moraxellaceae;g__Acinetobacter;s__Acinetobacter sp004331285
k141_1090419_flag_0_multi_14.2173_len_5793_29S	08S_bin.30	NA	d__Bacteria;p__Proteobacteria;c__Gammaproteobacteria;o__Pseudomonadales;f__Moraxellaceae;g__Acinetobacter;s__Acinetobacter pittii
k141_1090419_flag_0_multi_14.2173_len_5793_29S	17S_bin.18	NA	d__Bacteria;p__Proteobacteria;c__Gammaproteobacteria;o__Pseudomonadales;f__Moraxellaceae;g__Acinetobacter;s__Acinetobacter johnsonii
k141_1090419_flag_0_multi_14.2173_len_5793_29S	17S_bin.22	NA	d__Bacteria;p__Proteobacteria;c__Gammaproteobacteria;o__Pseudomonadales;f__Moraxellaceae;g__Acinetobacter;s__Acinetobacter pittii
k141_1090419_flag_0_multi_14.2173_len_5793_29S	10S_bin.30	NA	d__Bacteria;p__Proteobacteria;c__Gammaproteobacteria;o__Pseudomonadales;f__Moraxellaceae;g__Acinetobacter;s__Acinetobacter idrijaensis
k141_1090419_flag_0_multi_14.2173_len_5793_29S	16S_bin.16	NA	d__Bacteria;p__Proteobacteria;c__Gammaproteobacteria;o__Pseudomonadales;f__Moraxellaceae;g__Acinetobacter;s__Acinetobacter radioresistens
k141_1090419_flag_0_multi_14.2173_len_5793_29S	23S_bin.48	NA	d__Bacteria;p__Actinobacteriota;c__Actinomycetia;o__Nanopelagicales;f__UBA5976;g__UBA5976;s__
k141_1090419_flag_0_multi_14.2173_len_5793_29S	11S_bin.24	NA	d__Bacteria;p__Proteobacteria;c__Gammaproteobacteria;o__Burkholderiales;f__Methylophilaceae;g__Methylopumilus;s__
k141_1090419_flag_0_multi_14.2173_len_5793_29S	20S_bin.2	NA	d__Bacteria;p__Proteobacteria;c__Gammaproteobacteria;o__Pseudomonadales;f__Moraxellaceae;g__Acinetobacter;s__Acinetobacter sp004331285
k141_1090419_flag_0_multi_14.2173_len_5793_29S	32S_bin.52	NA	d__Bacteria;p__Proteobacteria;c__Gammaproteobacteria;o__Pseudomonadales;f__Moraxellaceae;g__Acinetobacter;s__Acinetobacter johnsonii
k141_1090419_flag_0_multi_14.2173_len_5793_29S	21S_bin.36	NA	d__Bacteria;p__Proteobacteria;c__Gammaproteobacteria;o__Pseudomonadales;f__Moraxellaceae;g__Acinetobacter;s__Acinetobacter johnsonii
k141_1090419_flag_0_multi_14.2173_len_5793_29S	29A_bin.61	NA	d__Bacteria;p__Proteobacteria;c__Gammaproteobacteria;o__Pseudomonadales;f__Moraxellaceae;g__Acinetobacter;s__Acinetobacter johnsonii
k141_1090419_flag_0_multi_14.2173_len_5793_29S	23S_bin.50	NA	d__Bacteria;p__Proteobacteria;c__Gammaproteobacteria;o__Pseudomonadales;f__Moraxellaceae;g__Acinetobacter;s__
k141_1090419_flag_0_multi_14.2173_len_5793_29S	24A_bin.34	NA	d__Bacteria;p__Proteobacteria;c__Gammaproteobacteria;o__Pseudomonadales;f__Moraxellaceae;g__Acinetobacter;s__Acinetobacter johnsonii
k141_1090419_flag_0_multi_14.2173_len_5793_29S	19S_bin.23	NA	d__Bacteria;p__Proteobacteria;c__Gammaproteobacteria;o__Pseudomonadales;f__Moraxellaceae;g__Acinetobacter;s__Acinetobacter johnsonii
k141_1090419_flag_0_multi_14.2173_len_5793_29S	14S_bin.15	NA	d__Bacteria;p__Proteobacteria;c__Gammaproteobacteria;o__Pseudomonadales;f__Moraxellaceae;g__Acinetobacter;s__Acinetobacter pittii
k141_1090419_flag_0_multi_14.2173_len_5793_29S	28A_bin.13	NA	d__Bacteria;p__Proteobacteria;c__Gammaproteobacteria;o__Pseudomonadales;f__Moraxellaceae;g__Acinetobacter;s__Acinetobacter johnsonii
k141_1090419_flag_0_multi_14.2173_len_5793_29S	14S_bin.44	NA	d__Bacteria;p__Proteobacteria;c__Gammaproteobacteria;o__Pseudomonadales;f__Moraxellaceae;g__Acinetobacter;s__
k141_1090419_flag_0_multi_14.2173_len_5793_29S	14S_bin.46	NA	d__Bacteria;p__Proteobacteria;c__Gammaproteobacteria;o__Burkholderiales;f__Methylophilaceae;g__Methylopumilus;s__
k141_1090419_flag_0_multi_14.2173_len_5793_29S	24S_bin.36	NA	d__Bacteria;p__Proteobacteria;c__Gammaproteobacteria;o__Pseudomonadales;f__Moraxellaceae;g__Acinetobacter;s__Acinetobacter sp004331285
k141_1090419_flag_0_multi_14.2173_len_5793_29S	30A_bin.15	NA	d__Bacteria;p__Proteobacteria;c__Gammaproteobacteria;o__Pseudomonadales;f__Moraxellaceae;g__Acinetobacter;s__Acinetobacter radioresistens
k141_1090419_flag_0_multi_14.2173_len_5793_29S	20S_bin.44	NA	d__Bacteria;p__Proteobacteria;c__Gammaproteobacteria;o__Pseudomonadales;f__Moraxellaceae;g__Acinetobacter;s__Acinetobacter johnsonii
k141_1090419_flag_0_multi_14.2173_len_5793_29S	30S_bin.29	NA	d__Bacteria;p__Proteobacteria;c__Gammaproteobacteria;o__Pseudomonadales;f__Moraxellaceae;g__Alkanindiges;s__Alkanindiges sp001982605
k141_1090419_flag_0_multi_14.2173_len_5793_29S	24S_bin.13	NA	d__Bacteria;p__Proteobacteria;c__Gammaproteobacteria;o__Pseudomonadales;f__Moraxellaceae;g__Acinetobacter;s__Acinetobacter johnsonii
k141_1090470_flag_1_multi_30.9118_len_29382_03S_1	01S_bin.9	NA	d__Bacteria;p__Verrucomicrobiota;c__Verrucomicrobiae;o__Chthoniobacterales;f__Chthoniobacteraceae;g__Chthoniobacter;s__
k141_1090470_flag_1_multi_30.9118_len_29382_03S_1	02S_bin.31	NA	d__Bacteria;p__Verrucomicrobiota;c__Verrucomicrobiae;o__Chthoniobacterales;f__Chthoniobacteraceae;g__Chthoniobacter;s__
k141_1090470_flag_1_multi_30.9118_len_29382_03S_1	03S_bin.27	NA	d__Bacteria;p__Verrucomicrobiota;c__Verrucomicrobiae;o__Chthoniobacterales;f__Chthoniobacteraceae;g__Chthoniobacter;s__
k141_1090470_flag_1_multi_30.9118_len_29382_03S_1	04S_bin.35	NA	d__Bacteria;p__Verrucomicrobiota;c__Verrucomicrobiae;o__Chthoniobacterales;f__Chthoniobacteraceae;g__Chthoniobacter;s__
k141_1090470_flag_1_multi_30.9118_len_29382_03S_1	05S_bin.65	NA	d__Bacteria;p__Verrucomicrobiota;c__Verrucomicrobiae;o__Chthoniobacterales;f__Chthoniobacteraceae;g__Chthoniobacter;s__
k141_1090470_flag_1_multi_30.9118_len_29382_03S_1	06S_bin.47	NA	d__Bacteria;p__Verrucomicrobiota;c__Verrucomicrobiae;o__Chthoniobacterales;f__Chthoniobacteraceae;g__Chthoniobacter;s__
k141_1090959_flag_0_multi_19.3018_len_6924_27A	26A_bin.1	Viruses;Duplodnaviria;Heunggongvirae;Uroviricota;Caudoviricetes	d__Bacteria;p__Planctomycetota;c__Phycisphaerae;o__Phycisphaerales;f__SM1A02;g__UBA2396;s__
k141_109102_flag_0_multi_22.8753_len_53668_21S	15S_bin.44	Viruses	d__Bacteria;p__Proteobacteria;c__Alphaproteobacteria;o__Pelagibacterales;f__Pelagibacteraceae;g__Fonsibacter;s__Fonsibacter ubiquis
k141_109102_flag_0_multi_22.8753_len_53668_21S	05S_bin.36	Viruses	d__Bacteria;p__Proteobacteria;c__Gammaproteobacteria;o__Burkholderiales;f__Methylophilaceae;g__Methylopumilus;s__
k141_1091647_flag_1_multi_4.9840_len_5214_26A	26A_bin.1	Viruses;Duplodnaviria;Heunggongvirae;Uroviricota;Caudoviricetes	d__Bacteria;p__Planctomycetota;c__Phycisphaerae;o__Phycisphaerales;f__SM1A02;g__UBA2396;s__
k141_1091699_flag_1_multi_9.0000_len_13193_19A	26A_bin.1	Viruses;Duplodnaviria;Heunggongvirae;Uroviricota;Caudoviricetes	d__Bacteria;p__Planctomycetota;c__Phycisphaerae;o__Phycisphaerales;f__SM1A02;g__UBA2396;s__
k141_1092170_flag_0_multi_24.7509_len_26947_30S	30S_bin.3	NA	d__Bacteria;p__Actinobacteriota;c__Actinomycetia;o__Actinomycetales;f__Microbacteriaceae;g__Microbacterium;s__
k141_1092297_flag_1_multi_6.8530_len_9213_26A	01S_bin.28	Viruses;Duplodnaviria;Heunggongvirae;Uroviricota;Caudoviricetes	d__Bacteria;p__Proteobacteria;c__Alphaproteobacteria;o__Sphingomonadales;f__Sphingomonadaceae;g__Sphingorhabdus_B;s__
k141_1092415_flag_0_multi_28.9501_len_11227_23A	05A_bin.95	Viruses;Duplodnaviria;Heunggongvirae;Uroviricota;Caudoviricetes	d__Bacteria;p__Bacteroidota;c__Kapabacteria;o__Kapabacteriales;f__UBA961;g__UBA961;s__UBA961 sp005788035
k141_1093605_flag_1_multi_11.0000_len_10855_04S	09S_bin.69	Viruses;Duplodnaviria;Heunggongvirae;Uroviricota;Caudoviricetes	d__Bacteria;p__Proteobacteria;c__Alphaproteobacteria;o__Rhizobiales;f__Beijerinckiaceae;g__Alsobacter;s__
k141_1093640_flag_0_multi_9.9853_len_13645_02S	01A_bin.43	NA	d__Bacteria;p__Actinobacteriota;c__Actinomycetia;o__Actinomycetales;f__Microbacteriaceae;g__Aquiluna;s__
k141_1093640_flag_0_multi_9.9853_len_13645_02S	09A_bin.30	NA	d__Bacteria;p__Actinobacteriota;c__Actinomycetia;o__Actinomycetales;f__Microbacteriaceae;g__Rhodoluna;s__
k141_1093640_flag_0_multi_9.9853_len_13645_02S	01A_bin.6	NA	d__Bacteria;p__Actinobacteriota;c__Actinomycetia;o__Actinomycetales;f__Microbacteriaceae;g__Rhodoluna;s__
k141_1093640_flag_0_multi_9.9853_len_13645_02S	17S_bin.47	NA	d__Bacteria;p__Actinobacteriota;c__Actinomycetia;o__Actinomycetales;f__Microbacteriaceae;g__Rhodoluna;s__
k141_1093640_flag_0_multi_9.9853_len_13645_02S	18A_bin.29	NA	d__Bacteria;p__Actinobacteriota;c__Actinomycetia;o__Actinomycetales;f__Microbacteriaceae;g__Rhodoluna;s__
k141_1093640_flag_0_multi_9.9853_len_13645_02S	01S_bin.77	NA	d__Bacteria;p__Actinobacteriota;c__Actinomycetia;o__Actinomycetales;f__Microbacteriaceae;g__Rhodoluna;s__
k141_1093640_flag_0_multi_9.9853_len_13645_02S	02A_bin.110	NA	d__Bacteria;p__Actinobacteriota;c__Actinomycetia;o__Actinomycetales;f__Microbacteriaceae;g__Aquiluna;s__
k141_1093640_flag_0_multi_9.9853_len_13645_02S	10A_bin.33	NA	d__Bacteria;p__Actinobacteriota;c__Actinomycetia;o__Actinomycetales;f__Microbacteriaceae;g__Aquiluna;s__
k141_1093640_flag_0_multi_9.9853_len_13645_02S	10A_bin.80	NA	d__Bacteria;p__Actinobacteriota;c__Actinomycetia;o__Actinomycetales;f__Microbacteriaceae;g__Rhodoluna;s__
k141_1093640_flag_0_multi_9.9853_len_13645_02S	29A_bin.52	NA	d__Bacteria;p__Actinobacteriota;c__Actinomycetia;o__Actinomycetales;f__Microbacteriaceae;g__Aquiluna;s__
k141_1093640_flag_0_multi_9.9853_len_13645_02S	10S_bin.32	NA	d__Bacteria;p__Actinobacteriota;c__Actinomycetia;o__Actinomycetales;f__Microbacteriaceae;g__Rhodoluna;s__
k141_1093640_flag_0_multi_9.9853_len_13645_02S	02S_bin.91	NA	d__Bacteria;p__Actinobacteriota;c__Actinomycetia;o__Actinomycetales;f__Microbacteriaceae;g__Rhodoluna;s__
k141_1093640_flag_0_multi_9.9853_len_13645_02S	03A_bin.60	NA	d__Bacteria;p__Actinobacteriota;c__Actinomycetia;o__Actinomycetales;f__Microbacteriaceae;g__Rhodoluna;s__
k141_1093640_flag_0_multi_9.9853_len_13645_02S	03S_bin.78	NA	d__Bacteria;p__Actinobacteriota;c__Actinomycetia;o__Actinomycetales;f__Microbacteriaceae;g__Rhodoluna;s__
k141_1093640_flag_0_multi_9.9853_len_13645_02S	04A_bin.35	NA	d__Bacteria;p__Actinobacteriota;c__Actinomycetia;o__Actinomycetales;f__Microbacteriaceae;g__Aquiluna;s__
k141_1093640_flag_0_multi_9.9853_len_13645_02S	04A_bin.71	NA	d__Bacteria;p__Actinobacteriota;c__Actinomycetia;o__Actinomycetales;f__Microbacteriaceae;g__Rhodoluna;s__
k141_1093640_flag_0_multi_9.9853_len_13645_02S	05A_bin.1	NA	d__Bacteria;p__Actinobacteriota;c__Actinomycetia;o__Actinomycetales;f__Microbacteriaceae;g__Rhodoluna;s__
k141_1093640_flag_0_multi_9.9853_len_13645_02S	05A_bin.6	NA	d__Bacteria;p__Actinobacteriota;c__Actinomycetia;o__Actinomycetales;f__Microbacteriaceae;g__Aquiluna;s__
k141_1093640_flag_0_multi_9.9853_len_13645_02S	23A_bin.45	NA	d__Bacteria;p__Actinobacteriota;c__Actinomycetia;o__Actinomycetales;f__Microbacteriaceae;g__Aquiluna;s__
k141_1093640_flag_0_multi_9.9853_len_13645_02S	24A_bin.12	NA	d__Bacteria;p__Actinobacteriota;c__Actinomycetia;o__Actinomycetales;f__Microbacteriaceae;g__Aquiluna;s__
k141_1093640_flag_0_multi_9.9853_len_13645_02S	14S_bin.39	NA	d__Bacteria;p__Actinobacteriota;c__Actinomycetia;o__Actinomycetales;f__Microbacteriaceae;g__Rhodoluna;s__
k141_1093640_flag_0_multi_9.9853_len_13645_02S	06S_bin.90	NA	d__Bacteria;p__Actinobacteriota;c__Actinomycetia;o__Actinomycetales;f__Microbacteriaceae;g__Rhodoluna;s__
k141_1093640_flag_0_multi_9.9853_len_13645_02S	15A_bin.32	NA	d__Bacteria;p__Actinobacteriota;c__Actinomycetia;o__Actinomycetales;f__Microbacteriaceae;g__Aquiluna;s__
k141_1093640_flag_0_multi_9.9853_len_13645_02S	25A_bin.14	NA	d__Bacteria;p__Actinobacteriota;c__Actinomycetia;o__Actinomycetales;f__Microbacteriaceae;g__Rhodoluna;s__
k141_1093640_flag_0_multi_9.9853_len_13645_02S	07A_bin.70	NA	d__Bacteria;p__Actinobacteriota;c__Actinomycetia;o__Actinomycetales;f__Microbacteriaceae;g__Rhodoluna;s__
k141_1093640_flag_0_multi_9.9853_len_13645_02S	22A_bin.61	NA	d__Bacteria;p__Actinobacteriota;c__Actinomycetia;o__Actinomycetales;f__Microbacteriaceae;g__Rhodoluna;s__
k141_1093640_flag_0_multi_9.9853_len_13645_02S	07S_bin.71	NA	d__Bacteria;p__Actinobacteriota;c__Actinomycetia;o__Actinomycetales;f__Microbacteriaceae;g__Rhodoluna;s__
k141_1093640_flag_0_multi_9.9853_len_13645_02S	08A_bin.108	NA	d__Bacteria;p__Actinobacteriota;c__Actinomycetia;o__Actinomycetales;f__Microbacteriaceae;g__Aquiluna;s__
k141_1093640_flag_0_multi_9.9853_len_13645_02S	08A_bin.26	NA	d__Bacteria;p__Actinobacteriota;c__Actinomycetia;o__Actinomycetales;f__Microbacteriaceae;g__Aquiluna;s__
k141_1093640_flag_0_multi_9.9853_len_13645_02S	08A_bin.48	NA	d__Bacteria;p__Actinobacteriota;c__Actinomycetia;o__Actinomycetales;f__Microbacteriaceae;g__Rhodoluna;s__
k141_1093640_flag_0_multi_9.9853_len_13645_02S	17A_bin.28	NA	d__Bacteria;p__Actinobacteriota;c__Actinomycetia;o__Actinomycetales;f__Microbacteriaceae;g__Rhodoluna;s__
k141_1093640_flag_0_multi_9.9853_len_13645_02S	09A_bin.48	NA	d__Bacteria;p__Actinobacteriota;c__Actinomycetia;o__Actinomycetales;f__Microbacteriaceae;g__Aquiluna;s__
k141_1093640_flag_0_multi_9.9853_len_13645_02S	12A_bin.53	NA	d__Bacteria;p__Actinobacteriota;c__Actinomycetia;o__Actinomycetales;f__Microbacteriaceae;g__Aquiluna;s__
k141_1093640_flag_0_multi_9.9853_len_13645_02S	18A_bin.24	NA	d__Bacteria;p__Actinobacteriota;c__Actinomycetia;o__Actinomycetales;f__Microbacteriaceae;g__Aquiluna;s__
k141_1093640_flag_0_multi_9.9853_len_13645_02S	12A_bin.81	NA	d__Bacteria;p__Actinobacteriota;c__Actinomycetia;o__Actinomycetales;f__Microbacteriaceae;g__Rhodoluna;s__
k141_1093640_flag_0_multi_9.9853_len_13645_02S	15A_bin.8	NA	d__Bacteria;p__Actinobacteriota;c__Actinomycetia;o__Actinomycetales;f__Microbacteriaceae;g__Aquiluna;s__
k141_1093640_flag_0_multi_9.9853_len_13645_02S	11A_bin.101	NA	d__Bacteria;p__Actinobacteriota;c__Actinomycetia;o__Actinomycetales;f__Microbacteriaceae;g__Rhodoluna;s__
k141_1093640_flag_0_multi_9.9853_len_13645_02S	11A_bin.26	NA	d__Bacteria;p__Actinobacteriota;c__Actinomycetia;o__Actinomycetales;f__Microbacteriaceae;g__Aquiluna;s__
k141_1093640_flag_0_multi_9.9853_len_13645_02S	11S_bin.60	NA	d__Bacteria;p__Actinobacteriota;c__Actinomycetia;o__Actinomycetales;f__Microbacteriaceae;g__Rhodoluna;s__
k141_1093640_flag_0_multi_9.9853_len_13645_02S	32A_bin.39	NA	d__Bacteria;p__Actinobacteriota;c__Actinomycetia;o__Actinomycetales;f__Microbacteriaceae;g__Aquiluna;s__
k141_1093640_flag_0_multi_9.9853_len_13645_02S	12S_bin.45	NA	d__Bacteria;p__Actinobacteriota;c__Actinomycetia;o__Actinomycetales;f__Microbacteriaceae;g__Rhodoluna;s__
k141_1093640_flag_0_multi_9.9853_len_13645_02S	14A_bin.28	NA	d__Bacteria;p__Actinobacteriota;c__Actinomycetia;o__Actinomycetales;f__Microbacteriaceae;g__Rhodoluna;s__
k141_1093640_flag_0_multi_9.9853_len_13645_02S	16S_bin.45	NA	d__Bacteria;p__Actinobacteriota;c__Actinomycetia;o__Actinomycetales;f__Microbacteriaceae;g__Rhodoluna;s__
k141_1093640_flag_0_multi_9.9853_len_13645_02S	31A_bin.49	NA	d__Bacteria;p__Actinobacteriota;c__Actinomycetia;o__Actinomycetales;f__Microbacteriaceae;g__Aquiluna;s__
k141_1093640_flag_0_multi_9.9853_len_13645_02S	27A_bin.13	NA	d__Bacteria;p__Actinobacteriota;c__Actinomycetia;o__Actinomycetales;f__Microbacteriaceae;g__Aquiluna;s__
k141_1093640_flag_0_multi_9.9853_len_13645_02S	24A_bin.5	NA	d__Bacteria;p__Actinobacteriota;c__Actinomycetia;o__Actinomycetales;f__Microbacteriaceae;g__Rhodoluna;s__
k141_1093640_flag_0_multi_9.9853_len_13645_02S	18S_bin.36	NA	d__Bacteria;p__Actinobacteriota;c__Actinomycetia;o__Actinomycetales;f__Microbacteriaceae;g__Rhodoluna;s__
k141_1093640_flag_0_multi_9.9853_len_13645_02S	22S_bin.14	NA	d__Bacteria;p__Actinobacteriota;c__Actinomycetia;o__Actinomycetales;f__Microbacteriaceae;g__Rhodoluna;s__
k141_1093640_flag_0_multi_9.9853_len_13645_02S	15S_bin.5	NA	d__Bacteria;p__Actinobacteriota;c__Actinomycetia;o__Actinomycetales;f__Microbacteriaceae;g__Rhodoluna;s__
k141_1093640_flag_0_multi_9.9853_len_13645_02S	29A_bin.59	NA	d__Bacteria;p__Actinobacteriota;c__Actinomycetia;o__Actinomycetales;f__Microbacteriaceae;g__Aquiluna;s__
k141_1093640_flag_0_multi_9.9853_len_13645_02S	19A_bin.16	NA	d__Bacteria;p__Actinobacteriota;c__Actinomycetia;o__Actinomycetales;f__Microbacteriaceae;g__Rhodoluna;s__
k141_1093640_flag_0_multi_9.9853_len_13645_02S	28A_bin.57	NA	d__Bacteria;p__Actinobacteriota;c__Actinomycetia;o__Actinomycetales;f__Microbacteriaceae;g__Aquiluna;s__
k141_1093640_flag_0_multi_9.9853_len_13645_02S	25A_bin.32	NA	d__Bacteria;p__Actinobacteriota;c__Actinomycetia;o__Actinomycetales;f__Microbacteriaceae;g__Aquiluna;s__
k141_1093640_flag_0_multi_9.9853_len_13645_02S	16A_bin.43	NA	d__Bacteria;p__Actinobacteriota;c__Actinomycetia;o__Actinomycetales;f__Microbacteriaceae;g__Rhodoluna;s__
k141_1093640_flag_0_multi_9.9853_len_13645_02S	27S_bin.47	NA	d__Bacteria;p__Actinobacteriota;c__Actinomycetia;o__Actinomycetales;f__Microbacteriaceae;g__Rhodoluna;s__
k141_1093640_flag_0_multi_9.9853_len_13645_02S	24A_bin.19	NA	d__Bacteria;p__Actinobacteriota;c__Actinomycetia;o__Actinomycetales;f__Microbacteriaceae;g__Aquiluna;s__
k141_1093640_flag_0_multi_9.9853_len_13645_02S	25A_bin.11	NA	d__Bacteria;p__Actinobacteriota;c__Actinomycetia;o__Actinomycetales;f__Microbacteriaceae;g__Rhodoluna;s__
k141_1093640_flag_0_multi_9.9853_len_13645_02S	31S_bin.19	NA	d__Bacteria;p__Actinobacteriota;c__Actinomycetia;o__Actinomycetales;f__Microbacteriaceae;g__Rhodoluna;s__
k141_1093640_flag_0_multi_9.9853_len_13645_02S	18S_bin.38	NA	d__Bacteria;p__Actinobacteriota;c__Actinomycetia;o__Actinomycetales;f__Microbacteriaceae;g__Rhodoluna;s__
k141_1093640_flag_0_multi_9.9853_len_13645_02S	21A_bin.51	NA	d__Bacteria;p__Actinobacteriota;c__Actinomycetia;o__Actinomycetales;f__Microbacteriaceae;g__Rhodoluna;s__
k141_1093640_flag_0_multi_9.9853_len_13645_02S	30A_bin.63	NA	d__Bacteria;p__Actinobacteriota;c__Actinomycetia;o__Actinomycetales;f__Microbacteriaceae;g__Aquiluna;s__
k141_109394_flag_1_multi_22.3959_len_70687_15S_1	14S_bin.20	Viruses;Duplodnaviria;Heunggongvirae;Uroviricota;Caudoviricetes	d__Bacteria;p__Cyanobacteria;c__Cyanobacteriia;o__PCC-6307;f__Cyanobiaceae;g__Cyanobium_A;s__
k141_1094103_flag_1_multi_7.0000_len_6191_31S	04S_bin.21	NA	d__Bacteria;p__Actinobacteriota;c__Actinomycetia;o__Nanopelagicales;f__Nanopelagicaceae;g__Nanopelagicus;s__
k141_1094459_flag_1_multi_6.9841_len_8453_30S	13S_bin.63	Viruses;Duplodnaviria;Heunggongvirae;Uroviricota;Caudoviricetes	d__Bacteria;p__Planctomycetota;c__Planctomycetes;o__Gemmatales;f__Gemmataceae;g__UBA969;s__UBA969 sp003671255
k141_1094459_flag_1_multi_6.9841_len_8453_30S	19S_bin.14	Viruses;Duplodnaviria;Heunggongvirae;Uroviricota;Caudoviricetes	d__Bacteria;p__Planctomycetota;c__Planctomycetes;o__Gemmatales;f__Gemmataceae;g__UBA969;s__UBA969 sp003671255
k141_1094459_flag_1_multi_6.9841_len_8453_30S	06S_bin.97	Viruses;Duplodnaviria;Heunggongvirae;Uroviricota;Caudoviricetes	d__Bacteria;p__Planctomycetota;c__Planctomycetes;o__Gemmatales;f__Gemmataceae;g__UBA969;s__UBA969 sp003671255
k141_1094459_flag_1_multi_6.9841_len_8453_30S	11S_bin.8	Viruses;Duplodnaviria;Heunggongvirae;Uroviricota;Caudoviricetes	d__Bacteria;p__Planctomycetota;c__Planctomycetes;o__Gemmatales;f__Gemmataceae;g__UBA969;s__UBA969 sp003671255
k141_1095192_flag_1_multi_10.0000_len_24138_02S	02S_bin.52	Viruses;Duplodnaviria;Heunggongvirae;Uroviricota;Caudoviricetes	d__Bacteria;p__Verrucomicrobiota;c__Verrucomicrobiae;o__Opitutales;f__UBA953;g__UBA953;s__UBA953 sp003569245
k141_1095443_flag_1_multi_4.0000_len_6245_14A	08A_bin.23	Viruses;Duplodnaviria;Heunggongvirae;Uroviricota;Caudoviricetes	d__Bacteria;p__Proteobacteria;c__Gammaproteobacteria;o__Steroidobacterales;f__Steroidobacteraceae;g__UBA964;s__
k141_1095760_flag_0_multi_10.1547_len_40934_02A	01A_bin.4	NA	d__Bacteria;p__Actinobacteriota;c__Acidimicrobiia;o__Acidimicrobiales;f__Ilumatobacteraceae;g__F1-20-MAGs119;s__
k141_1095760_flag_0_multi_10.1547_len_40934_02A	10A_bin.34	NA	d__Bacteria;p__Actinobacteriota;c__Acidimicrobiia;o__Acidimicrobiales;f__Ilumatobacteraceae;g__F1-20-MAGs119;s__
k141_1095760_flag_0_multi_10.1547_len_40934_02A	02A_bin.62	NA	d__Bacteria;p__Actinobacteriota;c__Acidimicrobiia;o__Acidimicrobiales;f__Ilumatobacteraceae;g__F1-20-MAGs119;s__
k141_1095760_flag_0_multi_10.1547_len_40934_02A	03A_bin.41	NA	d__Bacteria;p__Actinobacteriota;c__Acidimicrobiia;o__Acidimicrobiales;f__Ilumatobacteraceae;g__F1-20-MAGs119;s__
k141_1095760_flag_0_multi_10.1547_len_40934_02A	11A_bin.96	NA	d__Bacteria;p__Actinobacteriota;c__Acidimicrobiia;o__Acidimicrobiales;f__Ilumatobacteraceae;g__F1-20-MAGs119;s__
k141_1095760_flag_0_multi_10.1547_len_40934_02A	04A_bin.105	NA	d__Bacteria;p__Actinobacteriota;c__Acidimicrobiia;o__Acidimicrobiales;f__Ilumatobacteraceae;g__F1-20-MAGs119;s__
k141_1095760_flag_0_multi_10.1547_len_40934_02A	21A_bin.4	NA	d__Bacteria;p__Actinobacteriota;c__Acidimicrobiia;o__Acidimicrobiales;f__Ilumatobacteraceae;g__F1-20-MAGs119;s__
k141_1095760_flag_0_multi_10.1547_len_40934_02A	05A_bin.44	NA	d__Bacteria;p__Actinobacteriota;c__Acidimicrobiia;o__Acidimicrobiales;f__Ilumatobacteraceae;g__F1-20-MAGs119;s__
k141_1095760_flag_0_multi_10.1547_len_40934_02A	25A_bin.30	NA	d__Bacteria;p__Actinobacteriota;c__Acidimicrobiia;o__Acidimicrobiales;f__Ilumatobacteraceae;g__F1-20-MAGs119;s__
k141_1095760_flag_0_multi_10.1547_len_40934_02A	07A_bin.64	NA	d__Bacteria;p__Actinobacteriota;c__Acidimicrobiia;o__Acidimicrobiales;f__Ilumatobacteraceae;g__F1-20-MAGs119;s__
k141_1095760_flag_0_multi_10.1547_len_40934_02A	08A_bin.43	NA	d__Bacteria;p__Actinobacteriota;c__Acidimicrobiia;o__Acidimicrobiales;f__Ilumatobacteraceae;g__F1-20-MAGs119;s__
k141_1095760_flag_0_multi_10.1547_len_40934_02A	08A_bin.67	NA	d__Bacteria;p__Actinobacteriota;c__Acidimicrobiia;o__Acidimicrobiales;f__Ilumatobacteraceae;g__UBA2093;s__
k141_1095760_flag_0_multi_10.1547_len_40934_02A	09A_bin.3	NA	d__Bacteria;p__Actinobacteriota;c__Acidimicrobiia;o__Acidimicrobiales;f__Ilumatobacteraceae;g__UBA2093;s__
k141_1095760_flag_0_multi_10.1547_len_40934_02A	09A_bin.57	NA	d__Bacteria;p__Actinobacteriota;c__Acidimicrobiia;o__Acidimicrobiales;f__Ilumatobacteraceae;g__F1-20-MAGs119;s__
k141_1095760_flag_0_multi_10.1547_len_40934_02A	22A_bin.45	NA	d__Bacteria;p__Actinobacteriota;c__Acidimicrobiia;o__Acidimicrobiales;f__Ilumatobacteraceae;g__F1-20-MAGs119;s__
k141_1095760_flag_0_multi_10.1547_len_40934_02A	20A_bin.5	NA	d__Bacteria;p__Actinobacteriota;c__Acidimicrobiia;o__Acidimicrobiales;f__Ilumatobacteraceae;g__F1-20-MAGs119;s__
k141_1095760_flag_0_multi_10.1547_len_40934_02A	12A_bin.51	NA	d__Bacteria;p__Actinobacteriota;c__Acidimicrobiia;o__Acidimicrobiales;f__Ilumatobacteraceae;g__F1-20-MAGs119;s__
k141_1095760_flag_0_multi_10.1547_len_40934_02A	16A_bin.73	NA	d__Bacteria;p__Actinobacteriota;c__Acidimicrobiia;o__Acidimicrobiales;f__Ilumatobacteraceae;g__F1-20-MAGs119;s__
k141_1096349_flag_0_multi_5.7457_len_5844_19S	20S_bin.37	Viruses;Duplodnaviria;Heunggongvirae;Uroviricota;Caudoviricetes	d__Bacteria;p__Firmicutes;c__Bacilli;o__Exiguobacterales;f__Exiguobacteraceae;g__Exiguobacterium_A;s__Exiguobacterium_A indicum
k141_1096703_flag_1_multi_6.4352_len_7209_06S	06S_bin.20	Viruses;Duplodnaviria;Heunggongvirae;Uroviricota;Caudoviricetes	d__Bacteria;p__Proteobacteria;c__Alphaproteobacteria;o__Acetobacterales;f__Acetobacteraceae;g__Ga0074136;s__
k141_1097013_flag_0_multi_5.9820_len_6249_08A	10A_bin.77	Viruses;Duplodnaviria;Heunggongvirae;Uroviricota;Caudoviricetes	d__Bacteria;p__Acidobacteriota;c__Holophagae;o__Holophagales;f__Holophagaceae;g__UBA12189;s__UBA12189 sp003530835
k141_109707_flag_0_multi_119.9185_len_13692_16S	09A_bin.34	Viruses;Duplodnaviria;Heunggongvirae;Uroviricota;Caudoviricetes	d__Bacteria;p__Cyanobacteria;c__Cyanobacteriia;o__PCC-6307;f__Cyanobiaceae;g__Synechococcus_D;s__Synechococcus_D lacustris
k141_109707_flag_0_multi_119.9185_len_13692_16S	08S_bin.61	Viruses;Duplodnaviria;Heunggongvirae;Uroviricota;Caudoviricetes	d__Bacteria;p__Cyanobacteria;c__Cyanobacteriia;o__PCC-6307;f__Cyanobiaceae;g__Synechococcus_D;s__Synechococcus_D lacustris
k141_109707_flag_0_multi_119.9185_len_13692_16S	31S_bin.18	Viruses;Duplodnaviria;Heunggongvirae;Uroviricota;Caudoviricetes	d__Bacteria;p__Cyanobacteria;c__Cyanobacteriia;o__PCC-6307;f__Cyanobiaceae;g__Synechococcus_D;s__Synechococcus_D lacustris
k141_109707_flag_0_multi_119.9185_len_13692_16S	07A_bin.22	Viruses;Duplodnaviria;Heunggongvirae;Uroviricota;Caudoviricetes	d__Bacteria;p__Cyanobacteria;c__Cyanobacteriia;o__PCC-6307;f__Cyanobiaceae;g__Synechococcus_D;s__Synechococcus_D lacustris
k141_109707_flag_0_multi_119.9185_len_13692_16S	13S_bin.38	Viruses;Duplodnaviria;Heunggongvirae;Uroviricota;Caudoviricetes	d__Bacteria;p__Cyanobacteria;c__Cyanobacteriia;o__PCC-6307;f__Cyanobiaceae;g__Synechococcus_D;s__Synechococcus_D lacustris
k141_109707_flag_0_multi_119.9185_len_13692_16S	26S_bin.43	Viruses;Duplodnaviria;Heunggongvirae;Uroviricota;Caudoviricetes	d__Bacteria;p__Cyanobacteria;c__Cyanobacteriia;o__PCC-6307;f__Cyanobiaceae;g__Synechococcus_D;s__Synechococcus_D lacustris
k141_109707_flag_0_multi_119.9185_len_13692_16S	09S_bin.42	Viruses;Duplodnaviria;Heunggongvirae;Uroviricota;Caudoviricetes	d__Bacteria;p__Cyanobacteria;c__Cyanobacteriia;o__PCC-6307;f__Cyanobiaceae;g__Synechococcus_D;s__Synechococcus_D lacustris
k141_109707_flag_0_multi_119.9185_len_13692_16S	05S_bin.55	Viruses;Duplodnaviria;Heunggongvirae;Uroviricota;Caudoviricetes	d__Bacteria;p__Cyanobacteria;c__Cyanobacteriia;o__PCC-6307;f__Cyanobiaceae;g__Synechococcus_D;s__Synechococcus_D lacustris
k141_109707_flag_0_multi_119.9185_len_13692_16S	17S_bin.6	Viruses;Duplodnaviria;Heunggongvirae;Uroviricota;Caudoviricetes	d__Bacteria;p__Cyanobacteria;c__Cyanobacteriia;o__PCC-6307;f__Cyanobiaceae;g__Synechococcus_D;s__Synechococcus_D lacustris
k141_109707_flag_0_multi_119.9185_len_13692_16S	07S_bin.15	Viruses;Duplodnaviria;Heunggongvirae;Uroviricota;Caudoviricetes	d__Bacteria;p__Cyanobacteria;c__Cyanobacteriia;o__PCC-6307;f__Cyanobiaceae;g__Synechococcus_D;s__Synechococcus_D lacustris
k141_109707_flag_0_multi_119.9185_len_13692_16S	01S_bin.11	Viruses;Duplodnaviria;Heunggongvirae;Uroviricota;Caudoviricetes	d__Bacteria;p__Cyanobacteria;c__Cyanobacteriia;o__PCC-6307;f__Cyanobiaceae;g__Synechococcus_D;s__Synechococcus_D lacustris
k141_109707_flag_0_multi_119.9185_len_13692_16S	06A_bin.49	Viruses;Duplodnaviria;Heunggongvirae;Uroviricota;Caudoviricetes	d__Bacteria;p__Cyanobacteria;c__Cyanobacteriia;o__PCC-6307;f__Cyanobiaceae;g__Synechococcus_D;s__Synechococcus_D lacustris
k141_109707_flag_0_multi_119.9185_len_13692_16S	30S_bin.30	Viruses;Duplodnaviria;Heunggongvirae;Uroviricota;Caudoviricetes	d__Bacteria;p__Cyanobacteria;c__Cyanobacteriia;o__PCC-6307;f__Cyanobiaceae;g__Synechococcus_D;s__Synechococcus_D lacustris
k141_109707_flag_0_multi_119.9185_len_13692_16S	18S_bin.33	Viruses;Duplodnaviria;Heunggongvirae;Uroviricota;Caudoviricetes	d__Bacteria;p__Cyanobacteria;c__Cyanobacteriia;o__PCC-6307;f__Cyanobiaceae;g__Synechococcus_D;s__Synechococcus_D lacustris
k141_109707_flag_0_multi_119.9185_len_13692_16S	12A_bin.31	Viruses;Duplodnaviria;Heunggongvirae;Uroviricota;Caudoviricetes	d__Bacteria;p__Cyanobacteria;c__Cyanobacteriia;o__PCC-6307;f__Cyanobiaceae;g__Synechococcus_D;s__Synechococcus_D lacustris
k141_109707_flag_0_multi_119.9185_len_13692_16S	01A_bin.26	Viruses;Duplodnaviria;Heunggongvirae;Uroviricota;Caudoviricetes	d__Bacteria;p__Cyanobacteria;c__Cyanobacteriia;o__PCC-6307;f__Cyanobiaceae;g__Synechococcus_D;s__Synechococcus_D lacustris
k141_109707_flag_0_multi_119.9185_len_13692_16S	11A_bin.33	Viruses;Duplodnaviria;Heunggongvirae;Uroviricota;Caudoviricetes	d__Bacteria;p__Cyanobacteria;c__Cyanobacteriia;o__PCC-6307;f__Cyanobiaceae;g__Synechococcus_D;s__Synechococcus_D lacustris
k141_109707_flag_0_multi_119.9185_len_13692_16S	21S_bin.28	Viruses;Duplodnaviria;Heunggongvirae;Uroviricota;Caudoviricetes	d__Bacteria;p__Cyanobacteria;c__Cyanobacteriia;o__PCC-6307;f__Cyanobiaceae;g__Synechococcus_D;s__Synechococcus_D lacustris
k141_109707_flag_0_multi_119.9185_len_13692_16S	14S_bin.57	Viruses;Duplodnaviria;Heunggongvirae;Uroviricota;Caudoviricetes	d__Bacteria;p__Cyanobacteria;c__Cyanobacteriia;o__PCC-6307;f__Cyanobiaceae;g__Synechococcus_D;s__Synechococcus_D lacustris
k141_109707_flag_0_multi_119.9185_len_13692_16S	23S_bin.12	Viruses;Duplodnaviria;Heunggongvirae;Uroviricota;Caudoviricetes	d__Bacteria;p__Cyanobacteria;c__Cyanobacteriia;o__PCC-6307;f__Cyanobiaceae;g__Synechococcus_D;s__Synechococcus_D lacustris
k141_109707_flag_0_multi_119.9185_len_13692_16S	04A_bin.16	Viruses;Duplodnaviria;Heunggongvirae;Uroviricota;Caudoviricetes	d__Bacteria;p__Cyanobacteria;c__Cyanobacteriia;o__PCC-6307;f__Cyanobiaceae;g__Synechococcus_D;s__Synechococcus_D lacustris
k141_109707_flag_0_multi_119.9185_len_13692_16S	12S_bin.17	Viruses;Duplodnaviria;Heunggongvirae;Uroviricota;Caudoviricetes	d__Bacteria;p__Cyanobacteria;c__Cyanobacteriia;o__PCC-6307;f__Cyanobiaceae;g__Synechococcus_D;s__Synechococcus_D lacustris
k141_109707_flag_0_multi_119.9185_len_13692_16S	15S_bin.27	Viruses;Duplodnaviria;Heunggongvirae;Uroviricota;Caudoviricetes	d__Bacteria;p__Cyanobacteria;c__Cyanobacteriia;o__PCC-6307;f__Cyanobiaceae;g__Synechococcus_D;s__Synechococcus_D lacustris
k141_109707_flag_0_multi_119.9185_len_13692_16S	16A_bin.92	Viruses;Duplodnaviria;Heunggongvirae;Uroviricota;Caudoviricetes	d__Bacteria;p__Cyanobacteria;c__Cyanobacteriia;o__PCC-6307;f__Cyanobiaceae;g__Synechococcus_D;s__Synechococcus_D lacustris
k141_109707_flag_0_multi_119.9185_len_13692_16S	22A_bin.62	Viruses;Duplodnaviria;Heunggongvirae;Uroviricota;Caudoviricetes	d__Bacteria;p__Cyanobacteria;c__Cyanobacteriia;o__PCC-6307;f__Cyanobiaceae;g__Synechococcus_D;s__Synechococcus_D lacustris
k141_109707_flag_0_multi_119.9185_len_13692_16S	03A_bin.37	Viruses;Duplodnaviria;Heunggongvirae;Uroviricota;Caudoviricetes	d__Bacteria;p__Cyanobacteria;c__Cyanobacteriia;o__PCC-6307;f__Cyanobiaceae;g__Synechococcus_D;s__Synechococcus_D lacustris
k141_109707_flag_0_multi_119.9185_len_13692_16S	28S_bin.14	Viruses;Duplodnaviria;Heunggongvirae;Uroviricota;Caudoviricetes	d__Bacteria;p__Cyanobacteria;c__Cyanobacteriia;o__PCC-6307;f__Cyanobiaceae;g__Synechococcus_D;s__Synechococcus_D lacustris
k141_109707_flag_0_multi_119.9185_len_13692_16S	02S_bin.27	Viruses;Duplodnaviria;Heunggongvirae;Uroviricota;Caudoviricetes	d__Bacteria;p__Cyanobacteria;c__Cyanobacteriia;o__PCC-6307;f__Cyanobiaceae;g__Synechococcus_D;s__Synechococcus_D lacustris
k141_109707_flag_0_multi_119.9185_len_13692_16S	17A_bin.61	Viruses;Duplodnaviria;Heunggongvirae;Uroviricota;Caudoviricetes	d__Bacteria;p__Cyanobacteria;c__Cyanobacteriia;o__PCC-6307;f__Cyanobiaceae;g__Synechococcus_D;s__Synechococcus_D lacustris
k141_109707_flag_0_multi_119.9185_len_13692_16S	08A_bin.110	Viruses;Duplodnaviria;Heunggongvirae;Uroviricota;Caudoviricetes	d__Bacteria;p__Cyanobacteria;c__Cyanobacteriia;o__PCC-6307;f__Cyanobiaceae;g__Synechococcus_D;s__Synechococcus_D lacustris
k141_109707_flag_0_multi_119.9185_len_13692_16S	11S_bin.12	Viruses;Duplodnaviria;Heunggongvirae;Uroviricota;Caudoviricetes	d__Bacteria;p__Cyanobacteria;c__Cyanobacteriia;o__PCC-6307;f__Cyanobiaceae;g__Synechococcus_D;s__Synechococcus_D lacustris
k141_109707_flag_0_multi_119.9185_len_13692_16S	22S_bin.27	Viruses;Duplodnaviria;Heunggongvirae;Uroviricota;Caudoviricetes	d__Bacteria;p__Cyanobacteria;c__Cyanobacteriia;o__PCC-6307;f__Cyanobiaceae;g__Synechococcus_D;s__Synechococcus_D lacustris
k141_109707_flag_0_multi_119.9185_len_13692_16S	10A_bin.65	Viruses;Duplodnaviria;Heunggongvirae;Uroviricota;Caudoviricetes	d__Bacteria;p__Cyanobacteria;c__Cyanobacteriia;o__PCC-6307;f__Cyanobiaceae;g__Synechococcus_D;s__Synechococcus_D lacustris
k141_109707_flag_0_multi_119.9185_len_13692_16S	15A_bin.42	Viruses;Duplodnaviria;Heunggongvirae;Uroviricota;Caudoviricetes	d__Bacteria;p__Cyanobacteria;c__Cyanobacteriia;o__PCC-6307;f__Cyanobiaceae;g__Synechococcus_D;s__Synechococcus_D lacustris
k141_109707_flag_0_multi_119.9185_len_13692_16S	04S_bin.6	Viruses;Duplodnaviria;Heunggongvirae;Uroviricota;Caudoviricetes	d__Bacteria;p__Cyanobacteria;c__Cyanobacteriia;o__PCC-6307;f__Cyanobiaceae;g__Synechococcus_D;s__Synechococcus_D lacustris
k141_109707_flag_0_multi_119.9185_len_13692_16S	10S_bin.53	Viruses;Duplodnaviria;Heunggongvirae;Uroviricota;Caudoviricetes	d__Bacteria;p__Cyanobacteria;c__Cyanobacteriia;o__PCC-6307;f__Cyanobiaceae;g__Synechococcus_D;s__Synechococcus_D lacustris
k141_109707_flag_0_multi_119.9185_len_13692_16S	25S_bin.33	Viruses;Duplodnaviria;Heunggongvirae;Uroviricota;Caudoviricetes	d__Bacteria;p__Cyanobacteria;c__Cyanobacteriia;o__PCC-6307;f__Cyanobiaceae;g__Synechococcus_D;s__Synechococcus_D lacustris
k141_109707_flag_0_multi_119.9185_len_13692_16S	02A_bin.37	Viruses;Duplodnaviria;Heunggongvirae;Uroviricota;Caudoviricetes	d__Bacteria;p__Cyanobacteria;c__Cyanobacteriia;o__PCC-6307;f__Cyanobiaceae;g__Synechococcus_D;s__Synechococcus_D lacustris
k141_109707_flag_0_multi_119.9185_len_13692_16S	20A_bin.16	Viruses;Duplodnaviria;Heunggongvirae;Uroviricota;Caudoviricetes	d__Bacteria;p__Cyanobacteria;c__Cyanobacteriia;o__PCC-6307;f__Cyanobiaceae;g__Synechococcus_D;s__Synechococcus_D lacustris
k141_109707_flag_0_multi_119.9185_len_13692_16S	19S_bin.56	Viruses;Duplodnaviria;Heunggongvirae;Uroviricota;Caudoviricetes	d__Bacteria;p__Cyanobacteria;c__Cyanobacteriia;o__PCC-6307;f__Cyanobiaceae;g__Synechococcus_D;s__Synechococcus_D lacustris
k141_109707_flag_0_multi_119.9185_len_13692_16S	06S_bin.48	Viruses;Duplodnaviria;Heunggongvirae;Uroviricota;Caudoviricetes	d__Bacteria;p__Cyanobacteria;c__Cyanobacteriia;o__PCC-6307;f__Cyanobiaceae;g__Synechococcus_D;s__Synechococcus_D lacustris
k141_109707_flag_0_multi_119.9185_len_13692_16S	24S_bin.40	Viruses;Duplodnaviria;Heunggongvirae;Uroviricota;Caudoviricetes	d__Bacteria;p__Cyanobacteria;c__Cyanobacteriia;o__PCC-6307;f__Cyanobiaceae;g__Synechococcus_D;s__Synechococcus_D lacustris
k141_109707_flag_0_multi_119.9185_len_13692_16S	14A_bin.37	Viruses;Duplodnaviria;Heunggongvirae;Uroviricota;Caudoviricetes	d__Bacteria;p__Cyanobacteria;c__Cyanobacteriia;o__PCC-6307;f__Cyanobiaceae;g__Synechococcus_D;s__Synechococcus_D lacustris
k141_109707_flag_0_multi_119.9185_len_13692_16S	32S_bin.49	Viruses;Duplodnaviria;Heunggongvirae;Uroviricota;Caudoviricetes	d__Bacteria;p__Cyanobacteria;c__Cyanobacteriia;o__PCC-6307;f__Cyanobiaceae;g__Synechococcus_D;s__Synechococcus_D lacustris
k141_109707_flag_0_multi_119.9185_len_13692_16S	19A_bin.11	Viruses;Duplodnaviria;Heunggongvirae;Uroviricota;Caudoviricetes	d__Bacteria;p__Cyanobacteria;c__Cyanobacteriia;o__PCC-6307;f__Cyanobiaceae;g__Synechococcus_D;s__Synechococcus_D lacustris
k141_109707_flag_0_multi_119.9185_len_13692_16S	03S_bin.9	Viruses;Duplodnaviria;Heunggongvirae;Uroviricota;Caudoviricetes	d__Bacteria;p__Cyanobacteria;c__Cyanobacteriia;o__PCC-6307;f__Cyanobiaceae;g__Synechococcus_D;s__Synechococcus_D lacustris
k141_109707_flag_0_multi_119.9185_len_13692_16S	20S_bin.4	Viruses;Duplodnaviria;Heunggongvirae;Uroviricota;Caudoviricetes	d__Bacteria;p__Cyanobacteria;c__Cyanobacteriia;o__PCC-6307;f__Cyanobiaceae;g__Synechococcus_D;s__Synechococcus_D lacustris
k141_109707_flag_0_multi_119.9185_len_13692_16S	05A_bin.19	Viruses;Duplodnaviria;Heunggongvirae;Uroviricota;Caudoviricetes	d__Bacteria;p__Cyanobacteria;c__Cyanobacteriia;o__PCC-6307;f__Cyanobiaceae;g__Synechococcus_D;s__Synechococcus_D lacustris
k141_109726_flag_0_multi_20.9138_len_5244_30S	26S_bin.47	Unclassified	d__Bacteria;p__Proteobacteria;c__Gammaproteobacteria;o__Burkholderiales;f__Burkholderiaceae;g__SCGC-AAA027-K21;s__
k141_1097274_flag_0_multi_15.9063_len_6200_23A	30A_bin.22	Viruses;Duplodnaviria;Heunggongvirae;Uroviricota;Caudoviricetes	d__Bacteria;p__Proteobacteria;c__Gammaproteobacteria;o__Enterobacterales;f__Aeromonadaceae;g__Aeromonas;s__
k141_1097274_flag_0_multi_15.9063_len_6200_23A	23A_bin.30	Viruses;Duplodnaviria;Heunggongvirae;Uroviricota;Caudoviricetes	d__Bacteria;p__Proteobacteria;c__Gammaproteobacteria;o__Enterobacterales;f__Aeromonadaceae;g__Aeromonas;s__
k141_1097345_flag_0_multi_24.8524_len_7296_06A	06A_bin.48	NA	d__Bacteria;p__Bacteroidota;c__Bacteroidia;o__Flavobacteriales;f__Flavobacteriaceae;g__Flavobacterium;s__
k141_1097634_flag_0_multi_15.9940_len_38373_03S	03S_bin.3	Viruses;Duplodnaviria;Heunggongvirae;Uroviricota;Caudoviricetes	d__Bacteria;p__Bacteroidota;c__Kapabacteria;o__Kapabacteriales;f__UBA961;g__;s__
k141_109962_flag_1_multi_9.5674_len_16053_11S	23S_bin.19	Viruses;Duplodnaviria;Heunggongvirae;Uroviricota;Caudoviricetes	d__Bacteria;p__Deinococcota;c__Deinococci;o__Deinococcales;f__Deinococcaceae;g__Deinococcus;s__Deinococcus soli
k141_1099832_flag_0_multi_10.0326_len_8342_29A	05S_bin.36	Viruses;Duplodnaviria;Heunggongvirae;Uroviricota;Caudoviricetes	d__Bacteria;p__Proteobacteria;c__Gammaproteobacteria;o__Burkholderiales;f__Methylophilaceae;g__Methylopumilus;s__
k141_1099832_flag_0_multi_10.0326_len_8342_29A	02S_bin.28	Viruses;Duplodnaviria;Heunggongvirae;Uroviricota;Caudoviricetes	d__Bacteria;p__Proteobacteria;c__Alphaproteobacteria;o__Pelagibacterales;f__Pelagibacteraceae;g__Fonsibacter;s__Fonsibacter ubiquis
k141_1100086_flag_1_multi_6.0000_len_5145_02S	02S_bin.5	Viruses;Duplodnaviria;Heunggongvirae;Uroviricota;Caudoviricetes	d__Bacteria;p__Actinobacteriota;c__Actinomycetia;o__Nanopelagicales;f__S36-B12;g__UBA10649;s__
k141_1100336_flag_0_multi_8.8558_len_10515_08S	13S_bin.17	Viruses;Duplodnaviria;Heunggongvirae;Uroviricota;Caudoviricetes	d__Bacteria;p__Cyanobacteria;c__Cyanobacteriia;o__PCC-6307;f__Cyanobiaceae;g__Cyanobium_A;s__
k141_1100336_flag_0_multi_8.8558_len_10515_08S	12S_bin.25	Viruses;Duplodnaviria;Heunggongvirae;Uroviricota;Caudoviricetes	d__Bacteria;p__Cyanobacteria;c__Cyanobacteriia;o__PCC-6307;f__Cyanobiaceae;g__Cyanobium_A;s__
k141_1102310_flag_0_multi_11.9909_len_5330_07S	06S_bin.70	Viruses;Duplodnaviria;Heunggongvirae;Uroviricota;Caudoviricetes	d__Bacteria;p__Proteobacteria;c__Gammaproteobacteria;o__Enterobacterales;f__Enterobacteriaceae;g__Enterobacter;s__Enterobacter kobei
k141_1102310_flag_0_multi_11.9909_len_5330_07S	05S_bin.70	Viruses;Duplodnaviria;Heunggongvirae;Uroviricota;Caudoviricetes	d__Bacteria;p__Proteobacteria;c__Gammaproteobacteria;o__Enterobacterales;f__Enterobacteriaceae;g__Enterobacter;s__Enterobacter kobei
k141_1102310_flag_0_multi_11.9909_len_5330_07S	03S_bin.52	Viruses;Duplodnaviria;Heunggongvirae;Uroviricota;Caudoviricetes	d__Bacteria;p__Proteobacteria;c__Gammaproteobacteria;o__Enterobacterales;f__Enterobacteriaceae;g__Enterobacter;s__Enterobacter kobei
k141_1102310_flag_0_multi_11.9909_len_5330_07S	04S_bin.27	Viruses;Duplodnaviria;Heunggongvirae;Uroviricota;Caudoviricetes	d__Bacteria;p__Proteobacteria;c__Gammaproteobacteria;o__Enterobacterales;f__Enterobacteriaceae;g__Enterobacter;s__Enterobacter kobei
k141_1102310_flag_0_multi_11.9909_len_5330_07S	07S_bin.43	Viruses;Duplodnaviria;Heunggongvirae;Uroviricota;Caudoviricetes	d__Bacteria;p__Proteobacteria;c__Gammaproteobacteria;o__Enterobacterales;f__Enterobacteriaceae;g__Enterobacter;s__Enterobacter kobei
k141_1102559_flag_1_multi_4.0000_len_8894_30A	11A_bin.75	Viruses;Duplodnaviria;Heunggongvirae;Uroviricota;Caudoviricetes	d__Bacteria;p__Bacteroidota;c__Bacteroidia;o__Flavobacteriales;f__Flavobacteriaceae;g__Flavobacterium;s__
k141_1102984_flag_1_multi_15.9139_len_21886_30A	32A_bin.67	Viruses;Duplodnaviria;Heunggongvirae;Uroviricota;Caudoviricetes	d__Bacteria;p__Proteobacteria;c__Alphaproteobacteria;o__Caulobacterales;f__Caulobacteraceae;g__Brevundimonas;s__
k141_1103710_flag_0_multi_16.9623_len_107889_30A	32A_bin.18	NA	d__Bacteria;p__Verrucomicrobiota;c__Verrucomicrobiae;o__Verrucomicrobiales;f__SLCJ01;g__;s__
k141_1103710_flag_0_multi_16.9623_len_107889_30A	28A_bin.46	NA	d__Bacteria;p__Verrucomicrobiota;c__Verrucomicrobiae;o__Verrucomicrobiales;f__SLCJ01;g__;s__
k141_1103710_flag_0_multi_16.9623_len_107889_30A	30A_bin.3	NA	d__Bacteria;p__Verrucomicrobiota;c__Verrucomicrobiae;o__Verrucomicrobiales;f__SLCJ01;g__;s__
k141_1103710_flag_0_multi_16.9623_len_107889_30A	29A_bin.25	NA	d__Bacteria;p__Verrucomicrobiota;c__Verrucomicrobiae;o__Verrucomicrobiales;f__SLCJ01;g__;s__
k141_110375_flag_0_multi_12.9070_len_20008_03S	04S_bin.83	NA	d__Bacteria;p__Cyanobacteria;c__Cyanobacteriia;o__PCC-6307;f__Cyanobiaceae;g__Vulcanococcus;s__
k141_110375_flag_0_multi_12.9070_len_20008_03S	07S_bin.41	NA	d__Bacteria;p__Cyanobacteria;c__Cyanobacteriia;o__PCC-6307;f__Cyanobiaceae;g__Vulcanococcus;s__
k141_110375_flag_0_multi_12.9070_len_20008_03S	05S_bin.60	NA	d__Bacteria;p__Cyanobacteria;c__Cyanobacteriia;o__PCC-6307;f__Cyanobiaceae;g__Vulcanococcus;s__
k141_110375_flag_0_multi_12.9070_len_20008_03S	14S_bin.21	NA	d__Bacteria;p__Cyanobacteria;c__Cyanobacteriia;o__PCC-6307;f__Cyanobiaceae;g__Cyanobium_A;s__
k141_1103781_flag_0_multi_19.6782_len_10061_07S	03S_bin.28	NA	d__Bacteria;p__Actinobacteriota;c__Acidimicrobiia;o__Acidimicrobiales;f__Ilumatobacteraceae;g__UBA3006;s__
k141_1103781_flag_0_multi_19.6782_len_10061_07S	07S_bin.1	NA	d__Bacteria;p__Actinobacteriota;c__Acidimicrobiia;o__Acidimicrobiales;f__Ilumatobacteraceae;g__UBA3006;s__
k141_1103781_flag_0_multi_19.6782_len_10061_07S	27S_bin.25	NA	d__Bacteria;p__Actinobacteriota;c__Acidimicrobiia;o__Acidimicrobiales;f__Ilumatobacteraceae;g__UBA2093;s__
k141_1103781_flag_0_multi_19.6782_len_10061_07S	28S_bin.8	NA	d__Bacteria;p__Actinobacteriota;c__Acidimicrobiia;o__Acidimicrobiales;f__Ilumatobacteraceae;g__UBA3006;s__
k141_1103781_flag_0_multi_19.6782_len_10061_07S	30S_bin.25	NA	d__Bacteria;p__Actinobacteriota;c__Acidimicrobiia;o__Acidimicrobiales;f__Ilumatobacteraceae;g__UBA3006;s__
k141_1104806_flag_0_multi_8.1995_len_6781_20A	16A_bin.60	Viruses;Duplodnaviria;Heunggongvirae;Uroviricota;Caudoviricetes	d__Bacteria;p__Bacteroidota;c__Bacteroidia;o__Chitinophagales;f__Chitinophagaceae;g__Sediminibacterium;s__
k141_1105133_flag_0_multi_12.9821_len_14917_12A_1	09A_bin.18	Viruses;Duplodnaviria;Heunggongvirae;Uroviricota;Caudoviricetes	d__Bacteria;p__Planctomycetota;c__Planctomycetes;o__Gemmatales;f__Gemmataceae;g__;s__
k141_1105133_flag_0_multi_12.9821_len_14917_12A_1	03A_bin.22	Viruses;Duplodnaviria;Heunggongvirae;Uroviricota;Caudoviricetes	d__Bacteria;p__Planctomycetota;c__Planctomycetes;o__Gemmatales;f__Gemmataceae;g__;s__
k141_1105244_flag_0_multi_31.2088_len_16438_05S	11S_bin.38	Viruses;Duplodnaviria;Heunggongvirae;Uroviricota;Caudoviricetes	d__Bacteria;p__Bacteroidota;c__Bacteroidia;o__Flavobacteriales;f__Flavobacteriaceae;g__Flavobacterium;s__Flavobacterium sp002150205
k141_1105390_flag_0_multi_18.0000_len_5401_32S	32S_bin.14	Viruses;Duplodnaviria;Heunggongvirae;Uroviricota;Caudoviricetes	d__Bacteria;p__Deinococcota;c__Deinococci;o__Deinococcales;f__Deinococcaceae;g__Deinococcus;s__Deinococcus wulumuqiensis
k141_1105757_flag_0_multi_1437.7493_len_5171_07A	26A_bin.39	Viruses;Duplodnaviria;Heunggongvirae;Uroviricota;Caudoviricetes	d__Bacteria;p__Cyanobacteria;c__Cyanobacteriia;o__PCC-6307;f__Cyanobiaceae;g__;s__
k141_1105757_flag_0_multi_1437.7493_len_5171_07A	20A_bin.23	Viruses;Duplodnaviria;Heunggongvirae;Uroviricota;Caudoviricetes	d__Bacteria;p__Cyanobacteria;c__Cyanobacteriia;o__PCC-6307;f__Cyanobiaceae;g__;s__
k141_1105757_flag_0_multi_1437.7493_len_5171_07A	11A_bin.73	Viruses;Duplodnaviria;Heunggongvirae;Uroviricota;Caudoviricetes	d__Bacteria;p__Cyanobacteria;c__Cyanobacteriia;o__PCC-6307;f__Cyanobiaceae;g__;s__
k141_1105983_flag_0_multi_19.0358_len_138983_12S	09A_bin.46	NA	d__Bacteria;p__Actinobacteriota;c__Actinomycetia;o__Mycobacteriales;f__Mycobacteriaceae;g__Mycobacterium;s__
k141_1105983_flag_0_multi_19.0358_len_138983_12S	01A_bin.8	NA	d__Bacteria;p__Actinobacteriota;c__Actinomycetia;o__Mycobacteriales;f__Mycobacteriaceae;g__Mycobacterium;s__
k141_1105983_flag_0_multi_19.0358_len_138983_12S	02A_bin.5	NA	d__Bacteria;p__Actinobacteriota;c__Actinomycetia;o__Mycobacteriales;f__Mycobacteriaceae;g__Mycobacterium;s__
k141_1105983_flag_0_multi_19.0358_len_138983_12S	10A_bin.51	NA	d__Bacteria;p__Actinobacteriota;c__Actinomycetia;o__Mycobacteriales;f__Mycobacteriaceae;g__Mycobacterium;s__
k141_1105983_flag_0_multi_19.0358_len_138983_12S	02A_bin.63	NA	d__Bacteria;p__Actinobacteriota;c__Actinomycetia;o__Mycobacteriales;f__Mycobacteriaceae;g__Mycobacterium;s__Mycobacterium sp005789055
k141_1105983_flag_0_multi_19.0358_len_138983_12S	10A_bin.73	NA	d__Bacteria;p__Actinobacteriota;c__Actinomycetia;o__Mycobacteriales;f__Mycobacteriaceae;g__Mycobacterium;s__
k141_1105983_flag_0_multi_19.0358_len_138983_12S	02A_bin.86	NA	d__Bacteria;p__Cyanobacteria;c__Cyanobacteriia;o__PCC-6307;f__Cyanobiaceae;g__Cyanobium_A;s__
k141_1105983_flag_0_multi_19.0358_len_138983_12S	10S_bin.50	NA	d__Bacteria;p__Actinobacteriota;c__Actinomycetia;o__Mycobacteriales;f__Mycobacteriaceae;g__Mycobacterium;s__
k141_1105983_flag_0_multi_19.0358_len_138983_12S	19S_bin.15	NA	d__Bacteria;p__Actinobacteriota;c__Actinomycetia;o__Mycobacteriales;f__Mycobacteriaceae;g__Mycobacterium;s__
k141_1105983_flag_0_multi_19.0358_len_138983_12S	03A_bin.25	NA	d__Bacteria;p__Actinobacteriota;c__Actinomycetia;o__Mycobacteriales;f__Mycobacteriaceae;g__Mycobacterium;s__Mycobacterium sp005789055
k141_1105983_flag_0_multi_19.0358_len_138983_12S	03A_bin.62	NA	d__Bacteria;p__Actinobacteriota;c__Actinomycetia;o__Mycobacteriales;f__Mycobacteriaceae;g__Mycobacterium;s__
k141_1105983_flag_0_multi_19.0358_len_138983_12S	11S_bin.1	NA	d__Bacteria;p__Actinobacteriota;c__Actinomycetia;o__Mycobacteriales;f__Mycobacteriaceae;g__Mycobacterium;s__
k141_1105983_flag_0_multi_19.0358_len_138983_12S	03S_bin.38	NA	d__Bacteria;p__Actinobacteriota;c__Actinomycetia;o__Mycobacteriales;f__Mycobacteriaceae;g__Mycobacterium;s__
k141_1105983_flag_0_multi_19.0358_len_138983_12S	04A_bin.75	NA	d__Bacteria;p__Actinobacteriota;c__Actinomycetia;o__Mycobacteriales;f__Mycobacteriaceae;g__Mycobacterium;s__
k141_1105983_flag_0_multi_19.0358_len_138983_12S	12A_bin.49	NA	d__Bacteria;p__Actinobacteriota;c__Actinomycetia;o__Mycobacteriales;f__Mycobacteriaceae;g__Mycobacterium;s__
k141_1105983_flag_0_multi_19.0358_len_138983_12S	04A_bin.94	NA	d__Bacteria;p__Actinobacteriota;c__Actinomycetia;o__Mycobacteriales;f__Mycobacteriaceae;g__Mycobacterium;s__
k141_1105983_flag_0_multi_19.0358_len_138983_12S	04S_bin.23	NA	d__Bacteria;p__Actinobacteriota;c__Actinomycetia;o__Mycobacteriales;f__Mycobacteriaceae;g__Mycobacterium;s__
k141_1105983_flag_0_multi_19.0358_len_138983_12S	12S_bin.29	NA	d__Bacteria;p__Actinobacteriota;c__Actinomycetia;o__Mycobacteriales;f__Mycobacteriaceae;g__Mycobacterium;s__
k141_1105983_flag_0_multi_19.0358_len_138983_12S	12S_bin.43	NA	d__Bacteria;p__Actinobacteriota;c__Actinomycetia;o__Mycobacteriales;f__Mycobacteriaceae;g__Mycobacterium;s__
k141_1105983_flag_0_multi_19.0358_len_138983_12S	05A_bin.87	NA	d__Bacteria;p__Actinobacteriota;c__Actinomycetia;o__Mycobacteriales;f__Mycobacteriaceae;g__Mycobacterium;s__
k141_1105983_flag_0_multi_19.0358_len_138983_12S	05A_bin.90	NA	d__Bacteria;p__Actinobacteriota;c__Actinomycetia;o__Mycobacteriales;f__Mycobacteriaceae;g__Mycobacterium;s__
k141_1105983_flag_0_multi_19.0358_len_138983_12S	05S_bin.28	NA	d__Bacteria;p__Actinobacteriota;c__Actinomycetia;o__Mycobacteriales;f__Mycobacteriaceae;g__Mycobacterium;s__
k141_1105983_flag_0_multi_19.0358_len_138983_12S	08A_bin.31	NA	d__Bacteria;p__Actinobacteriota;c__Actinomycetia;o__Mycobacteriales;f__Mycobacteriaceae;g__Mycobacterium;s__Mycobacterium sp005789055
k141_1105983_flag_0_multi_19.0358_len_138983_12S	08S_bin.20	NA	d__Bacteria;p__Actinobacteriota;c__Actinomycetia;o__Mycobacteriales;f__Mycobacteriaceae;g__Mycobacterium;s__
k141_1105983_flag_0_multi_19.0358_len_138983_12S	06A_bin.1	NA	d__Bacteria;p__Actinobacteriota;c__Actinomycetia;o__Mycobacteriales;f__Mycobacteriaceae;g__Mycobacterium;s__
k141_1105983_flag_0_multi_19.0358_len_138983_12S	06A_bin.24	NA	d__Bacteria;p__Actinobacteriota;c__Actinomycetia;o__Mycobacteriales;f__Mycobacteriaceae;g__Mycobacterium;s__Mycobacterium sp005789055
k141_1105983_flag_0_multi_19.0358_len_138983_12S	17A_bin.75	NA	d__Bacteria;p__Actinobacteriota;c__Actinomycetia;o__Mycobacteriales;f__Mycobacteriaceae;g__Mycobacterium;s__
k141_1105983_flag_0_multi_19.0358_len_138983_12S	14S_bin.22	NA	d__Bacteria;p__Actinobacteriota;c__Actinomycetia;o__Mycobacteriales;f__Mycobacteriaceae;g__Mycobacterium;s__
k141_1105983_flag_0_multi_19.0358_len_138983_12S	14S_bin.54	NA	d__Bacteria;p__Actinobacteriota;c__Actinomycetia;o__Mycobacteriales;f__Mycobacteriaceae;g__Mycobacterium;s__
k141_1105983_flag_0_multi_19.0358_len_138983_12S	06S_bin.66	NA	d__Bacteria;p__Actinobacteriota;c__Actinomycetia;o__Mycobacteriales;f__Mycobacteriaceae;g__Mycobacterium;s__
k141_1105983_flag_0_multi_19.0358_len_138983_12S	24S_bin.25	NA	d__Bacteria;p__Actinobacteriota;c__Actinomycetia;o__Mycobacteriales;f__Mycobacteriaceae;g__Mycobacterium;s__Mycobacterium sp005789055
k141_1105983_flag_0_multi_19.0358_len_138983_12S	07A_bin.1	NA	d__Bacteria;p__Actinobacteriota;c__Actinomycetia;o__Mycobacteriales;f__Mycobacteriaceae;g__Mycobacterium;s__Mycobacterium sp005789055
k141_1105983_flag_0_multi_19.0358_len_138983_12S	07A_bin.95	NA	d__Bacteria;p__Actinobacteriota;c__Actinomycetia;o__Mycobacteriales;f__Mycobacteriaceae;g__Mycobacterium;s__
k141_1105983_flag_0_multi_19.0358_len_138983_12S	15S_bin.4	NA	d__Bacteria;p__Actinobacteriota;c__Actinomycetia;o__Mycobacteriales;f__Mycobacteriaceae;g__Mycobacterium;s__
k141_1105983_flag_0_multi_19.0358_len_138983_12S	25S_bin.32	NA	d__Bacteria;p__Actinobacteriota;c__Actinomycetia;o__Mycobacteriales;f__Mycobacteriaceae;g__Mycobacterium;s__
k141_1105983_flag_0_multi_19.0358_len_138983_12S	07S_bin.68	NA	d__Bacteria;p__Actinobacteriota;c__Actinomycetia;o__Mycobacteriales;f__Mycobacteriaceae;g__Mycobacterium;s__
k141_1105983_flag_0_multi_19.0358_len_138983_12S	08A_bin.22	NA	d__Bacteria;p__Actinobacteriota;c__Actinomycetia;o__Mycobacteriales;f__Mycobacteriaceae;g__Mycobacterium;s__
k141_1105983_flag_0_multi_19.0358_len_138983_12S	08S_bin.1	NA	d__Bacteria;p__Actinobacteriota;c__Actinomycetia;o__Mycobacteriales;f__Mycobacteriaceae;g__Mycobacterium;s__
k141_1105983_flag_0_multi_19.0358_len_138983_12S	32A_bin.12	NA	d__Bacteria;p__Actinobacteriota;c__Actinomycetia;o__Mycobacteriales;f__Mycobacteriaceae;g__Mycobacterium;s__
k141_1105983_flag_0_multi_19.0358_len_138983_12S	27S_bin.44	NA	d__Bacteria;p__Actinobacteriota;c__Actinomycetia;o__Mycobacteriales;f__Mycobacteriaceae;g__Mycobacterium;s__
k141_1105983_flag_0_multi_19.0358_len_138983_12S	17S_bin.35	NA	d__Bacteria;p__Actinobacteriota;c__Actinomycetia;o__Mycobacteriales;f__Mycobacteriaceae;g__Mycobacterium;s__
k141_1105983_flag_0_multi_19.0358_len_138983_12S	21S_bin.19	NA	d__Bacteria;p__Actinobacteriota;c__Actinomycetia;o__Mycobacteriales;f__Mycobacteriaceae;g__Mycobacterium;s__
k141_1105983_flag_0_multi_19.0358_len_138983_12S	09S_bin.67	NA	d__Bacteria;p__Actinobacteriota;c__Actinomycetia;o__Mycobacteriales;f__Mycobacteriaceae;g__Mycobacterium;s__
k141_1105983_flag_0_multi_19.0358_len_138983_12S	18S_bin.27	NA	d__Bacteria;p__Actinobacteriota;c__Actinomycetia;o__Mycobacteriales;f__Mycobacteriaceae;g__Mycobacterium;s__
k141_1105983_flag_0_multi_19.0358_len_138983_12S	18S_bin.48	NA	d__Bacteria;p__Actinobacteriota;c__Actinomycetia;o__Mycobacteriales;f__Mycobacteriaceae;g__Mycobacterium;s__
k141_1105983_flag_0_multi_19.0358_len_138983_12S	10S_bin.1	NA	d__Bacteria;p__Actinobacteriota;c__Actinomycetia;o__Mycobacteriales;f__Mycobacteriaceae;g__Mycobacterium;s__
k141_1105983_flag_0_multi_19.0358_len_138983_12S	11A_bin.29	NA	d__Bacteria;p__Actinobacteriota;c__Actinomycetia;o__Mycobacteriales;f__Mycobacteriaceae;g__Mycobacterium;s__Mycobacterium sp005789055
k141_1105983_flag_0_multi_19.0358_len_138983_12S	11A_bin.51	NA	d__Bacteria;p__Actinobacteriota;c__Actinomycetia;o__Mycobacteriales;f__Mycobacteriaceae;g__Mycobacterium;s__
k141_1105983_flag_0_multi_19.0358_len_138983_12S	16S_bin.44	NA	d__Bacteria;p__Actinobacteriota;c__Actinomycetia;o__Mycobacteriales;f__Mycobacteriaceae;g__Mycobacterium;s__
k141_1105983_flag_0_multi_19.0358_len_138983_12S	14A_bin.51	NA	d__Bacteria;p__Actinobacteriota;c__Actinomycetia;o__Mycobacteriales;f__Mycobacteriaceae;g__Mycobacterium;s__
k141_1105983_flag_0_multi_19.0358_len_138983_12S	20S_bin.28	NA	d__Bacteria;p__Actinobacteriota;c__Actinomycetia;o__Mycobacteriales;f__Mycobacteriaceae;g__Mycobacterium;s__
k141_1105983_flag_0_multi_19.0358_len_138983_12S	12A_bin.52	NA	d__Bacteria;p__Actinobacteriota;c__Actinomycetia;o__Mycobacteriales;f__Mycobacteriaceae;g__Mycobacterium;s__Mycobacterium sp005789055
k141_1105983_flag_0_multi_19.0358_len_138983_12S	16A_bin.46	NA	d__Bacteria;p__Actinobacteriota;c__Actinomycetia;o__Mycobacteriales;f__Mycobacteriaceae;g__Mycobacterium;s__
k141_1105983_flag_0_multi_19.0358_len_138983_12S	13S_bin.18	NA	d__Bacteria;p__Actinobacteriota;c__Actinomycetia;o__Mycobacteriales;f__Mycobacteriaceae;g__Mycobacterium;s__
k141_1105983_flag_0_multi_19.0358_len_138983_12S	22S_bin.13	NA	d__Bacteria;p__Actinobacteriota;c__Actinomycetia;o__Mycobacteriales;f__Mycobacteriaceae;g__Mycobacterium;s__
k141_1105983_flag_0_multi_19.0358_len_138983_12S	14A_bin.22	NA	d__Bacteria;p__Actinobacteriota;c__Actinomycetia;o__Mycobacteriales;f__Mycobacteriaceae;g__Mycobacterium;s__
k141_1105983_flag_0_multi_19.0358_len_138983_12S	16S_bin.7	NA	d__Bacteria;p__Actinobacteriota;c__Actinomycetia;o__Mycobacteriales;f__Mycobacteriaceae;g__Mycobacterium;s__
k141_1105983_flag_0_multi_19.0358_len_138983_12S	17A_bin.68	NA	d__Bacteria;p__Actinobacteriota;c__Actinomycetia;o__Mycobacteriales;f__Mycobacteriaceae;g__Mycobacterium;s__
k141_1105983_flag_0_multi_19.0358_len_138983_12S	19S_bin.10	NA	d__Bacteria;p__Actinobacteriota;c__Actinomycetia;o__Mycobacteriales;f__Mycobacteriaceae;g__Mycobacterium;s__
k141_1105983_flag_0_multi_19.0358_len_138983_12S	28S_bin.23	NA	d__Bacteria;p__Actinobacteriota;c__Actinomycetia;o__Mycobacteriales;f__Mycobacteriaceae;g__Mycobacterium;s__
k141_1105983_flag_0_multi_19.0358_len_138983_12S	28S_bin.7	NA	d__Bacteria;p__Actinobacteriota;c__Actinomycetia;o__Mycobacteriales;f__Mycobacteriaceae;g__Mycobacterium;s__
k141_1105983_flag_0_multi_19.0358_len_138983_12S	31S_bin.24	NA	d__Bacteria;p__Actinobacteriota;c__Actinomycetia;o__Mycobacteriales;f__Mycobacteriaceae;g__Mycobacterium;s__
k141_1105983_flag_0_multi_19.0358_len_138983_12S	25S_bin.36	NA	d__Bacteria;p__Actinobacteriota;c__Actinomycetia;o__Mycobacteriales;f__Mycobacteriaceae;g__Mycobacterium;s__
k141_1105983_flag_0_multi_19.0358_len_138983_12S	26S_bin.46	NA	d__Bacteria;p__Actinobacteriota;c__Actinomycetia;o__Mycobacteriales;f__Mycobacteriaceae;g__Mycobacterium;s__
k141_1105983_flag_0_multi_19.0358_len_138983_12S	16A_bin.25	NA	d__Bacteria;p__Actinobacteriota;c__Actinomycetia;o__Mycobacteriales;f__Mycobacteriaceae;g__Mycobacterium;s__Mycobacterium sp005789055
k141_1105983_flag_0_multi_19.0358_len_138983_12S	23S_bin.40	NA	d__Bacteria;p__Actinobacteriota;c__Actinomycetia;o__Mycobacteriales;f__Mycobacteriaceae;g__Mycobacterium;s__
k141_1105983_flag_0_multi_19.0358_len_138983_12S	25A_bin.39	NA	d__Bacteria;p__Actinobacteriota;c__Actinomycetia;o__Nanopelagicales;f__S36-B12;g__UBA10649;s__
k141_1105983_flag_0_multi_19.0358_len_138983_12S	23S_bin.7	NA	d__Bacteria;p__Actinobacteriota;c__Actinomycetia;o__Mycobacteriales;f__Mycobacteriaceae;g__Mycobacterium;s__
k141_1105983_flag_0_multi_19.0358_len_138983_12S	24S_bin.23	NA	d__Bacteria;p__Actinobacteriota;c__Actinomycetia;o__Mycobacteriales;f__Mycobacteriaceae;g__Mycobacterium;s__
k141_1105983_flag_0_multi_19.0358_len_138983_12S	27S_bin.23	NA	d__Bacteria;p__Actinobacteriota;c__Actinomycetia;o__Mycobacteriales;f__Mycobacteriaceae;g__Mycobacterium;s__
k141_1105983_flag_0_multi_19.0358_len_138983_12S	26S_bin.31	NA	d__Bacteria;p__Actinobacteriota;c__Actinomycetia;o__Mycobacteriales;f__Mycobacteriaceae;g__Mycobacterium;s__
k141_1105983_flag_0_multi_19.0358_len_138983_12S	31S_bin.16	NA	d__Bacteria;p__Actinobacteriota;c__Actinomycetia;o__Mycobacteriales;f__Mycobacteriaceae;g__Mycobacterium;s__
k141_1106128_flag_1_multi_8.9400_len_7519_27A	26A_bin.1	Viruses;Duplodnaviria;Heunggongvirae;Uroviricota;Caudoviricetes	d__Bacteria;p__Planctomycetota;c__Phycisphaerae;o__Phycisphaerales;f__SM1A02;g__UBA2396;s__
k141_1106323_flag_0_multi_26.9892_len_53204_01S	05S_bin.36	Viruses	d__Bacteria;p__Proteobacteria;c__Gammaproteobacteria;o__Burkholderiales;f__Methylophilaceae;g__Methylopumilus;s__
k141_1106323_flag_0_multi_26.9892_len_53204_01S	15S_bin.44	Viruses	d__Bacteria;p__Proteobacteria;c__Alphaproteobacteria;o__Pelagibacterales;f__Pelagibacteraceae;g__Fonsibacter;s__Fonsibacter ubiquis
k141_1106948_flag_0_multi_11.2808_len_13519_07S	15S_bin.31	NA	d__Bacteria;p__Cyanobacteria;c__Cyanobacteriia;o__PCC-6307;f__Cyanobiaceae;g__Cyanobium_A;s__
k141_1106948_flag_0_multi_11.2808_len_13519_07S	16S_bin.1	NA	d__Bacteria;p__Cyanobacteria;c__Cyanobacteriia;o__PCC-6307;f__Cyanobiaceae;g__Cyanobium_A;s__
k141_1106948_flag_0_multi_11.2808_len_13519_07S	26S_bin.44	NA	d__Bacteria;p__Cyanobacteria;c__Cyanobacteriia;o__PCC-6307;f__Cyanobiaceae;g__Cyanobium_A;s__Cyanobium_A usitatum
k141_1106948_flag_0_multi_11.2808_len_13519_07S	28S_bin.33	NA	d__Bacteria;p__Cyanobacteria;c__Cyanobacteriia;o__PCC-6307;f__Cyanobiaceae;g__Cyanobium_A;s__Cyanobium_A usitatum
k141_1106948_flag_0_multi_11.2808_len_13519_07S	13S_bin.49	NA	d__Bacteria;p__Cyanobacteria;c__Cyanobacteriia;o__PCC-6307;f__Cyanobiaceae;g__Cyanobium_A;s__
k141_1106948_flag_0_multi_11.2808_len_13519_07S	13S_bin.17	NA	d__Bacteria;p__Cyanobacteria;c__Cyanobacteriia;o__PCC-6307;f__Cyanobiaceae;g__Cyanobium_A;s__
k141_1106948_flag_0_multi_11.2808_len_13519_07S	31S_bin.14	NA	d__Bacteria;p__Cyanobacteria;c__Cyanobacteriia;o__PCC-6307;f__Cyanobiaceae;g__Cyanobium_A;s__Cyanobium_A usitatum
k141_1106979_flag_1_multi_20.0000_len_6159_02S	01S_bin.8	Viruses;Duplodnaviria;Heunggongvirae;Uroviricota;Caudoviricetes	d__Bacteria;p__Actinobacteriota;c__Acidimicrobiia;o__Acidimicrobiales;f__Ilumatobacteraceae;g__;s__
k141_1107372_flag_0_multi_49.0000_len_20779_32S	32S_bin.18	NA	d__Bacteria;p__Actinobacteriota;c__Actinomycetia;o__Propionibacteriales;f__Nocardioidaceae;g__Aeromicrobium;s__Aeromicrobium sp005788575
k141_1107416_flag_0_multi_222.1950_len_5121_03S	17S_bin.46	Viruses;Duplodnaviria;Heunggongvirae;Uroviricota;Caudoviricetes	d__Bacteria;p__Proteobacteria;c__Gammaproteobacteria;o__Burkholderiales;f__Burkholderiaceae;g__SCGC-AAA027-K21;s__
k141_1107730_flag_0_multi_178.2588_len_23799_04S	10S_bin.66	Viruses;Duplodnaviria;Heunggongvirae;Uroviricota;Caudoviricetes	d__Bacteria;p__Acidobacteriota;c__Holophagae;o__Holophagales;f__Holophagaceae;g__UBA12189;s__UBA12189 sp003530835
k141_110839_flag_0_multi_10.9839_len_13816_01S	03S_bin.3	Viruses;Duplodnaviria;Heunggongvirae;Uroviricota;Caudoviricetes	d__Bacteria;p__Bacteroidota;c__Kapabacteria;o__Kapabacteriales;f__UBA961;g__;s__
k141_1108696_flag_0_multi_7.5138_len_6900_24S	24S_bin.31	Viruses;Duplodnaviria;Heunggongvirae;Uroviricota;Caudoviricetes	d__Bacteria;p__Proteobacteria;c__Gammaproteobacteria;o__Pseudomonadales;f__Moraxellaceae;g__Acinetobacter;s__
k141_1109028_flag_0_multi_15.7013_len_10792_23A	01A_bin.33	NA	d__Bacteria;p__Proteobacteria;c__Gammaproteobacteria;o__Burkholderiales;f__Burkholderiaceae;g__UBA3064;s__
k141_1109028_flag_0_multi_15.7013_len_10792_23A	23A_bin.34	NA	d__Bacteria;p__Proteobacteria;c__Gammaproteobacteria;o__Burkholderiales;f__Burkholderiaceae;g__UBA3064;s__
k141_1109795_flag_1_multi_4.7507_len_6591_30A	03A_bin.100	Viruses;Duplodnaviria;Heunggongvirae;Uroviricota;Caudoviricetes	d__Bacteria;p__Bacteroidota;c__Bacteroidia;o__AKYH767;f__;g__;s__
k141_1109861_flag_0_multi_113.3095_len_33461_23A	01A_bin.85	NA	d__Bacteria;p__Cyanobacteria;c__Cyanobacteriia;o__PCC-6307;f__Cyanobiaceae;g__;s__
k141_1109861_flag_0_multi_113.3095_len_33461_23A	02A_bin.68	NA	d__Bacteria;p__Cyanobacteria;c__Cyanobacteriia;o__PCC-6307;f__Cyanobiaceae;g__;s__
k141_1109861_flag_0_multi_113.3095_len_33461_23A	02A_bin.71	NA	d__Bacteria;p__Cyanobacteria;c__Cyanobacteriia;o__PCC-6307;f__Cyanobiaceae;g__;s__
k141_1109861_flag_0_multi_113.3095_len_33461_23A	03A_bin.31	NA	d__Bacteria;p__Cyanobacteria;c__Cyanobacteriia;o__PCC-6307;f__Cyanobiaceae;g__;s__
k141_1109861_flag_0_multi_113.3095_len_33461_23A	03A_bin.51	NA	d__Bacteria;p__Cyanobacteria;c__Cyanobacteriia;o__PCC-6307;f__Cyanobiaceae;g__;s__
k141_1109861_flag_0_multi_113.3095_len_33461_23A	11A_bin.73	NA	d__Bacteria;p__Cyanobacteria;c__Cyanobacteriia;o__PCC-6307;f__Cyanobiaceae;g__;s__
k141_1109861_flag_0_multi_113.3095_len_33461_23A	20A_bin.23	NA	d__Bacteria;p__Cyanobacteria;c__Cyanobacteriia;o__PCC-6307;f__Cyanobiaceae;g__;s__
k141_1109861_flag_0_multi_113.3095_len_33461_23A	04A_bin.32	NA	d__Bacteria;p__Cyanobacteria;c__Cyanobacteriia;o__PCC-6307;f__Cyanobiaceae;g__;s__
k141_1109861_flag_0_multi_113.3095_len_33461_23A	04A_bin.82	NA	d__Bacteria;p__Cyanobacteria;c__Cyanobacteriia;o__PCC-6307;f__Cyanobiaceae;g__;s__
k141_1109861_flag_0_multi_113.3095_len_33461_23A	12A_bin.75	NA	d__Bacteria;p__Cyanobacteria;c__Cyanobacteriia;o__PCC-6307;f__Cyanobiaceae;g__;s__
k141_1109861_flag_0_multi_113.3095_len_33461_23A	21A_bin.8	NA	d__Bacteria;p__Cyanobacteria;c__Cyanobacteriia;o__PCC-6307;f__Cyanobiaceae;g__;s__
k141_1109861_flag_0_multi_113.3095_len_33461_23A	12A_bin.93	NA	d__Bacteria;p__Cyanobacteria;c__Cyanobacteriia;o__PCC-6307;f__Cyanobiaceae;g__;s__
k141_1109861_flag_0_multi_113.3095_len_33461_23A	05A_bin.33	NA	d__Bacteria;p__Cyanobacteria;c__Cyanobacteriia;o__PCC-6307;f__Cyanobiaceae;g__;s__
k141_1109861_flag_0_multi_113.3095_len_33461_23A	22A_bin.52	NA	d__Bacteria;p__Cyanobacteria;c__Cyanobacteriia;o__PCC-6307;f__Cyanobiaceae;g__;s__
k141_1109861_flag_0_multi_113.3095_len_33461_23A	13A_bin.57	NA	d__Bacteria;p__Cyanobacteria;c__Cyanobacteriia;o__PCC-6307;f__Cyanobiaceae;g__;s__
k141_1109861_flag_0_multi_113.3095_len_33461_23A	16A_bin.42	NA	d__Bacteria;p__Cyanobacteria;c__Cyanobacteriia;o__PCC-6307;f__Cyanobiaceae;g__Vulcanococcus;s__
k141_1109861_flag_0_multi_113.3095_len_33461_23A	14A_bin.19	NA	d__Bacteria;p__Cyanobacteria;c__Cyanobacteriia;o__PCC-6307;f__Cyanobiaceae;g__;s__
[truncated: 31,406 more rows]

## Sheet: Table S6
Table S6. Summary of virus-encoded auxiliary metabolism genes (AMGs) identified in the MR-SNWDC.
[truncated: 130 more rows]
