# Supplementary material for: Virus–pathogen interactions improve water quality along the Middle Route of the South-to-North Water Diversion Canal
Source: ISME J. 2023 Jul 31;17(10):1719–32. doi: 10.1038/s41396-023-01481-2 (PMC10504254; doi:10.1038/s41396-023-01481-2)
Supplement: Supplementary file 3 — source data [file 41396_2023_1481_MOESM3_ESM.xlsx]

## Sheet: Figs. 1A-1C
Figs. 1A-1C Nonmetric multidimensional scaling (NMDS) analyses visualize the temporal variation of viral β-diversity (A) as well as the distinct partition into four ecological regions of viral communities in autumn (B) and spring (C), based on the Bray–Curtis dissimilarity matrix calculated from the relative abundances of vOTUs. The stress value denotes the ordination fitness of each NMDS plot. E…
Sample	PC1	PC2	Season		Sample	PC1	PC2	Region
01A	-0.318954	-0.27551	Autumn		01A	-0.256993	-0.150079	Reg 1
02A	-0.287215	-0.1506	Autumn		02A	-0.184422	-0.0961212	Reg 1
03A	-0.193357	-0.0140885	Autumn		03A	-0.0191063	-0.0452664	Reg 2
04A	-0.158367	0.11005	Autumn		04A	0.151557	-0.0196178	Reg 2
05A	-0.210419	0.138503	Autumn		05A	0.147497	0.00542573	Reg 2
06A	-0.00259906	0.612555	Autumn		07A	0.102202	-0.0379108	Reg 2
07A	-0.220943	0.0882278	Autumn		08A	-0.0150655	-0.110008	Reg 2
08A	-0.269063	-0.0334659	Autumn		09A	0.12002	-0.0919154	Reg 2
09A	-0.22744	0.113837	Autumn		10A	0.0234041	-0.0941178	Reg 2
10A	-0.235619	-0.00148972	Autumn		11A	0.180345	0.0502799	Reg 2
11A	-0.259754	0.202122	Autumn		12A	0.150304	0.0678149	Reg 2
12A	-0.28116	0.179629	Autumn		13A	-0.0601348	-0.195553	Reg 2
13A	-0.357511	-0.0682193	Autumn		14A	0.191977	0.0167871	Reg 2
14A	-0.262184	0.217648	Autumn		15A	0.168389	-0.177917	Reg 2
15A	-0.249546	0.269465	Autumn		16A	0.0515883	-0.0190703	Reg 2
16A	-0.258561	0.0395583	Autumn		17A	0.105526	0.0459843	Reg 2
17A	-0.26627	0.119913	Autumn		18A	0.0194879	-0.0436468	Reg 2
18A	-0.316539	0.0231451	Autumn		19A	0.0550475	0.118741	Reg 3
19A	-0.314761	0.123032	Autumn		20A	0.0892448	0.113875	Reg 3
20A	-0.293821	0.14021	Autumn		21A	0.0802743	0.135119	Reg 3
21A	-0.341624	0.144208	Autumn		22A	0.063069	0.0901051	Reg 3
22A	-0.323581	0.10474	Autumn		23A	-0.101388	0.0417389	Reg 3
23A	-0.338809	-0.041863	Autumn		24A	0.0237177	0.206571	Reg 3
24A	-0.380641	0.127659	Autumn		25A	-0.0198229	0.0905022	Reg 3
25A	-0.344299	0.0419925	Autumn		26A	-0.242303	-0.0875347	Reg 3
26A	-0.35767	-0.226256	Autumn		27A	-0.285379	-0.0884567	Reg 3
27A	-0.359952	-0.27163	Autumn		28A	-0.129709	0.117938	Reg 3
28A	-0.37573	-0.0298457	Autumn		29A	-0.282183	0.0751799	Reg 4
29A	-0.376151	-0.199918	Autumn		30A	-0.224751	0.112701	Reg 4
30A	-0.400506	-0.122336	Autumn		31A	-0.28791	-0.0213948	Reg 4
31A	-0.369793	-0.246744	Autumn		32A	-0.279882	0.0666003	Reg 4
32A	-0.419993	-0.185227	Autumn		01S	-0.302021	0.0397826	Reg 1
01S	0.131258	-0.147287	Spring		02S	-0.478946	0.00280273	Reg 1
02S	0.0634569	-0.312559	Spring		03S	-0.19843	0.0736799	Reg 2
03S	0.187651	-0.111835	Spring		04S	-0.177887	0.114428	Reg 2
04S	0.208832	-0.115271	Spring		05S	-0.118737	0.0847981	Reg 2
05S	0.217705	-0.0579852	Spring		06S	-0.114046	0.104482	Reg 2
06S	0.254286	-0.0545076	Spring		07S	-0.0883886	0.0946238	Reg 2
07S	0.225835	-0.0780908	Spring		08S	0.0178471	0.19162	Reg 2
08S	0.376185	-0.0596874	Spring		09S	-0.0788811	0.147178	Reg 2
09S	0.277167	-0.0977953	Spring		10S	0.007555	0.145677	Reg 2
10S	0.337828	-0.0479991	Spring		11S	0.0270919	0.13293	Reg 2
11S	0.340475	-0.0328962	Spring		12S	0.0537612	0.142458	Reg 2
12S	0.382718	-0.00725739	Spring		13S	0.0759719	0.167241	Reg 2
13S	0.38197	-0.00255238	Spring		14S	0.0651124	0.142171	Reg 2
14S	0.383199	-0.017509	Spring		15S	0.0720721	0.093858	Reg 2
15S	0.349642	0.0032151	Spring		16S	0.0897644	0.141135	Reg 2
16S	0.400444	-0.00481558	Spring		17S	0.151901	0.106396	Reg 2
17S	0.381512	0.0357409	Spring		18S	0.0385792	0.0495826	Reg 2
18S	0.311518	-0.00188078	Spring		19S	0.0995955	-0.0665087	Reg 3
19S	0.319688	-0.07053	Spring		20S	0.186202	-0.0981457	Reg 3
20S	0.370216	-0.0906895	Spring		21S	-0.241875	-0.0907326	Reg 3
21S	0.143993	-0.108623	Spring		22S	-0.0280855	-0.0862427	Reg 3
22S	0.203295	0.0108155	Spring		23S	0.41534	-0.0751183	Reg 3
23S	0.482226	0.175166	Spring		24S	0.338326	0.049063	Reg 3
24S	0.4768	0.0774728	Spring		25S	0.199282	-0.0381667	Reg 3
25S	0.331325	0.0842464	Spring		26S	0.181038	-0.188878	Reg 3
26S	0.343223	0.107865	Spring		27S	0.0388084	-0.117095	Reg 3
27S	0.276441	0.0481813	Spring		28S	-0.0245206	-0.113959	Reg 3
28S	0.256924	0.0221499	Spring		29S	-0.0935409	-0.19054	Reg 4
29S	0.181723	-0.030572	Spring		30S	0.0856389	-0.27132	Reg 4
30S	0.286683	0.124495	Spring		31S	0.0336011	-0.302512	Reg 4
31S	0.267626	0.136232	Spring		32S	-0.232131	-0.384687	Reg 4
32S	0.220988	-0.30454	Spring

## Sheet: Fig. 1D
Fig. 1D Sankey plots display the distribution of vOTUs from the water source area (Reg 1) to the water-receiving areas (Reg 4). The bars in different colors represent the number of vOTUs from the local region (firstly appeared in the concerned region but were not detected in the upper reach of the region).
Region	Source	vOTUs number	Season
Reg 1	Reg 1	28981	Autumn
Reg 2	Reg 1	28797	Autumn
Reg 2	Reg 2	7816	Autumn
Reg 3	Reg 1	28136	Autumn
Reg 3	Reg 2	6355	Autumn
Reg 3	Reg 3	857	Autumn
Reg 4	Reg 1	25743	Autumn
Reg 4	Reg 2	2808	Autumn
Reg 4	Reg 3	583	Autumn
Reg 4	Reg 4	188	Autumn
Reg 1	Reg 1	28531	Spring
Reg 2	Reg 1	27902	Spring
Reg 2	Reg 2	6523	Spring
Reg 3	Reg 1	26874	Spring
Reg 3	Reg 2	4976	Spring
Reg 3	Reg 3	869	Spring
Reg 4	Reg 1	24834	Spring
Reg 4	Reg 2	4000	Spring
Reg 4	Reg 3	412	Spring
Reg 4	Reg 4	434	Spring

## Sheet: Fig. 2A
Fig. 2A Monthly and annual average TP concentrations from 2015 to 2021. The gray area displays standard deviation of monthly average TP content.
Time (year. month)	Average concentration (mg/L, by month)	Standard deviation concentration (mg/L, by month)	Average concentration (mg/L, by year)
2015.1 ~ 12	0.008 ~ 0.022	0.00239 ~ 0.02387	0.014
2016.1 ~ 12	0.012 ~ 0.022	0.00806 ~ 0.01667	0.017
2017.1 ~ 12	0.005 ~ 0.008	0.00091 ~ 0.00635	0.006
2018.1 ~ 12	0.006 ~ 0.014	0.00153 ~ 0.00703	0.009
2019.1 ~ 12	0.005 ~ 0.007	0.00000 ~ 0.00403	0.006
2020.1 ~ 12	0.005 ~ 0.012	0.00000 ~ 0.00573	0.007
2021.1 ~ 3	0.005 ~ 0.007	0.00000 ~ 0.00252	0.006

## Sheet: Fig. 2B
Fig. 2B Longitudinal changes in TP concentration along the canal. The grey dots represent the annual average TP concentration across 7 years. The error bar corresponds to the 95% confidence interval. The red and blue dots represent the TP concentration in the sampling months. The goodness-of-fit R2 value and the statistical significance are presented for each linear regression (****: < 0.0001).
Sample ID	Cumulative dendritic distance (km)	Annual average concentration (mg/L)	Standard deviation concentration (mg/L)	Concentration in 2020 Autumn (mg/L)	Concentration in 2021 Spring (mg/L)
01	0	/	/	0.0102	0.011
02	3.96411	/	/	0.0102	0.0105
03	12.3579	0.01257	0.01042	0.0102	0.0106
04	24.7783	0.01197	0.00852	0.0099	0.0102
05	90.8004	0.0119	0.01077	0.0195	0.0104
06	175.28	0.0113	0.0099	/	0.0099
07	225.71	0.01247	0.01041	0.0104	0.0093
08	283.567	0.0115	0.00925	0.0104	0.0104
09	297.797	0.0109	0.01005	0.0109	0.0106
10	331.369	0.01023	0.00895	0.0105	0.0113
11	409.346	0.01197	0.01153	0.0051	0.0047
12	445.329	0.01123	0.0113	0.0048	0.011
13	449.443	0.0114	0.0091	0.0049	0.0102
14	517.794	0.0101	0.00752	0.0056	0.005
15	549	0.01003	0.00749	0.0102	0.0095
16	567.716	0.01057	0.00833	0.0099	0.0047
17	611.919	0.0104	0.00888	0.0104	0.0104
18	667.994	0.011	0.01255	0.0106	0.0055
19	669.235	0.00705	0.00448	0.0044	0.005
20	737.391	0.00675	0.00403	0.0047	0.0051
21	805.906	0.0069	0.00398	0.0091	0.0046
22	825.488	0.00643	0.00396	0.0044	0.0054
23	888.407	0.00679	0.00422	0.0044	0.0055
24	947.11	0.0069	0.00425	0.0045	0.0055
25	1009.08	0.00698	0.00488	0.0043	0.0107
26	1020.52	0.00679	0.00398	0.0084	0.0054
27	1036.28	0.00659	0.00357	0.0037	0.0048
28	1130.95	0.00675	0.00432	0.0042	0.0037
29	1175.44	0.00667	0.00391	0.0048	0.0039
30	1195.98	0.00635	0.00362	0.0047	0.0038
31	1106.63	0.00619	0.00265	0.0038	0.0049
32	1272.3	0.00686	0.00362	0.0042	0.0047

## Sheet: Fig. 2C
Fig. 2C Correlation between environmental factors and viral/bacterial communities in autumn and spring. Pairwise Pearson’s coefficients are denoted by color gradients. Edge width demonstrates the Mantel’s r correlation coefficients. Edge color represents the significance level of p value based on 999 permutations.
COMM	ENV	Autumn		Spring
		mantel's r	p value	mantel's r	p value
vOTUs	pH	0.0734543	0.194	-0.0802905	0.803
vOTUs	EC	0.0378023	0.316	0.158127	0.119
vOTUs	TUB	0.0884775	0.067	0.158194	0.031
vOTUs	T	0.131879	0.02	0.329654	0.002
vOTUs	F-	0.0454847	0.225	0.116385	0.182
vOTUs	SO42-	0.0573883	0.224	0.0690254	0.294
vOTUs	TOC	0.28098	0.001	0.228966	0.027
vOTUs	DOC	0.137767	0.032	0.113069	0.109
vOTUs	CODMn	-0.0365324	0.646	0.0985337	0.14
vOTUs	NH4+-N	0.0929233	0.112	0.0324023	0.35
vOTUs	NO3--N	0.247508	0.003	0.324291	0.004
vOTUs	TN	0.194712	0.002	0.135432	0.103
vOTUs	TP	0.359313	0.001	0.494895	0.001
vOTUs	N:P	0.329998	0.001	0.464717	0.001
MAGs	pH	0.106584	0.161	-0.102585	0.89
MAGs	EC	0.01012	0.366	0.0328678	0.35
MAGs	TUB	0.236071	0.002	0.0895401	0.121
MAGs	T	0.0902437	0.07	0.276215	0.004
MAGs	F-	0.0120712	0.407	0.0506443	0.329
MAGs	SO42-	0.128218	0.121	0.0108747	0.418
MAGs	TOC	0.454862	0.001	0.104403	0.172
MAGs	DOC	0.302071	0.004	0.0429321	0.309
MAGs	CODMn	0.00948041	0.399	0.0912806	0.162
MAGs	NH4+-N	0.054641	0.246	0.00800319	0.423
MAGs	NO3--N	0.308234	0.003	0.174892	0.058
MAGs	TN	0.272373	0.002	0.0656748	0.246
MAGs	TP	0.419735	0.001	0.441842	0.001
MAGs	N:P	0.420155	0.001	0.432859	0.001

## Sheet: Fig. 2D
Fig. 2D Random forest importance of each environmental factor for viral and bacterial communities in two seasons. All environmental factors are brought into a ranking by their importance index represented by the increase in node purity. The significance of each environmental factor is shown in asterisks (**: < 0.01; *: < 0.05).
Viral communities (autumn)							Viral communities (spring)
Env	IncNodePurity	IncNodePurity.pval	%IncMSE	%IncMSE.pval			Env	IncNodePurity	IncNodePurity.pval	%IncMSE	%IncMSE.pval
TP	1.05497	0.019802	7.68829	0.00990099			TN	0.809357	0.128713	3.70841	0.0792079
NO3--N	1.03556	0.019802	8.36196	0.00990099			TUB	0.674947	0.19802	4.29653	0.0693069
T	0.965281	0.0792079	9.71764	0.019802			N:P	0.647867	0.0990099	8.33129	0.00990099
TOC	0.698453	0.019802	5.20996	0.029703			TP	0.627612	0.049505	7.34266	0.019802
pH	0.665432	0.237624	2.99204	0.108911			TOC	0.623287	0.118812	1.82886	0.168317
DOC	0.65469	0.0594059	6.15522	0.00990099			F-	0.557941	0.217822	-0.136537	0.50495
N:P	0.477174	0.712871	3.1131	0.138614			NO3--N	0.375208	0.485149	2.43678	0.227723
TN	0.380024	0.90099	2.3449	0.217822			CODMn	0.32871	0.811881	2.50834	0.188119
EC	0.376082	0.851485	4.35475	0.0792079			DOC	0.312702	0.712871	1.73222	0.306931
TUB	0.311274	0.990099	2.47209	0.178218			pH	0.21073	0.920792	3.21648	0.128713
F-	0.289257	0.980198	2.91533	0.118812			SO42-	0.207	0.930693	-1.14046	0.683168
CODMn	0.265898	1	-1.34998	0.712871			EC	0.165134	0.950495	-3.83389	0.950495
SO42-	0.148851	1	-2.51453	0.811881			T	0.157031	0.990099	0.953631	0.435644
NH4+-N	0.0114622	1	1.6361	0.158416			NH4+-N	0.0424497	0.990099	-0.945752	0.653465
Bacterial communities (autumn)							Bacterial communities (spring)
Env	IncNodePurity	IncNodePurity.pval	%IncMSE	%IncMSE.pval			Env	IncNodePurity	IncNodePurity.pval	%IncMSE	%IncMSE.pval
TP	1.41333	0.00990099	12.0726	0.00990099			N:P	0.702141	0.00990099	9.70536	0.00990099
TOC	0.905502	0.00990099	6.96062	0.00990099			TP	0.452087	0.029703	8.08226	0.00990099
NO3--N	0.891973	0.039604	11.4835	0.00990099			TUB	0.317848	0.346535	0.136852	0.514851
N:P	0.74717	0.148515	8.13886	0.029703			TOC	0.269766	0.415842	1.93623	0.158416
DOC	0.618329	0.029703	7.369	0.00990099			NO3--N	0.252162	0.356436	0.159532	0.613861
TN	0.404998	0.475248	5.06154	0.039604			F-	0.251179	0.485149	-0.229196	0.435644
EC	0.321171	0.821782	6.37879	0.039604			CODMn	0.23626	0.524752	1.35604	0.29703
T	0.259938	0.950495	7.54239	0.00990099			TN	0.233855	0.643564	2.44695	0.19802
pH	0.252012	0.990099	5.07231	0.0594059			T	0.192808	0.544554	3.82467	0.108911
TUB	0.213385	1	2.59576	0.227723			EC	0.179808	0.643564	-1.95487	0.792079
CODMn	0.178973	0.990099	0.245568	0.326733			DOC	0.167208	0.831683	2.01722	0.178218
F-	0.127182	1	-0.811664	0.39604			pH	0.157864	0.811881	2.77022	0.19802
SO42-	0.111331	1	-1.45516	0.594059			SO42-	0.126351	1	-0.325477	0.673267
NH4+-N	0.0185758	0.960396	-0.442587	0.425743			NH4+-N	0.0348455	0.910891	-2.02769	0.910891

## Sheet: Fig. 3A
Fig. 3A Genome length of viruses in the MR-SNWDC and four representative surface water ecosystems (river, marine, lake, and wastewater) from the IMG/VR database. The average viral genome length of each dataset is marked by the red dot and denoted in the label. The statistical difference is estimated by Bonferroni-adjusted Wilcoxon test.
Contig	Length	Ecosystem
IMGVR_UViG_3300005739_000002	97987	Lake
IMGVR_UViG_3300005739_000013	25451	Lake
IMGVR_UViG_3300005739_000071	49021	Lake
IMGVR_UViG_3300005758_000013	42076	Lake
IMGVR_UViG_3300005758_000037	80537	Lake
IMGVR_UViG_3300005758_000038	36006	Lake
IMGVR_UViG_3300005760_000001	21544	Lake
IMGVR_UViG_3300005762_000001	21544	Lake
IMGVR_UViG_3300005805_000001	87232	Lake
IMGVR_UViG_3300005805_000002	74090	Lake
IMGVR_UViG_3300005805_000003	58207	Lake
IMGVR_UViG_3300005805_000004	42690	Lake
IMGVR_UViG_3300005805_000005	40311	Lake
IMGVR_UViG_3300005805_000006	38932	Lake
IMGVR_UViG_3300005805_000007	38253	Lake
IMGVR_UViG_3300005805_000008	37823	Lake
IMGVR_UViG_3300005805_000009	37777	Lake
IMGVR_UViG_3300005805_000010	33858	Lake
IMGVR_UViG_3300005805_000011	33583	Lake
IMGVR_UViG_3300005805_000012	32979	Lake
IMGVR_UViG_3300005805_000013	32684	Lake
IMGVR_UViG_3300005805_000014	32592	Lake
IMGVR_UViG_3300005805_000015	32439	Lake
IMGVR_UViG_3300005805_000016	31498	Lake
IMGVR_UViG_3300005805_000017	30060	Lake
IMGVR_UViG_3300005805_000018	29502	Lake
IMGVR_UViG_3300005805_000019	28398	Lake
IMGVR_UViG_3300005805_000020	28130	Lake
IMGVR_UViG_3300005805_000021	17444	Lake
IMGVR_UViG_3300005805_000022	16353	Lake
IMGVR_UViG_3300005805_000023	14084	Lake
IMGVR_UViG_3300005805_000024	13266	Lake
IMGVR_UViG_3300005805_000025	9648	Lake
IMGVR_UViG_3300005805_000026	9145	Lake
IMGVR_UViG_3300005805_000027	8412	Lake
IMGVR_UViG_3300005805_000028	8398	Lake
IMGVR_UViG_3300005805_000029	8379	Lake
IMGVR_UViG_3300005805_000030	8293	Lake
IMGVR_UViG_3300005805_000031	8183	Lake
IMGVR_UViG_3300005805_000032	6071	Lake
IMGVR_UViG_3300005805_000033	6049	Lake
IMGVR_UViG_3300005805_000034	5964	Lake
IMGVR_UViG_3300005805_000035	5905	Lake
IMGVR_UViG_3300005805_000036	5713	Lake
IMGVR_UViG_3300005805_000037	5629	Lake
IMGVR_UViG_3300005805_000038	5217	Lake
IMGVR_UViG_3300005805_000039	4828	Lake
IMGVR_UViG_3300005805_000040	4430	Lake
IMGVR_UViG_3300005805_000041	2898	Lake
IMGVR_UViG_3300005805_000045	163786	Lake
IMGVR_UViG_3300005805_000047	150798	Lake
IMGVR_UViG_3300005805_000059	89947	Lake
IMGVR_UViG_3300005805_000084	66020	Lake
IMGVR_UViG_3300005805_000191	39695	Lake
IMGVR_UViG_3300005805_000244	35125	Lake
IMGVR_UViG_3300005805_000248	34757	Lake
IMGVR_UViG_3300005805_000271	32752	Lake
IMGVR_UViG_3300005805_000279	32285	Lake
IMGVR_UViG_3300005805_000355	28057	Lake
IMGVR_UViG_3300005805_000959	15455	Lake
IMGVR_UViG_3300007094_000013	53557	Lake
IMGVR_UViG_3300007169_000029	36319	Lake
IMGVR_UViG_3300007169_000096	36311	Lake
IMGVR_UViG_3300007169_000169	28292	Lake
IMGVR_UViG_3300007169_000328	36711	Lake
IMGVR_UViG_3300007177_000002	40401	Lake
IMGVR_UViG_3300007177_000017	42076	Lake
IMGVR_UViG_3300007177_000030	18347	Lake
IMGVR_UViG_3300007177_000066	78356	Lake
IMGVR_UViG_3300007177_000114	161434	Lake
IMGVR_UViG_3300007177_000134	40397	Lake
IMGVR_UViG_3300007177_000160	114241	Lake
IMGVR_UViG_3300007177_000178	29420	Lake
IMGVR_UViG_3300007177_000234	38997	Lake
IMGVR_UViG_3300007177_000264	35927	Lake
IMGVR_UViG_3300007177_000503	32278	Lake
IMGVR_UViG_3300007198_000013	53557	Lake
IMGVR_UViG_3300007202_000010	32878	Lake
IMGVR_UViG_3300007212_000011	49021	Lake
IMGVR_UViG_3300007212_000058	15738	Lake
IMGVR_UViG_3300007214_000019	39853	Lake
IMGVR_UViG_3300007214_000035	25451	Lake
IMGVR_UViG_3300007214_000090	39529	Lake
IMGVR_UViG_3300007214_000143	15757	Lake
IMGVR_UViG_3300007216_000155	28776	Lake
IMGVR_UViG_3300007216_000291	33834	Lake
IMGVR_UViG_3300007734_000258	14813	Lake
IMGVR_UViG_3300007734_000272	14904	Lake
IMGVR_UViG_3300007734_000321	15953	Lake
IMGVR_UViG_3300007734_000332	16083	Lake
IMGVR_UViG_3300007734_000426	19792	Lake
IMGVR_UViG_3300007734_000520	25688	Lake
IMGVR_UViG_3300007734_000525	26118	Lake
IMGVR_UViG_3300007734_000547	28598	Lake
IMGVR_UViG_3300007734_000554	29760	Lake
IMGVR_UViG_3300007734_000558	30352	Lake
IMGVR_UViG_3300007734_000573	31651	Lake
IMGVR_UViG_3300007734_000574	31809	Lake
IMGVR_UViG_3300007734_000580	32204	Lake
IMGVR_UViG_3300007734_000583	32414	Lake
IMGVR_UViG_3300007734_000585	32704	Lake
IMGVR_UViG_3300007734_000593	33108	Lake
IMGVR_UViG_3300007734_000594	33184	Lake
IMGVR_UViG_3300007734_000600	33651	Lake
IMGVR_UViG_3300007734_000601	33664	Lake
IMGVR_UViG_3300007734_000604	34045	Lake
IMGVR_UViG_3300007734_000606	34175	Lake
IMGVR_UViG_3300007734_000609	34274	Lake
IMGVR_UViG_3300007734_000611	34598	Lake
IMGVR_UViG_3300007734_000616	34830	Lake
IMGVR_UViG_3300007734_000617	34935	Lake
IMGVR_UViG_3300007734_000620	35099	Lake
IMGVR_UViG_3300007734_000622	35366	Lake
IMGVR_UViG_3300007734_000623	35362	Lake
IMGVR_UViG_3300007734_000625	35645	Lake
IMGVR_UViG_3300007734_000626	35638	Lake
IMGVR_UViG_3300007734_000632	35922	Lake
IMGVR_UViG_3300007734_000633	36029	Lake
IMGVR_UViG_3300007734_000637	36397	Lake
IMGVR_UViG_3300007734_000641	36773	Lake
IMGVR_UViG_3300007734_000650	37322	Lake
IMGVR_UViG_3300007734_000663	37997	Lake
IMGVR_UViG_3300007734_000664	38047	Lake
IMGVR_UViG_3300007734_000679	39871	Lake
IMGVR_UViG_3300007734_000684	40440	Lake
IMGVR_UViG_3300007734_000685	40625	Lake
IMGVR_UViG_3300007734_000687	40994	Lake
IMGVR_UViG_3300007734_000688	41022	Lake
IMGVR_UViG_3300007734_000697	44604	Lake
IMGVR_UViG_3300007734_000700	45396	Lake
IMGVR_UViG_3300007734_000703	46118	Lake
IMGVR_UViG_3300007734_000705	47304	Lake
IMGVR_UViG_3300007734_000711	48649	Lake
IMGVR_UViG_3300007734_000714	49333	Lake
IMGVR_UViG_3300007734_000715	49600	Lake
IMGVR_UViG_3300007734_000717	49845	Lake
IMGVR_UViG_3300007734_000723	52359	Lake
IMGVR_UViG_3300007734_000729	56721	Lake
IMGVR_UViG_3300007734_000733	60300	Lake
IMGVR_UViG_3300007734_000736	60939	Lake
IMGVR_UViG_3300007734_000739	61528	Lake
IMGVR_UViG_3300007734_000742	61943	Lake
IMGVR_UViG_3300007734_000744	62951	Lake
IMGVR_UViG_3300007734_000745	63522	Lake
IMGVR_UViG_3300007734_000746	63619	Lake
IMGVR_UViG_3300007734_000747	64629	Lake
IMGVR_UViG_3300007734_000748	64641	Lake
IMGVR_UViG_3300007734_000758	157024	Lake
IMGVR_UViG_3300007734_000759	159308	Lake
IMGVR_UViG_3300007734_000760	159797	Lake
IMGVR_UViG_3300007735_000282	14973	Lake
IMGVR_UViG_3300007735_000535	25673	Lake
IMGVR_UViG_3300007735_000540	25920	Lake
IMGVR_UViG_3300007735_000547	26157	Lake
IMGVR_UViG_3300007735_000548	26193	Lake
IMGVR_UViG_3300007735_000585	29528	Lake
IMGVR_UViG_3300007735_000600	30912	Lake
IMGVR_UViG_3300007735_000601	30957	Lake
IMGVR_UViG_3300007735_000608	31601	Lake
IMGVR_UViG_3300007735_000610	31809	Lake
IMGVR_UViG_3300007735_000619	32360	Lake
IMGVR_UViG_3300007735_000621	32421	Lake
IMGVR_UViG_3300007735_000631	33036	Lake
IMGVR_UViG_3300007735_000642	33664	Lake
IMGVR_UViG_3300007735_000645	33775	Lake
IMGVR_UViG_3300007735_000646	33821	Lake
IMGVR_UViG_3300007735_000649	34175	Lake
IMGVR_UViG_3300007735_000651	34256	Lake
IMGVR_UViG_3300007735_000663	35430	Lake
IMGVR_UViG_3300007735_000667	35586	Lake
IMGVR_UViG_3300007735_000668	35613	Lake
IMGVR_UViG_3300007735_000672	35732	Lake
IMGVR_UViG_3300007735_000677	36029	Lake
IMGVR_UViG_3300007735_000681	36553	Lake
IMGVR_UViG_3300007735_000684	36725	Lake
IMGVR_UViG_3300007735_000685	36727	Lake
IMGVR_UViG_3300007735_000690	37106	Lake
IMGVR_UViG_3300007735_000692	37315	Lake
IMGVR_UViG_3300007735_000699	38230	Lake
IMGVR_UViG_3300007735_000711	39170	Lake
IMGVR_UViG_3300007735_000715	39578	Lake
IMGVR_UViG_3300007735_000716	39581	Lake
IMGVR_UViG_3300007735_000717	39660	Lake
IMGVR_UViG_3300007735_000721	40058	Lake
IMGVR_UViG_3300007735_000722	40440	Lake
IMGVR_UViG_3300007735_000724	40565	Lake
IMGVR_UViG_3300007735_000741	44790	Lake
IMGVR_UViG_3300007735_000748	49485	Lake
IMGVR_UViG_3300007735_000753	52203	Lake
IMGVR_UViG_3300007735_000755	53746	Lake
IMGVR_UViG_3300007735_000757	56227	Lake
IMGVR_UViG_3300007735_000758	56788	Lake
IMGVR_UViG_3300007735_000759	56916	Lake
IMGVR_UViG_3300007735_000762	57991	Lake
IMGVR_UViG_3300007735_000764	58762	Lake
IMGVR_UViG_3300007735_000767	59359	Lake
IMGVR_UViG_3300007735_000768	60223	Lake
IMGVR_UViG_3300007735_000769	60637	Lake
IMGVR_UViG_3300007735_000770	60844	Lake
IMGVR_UViG_3300007735_000776	62766	Lake
IMGVR_UViG_3300007735_000777	65784	Lake
IMGVR_UViG_3300007735_000782	70406	Lake
IMGVR_UViG_3300007735_000784	71110	Lake
IMGVR_UViG_3300007735_000801	143455	Lake
IMGVR_UViG_3300007735_000803	157024	Lake
IMGVR_UViG_3300008105_000004	42436	Lake
IMGVR_UViG_3300008105_000006	39608	Lake
IMGVR_UViG_3300008105_000009	37558	Lake
IMGVR_UViG_3300008105_000010	37114	Lake
IMGVR_UViG_3300008105_000012	38310	Lake
IMGVR_UViG_3300008105_000016	41228	Lake
IMGVR_UViG_3300008105_000019	55287	Lake
IMGVR_UViG_3300008105_000027	39154	Lake
IMGVR_UViG_3300008105_000080	5386	Lake
IMGVR_UViG_3300008106_000005	42436	Lake
IMGVR_UViG_3300008106_000059	5386	Lake
IMGVR_UViG_3300008107_000006	142072	Lake
IMGVR_UViG_3300008107_000008	164494	Lake
IMGVR_UViG_3300008107_000027	318652	Lake
IMGVR_UViG_3300008107_000038	68212	Lake
IMGVR_UViG_3300008107_000051	125960	Lake
IMGVR_UViG_3300008107_000061	56227	Lake
IMGVR_UViG_3300008107_000097	101208	Lake
IMGVR_UViG_3300008107_000103	43092	Lake
IMGVR_UViG_3300008107_000108	62477	Lake
IMGVR_UViG_3300008107_000109	42436	Lake
IMGVR_UViG_3300008107_000113	64170	Lake
IMGVR_UViG_3300008107_000120	63189	Lake
IMGVR_UViG_3300008107_000124	40603	Lake
IMGVR_UViG_3300008107_000125	40602	Lake
IMGVR_UViG_3300008107_000128	40386	Lake
IMGVR_UViG_3300008107_000135	39364	Lake
IMGVR_UViG_3300008107_000136	39260	Lake
IMGVR_UViG_3300008107_000137	39175	Lake
IMGVR_UViG_3300008107_000138	39088	Lake
IMGVR_UViG_3300008107_000140	38557	Lake
IMGVR_UViG_3300008107_000149	37495	Lake
IMGVR_UViG_3300008107_000151	64755	Lake
IMGVR_UViG_3300008107_000152	37103	Lake
IMGVR_UViG_3300008107_000154	36961	Lake
IMGVR_UViG_3300008107_000159	36916	Lake
IMGVR_UViG_3300008107_000166	35795	Lake
IMGVR_UViG_3300008107_000167	35803	Lake
IMGVR_UViG_3300008107_000173	35418	Lake
IMGVR_UViG_3300008107_000175	35293	Lake
IMGVR_UViG_3300008107_000178	36856	Lake
IMGVR_UViG_3300008107_000183	36913	Lake
IMGVR_UViG_3300008107_000185	34445	Lake
IMGVR_UViG_3300008107_000207	32860	Lake
IMGVR_UViG_3300008107_000222	36164	Lake
IMGVR_UViG_3300008107_000226	31849	Lake
IMGVR_UViG_3300008107_000228	31822	Lake
IMGVR_UViG_3300008107_000234	31599	Lake
IMGVR_UViG_3300008107_000243	37517	Lake
IMGVR_UViG_3300008107_000278	31041	Lake
IMGVR_UViG_3300008107_000317	31537	Lake
IMGVR_UViG_3300008107_000394	23561	Lake
IMGVR_UViG_3300008107_000445	24160	Lake
IMGVR_UViG_3300008107_000455	39021	Lake
IMGVR_UViG_3300008107_000530	64593	Lake
IMGVR_UViG_3300008107_000825	31172	Lake
IMGVR_UViG_3300008107_000864	14994	Lake
IMGVR_UViG_3300008107_000933	19223	Lake
IMGVR_UViG_3300008107_001022	29916	Lake
IMGVR_UViG_3300008107_001134	17282	Lake
IMGVR_UViG_3300008107_001369	14912	Lake
IMGVR_UViG_3300008107_002007	14542	Lake
IMGVR_UViG_3300008107_002757	5386	Lake
IMGVR_UViG_3300008108_000004	164308	Lake
IMGVR_UViG_3300008108_000005	164756	Lake
IMGVR_UViG_3300008108_000009	142137	Lake
IMGVR_UViG_3300008108_000011	192699	Lake
IMGVR_UViG_3300008108_000017	93108	Lake
IMGVR_UViG_3300008108_000060	62512	Lake
IMGVR_UViG_3300008108_000107	45692	Lake
IMGVR_UViG_3300008108_000114	42436	Lake
IMGVR_UViG_3300008108_000123	41893	Lake
IMGVR_UViG_3300008108_000137	39608	Lake
IMGVR_UViG_3300008108_000142	38747	Lake
IMGVR_UViG_3300008108_000144	38654	Lake
IMGVR_UViG_3300008108_000146	38557	Lake
IMGVR_UViG_3300008108_000148	38274	Lake
IMGVR_UViG_3300008108_000149	38232	Lake
IMGVR_UViG_3300008108_000152	60647	Lake
IMGVR_UViG_3300008108_000157	37052	Lake
IMGVR_UViG_3300008108_000158	36961	Lake
IMGVR_UViG_3300008108_000193	32860	Lake
IMGVR_UViG_3300008108_000194	32769	Lake
IMGVR_UViG_3300008108_000200	41298	Lake
IMGVR_UViG_3300008108_000205	31845	Lake
IMGVR_UViG_3300008108_000209	31656	Lake
IMGVR_UViG_3300008108_000210	31599	Lake
IMGVR_UViG_3300008108_000245	43255	Lake
IMGVR_UViG_3300008108_000332	43132	Lake
IMGVR_UViG_3300008108_000605	29191	Lake
IMGVR_UViG_3300008108_000626	15042	Lake
IMGVR_UViG_3300008108_000631	45088	Lake
IMGVR_UViG_3300008108_000633	14909	Lake
IMGVR_UViG_3300008108_000643	16289	Lake
IMGVR_UViG_3300008108_000904	16705	Lake
IMGVR_UViG_3300008108_001799	5386	Lake
IMGVR_UViG_3300008109_000003	42436	Lake
IMGVR_UViG_3300008109_000004	40687	Lake
IMGVR_UViG_3300008109_000009	31654	Lake
IMGVR_UViG_3300008109_000019	5386	Lake
IMGVR_UViG_3300008110_000021	142196	Lake
IMGVR_UViG_3300008110_000023	84912	Lake
IMGVR_UViG_3300008110_000025	87573	Lake
IMGVR_UViG_3300008110_000038	68176	Lake
IMGVR_UViG_3300008110_000040	171707	Lake
IMGVR_UViG_3300008110_000051	60805	Lake
IMGVR_UViG_3300008110_000072	65007	Lake
IMGVR_UViG_3300008110_000085	94630	Lake
IMGVR_UViG_3300008110_000094	62506	Lake
IMGVR_UViG_3300008110_000096	62482	Lake
IMGVR_UViG_3300008110_000103	45076	Lake
IMGVR_UViG_3300008110_000119	42436	Lake
IMGVR_UViG_3300008110_000135	40386	Lake
IMGVR_UViG_3300008110_000141	39608	Lake
IMGVR_UViG_3300008110_000142	39218	Lake
IMGVR_UViG_3300008110_000143	39175	Lake
IMGVR_UViG_3300008110_000144	39088	Lake
IMGVR_UViG_3300008110_000150	38223	Lake
IMGVR_UViG_3300008110_000158	37777	Lake
IMGVR_UViG_3300008110_000170	36961	Lake
IMGVR_UViG_3300008110_000185	35293	Lake
IMGVR_UViG_3300008110_000194	34550	Lake
IMGVR_UViG_3300008110_000196	40843	Lake
IMGVR_UViG_3300008110_000202	35741	Lake
IMGVR_UViG_3300008110_000214	33258	Lake
IMGVR_UViG_3300008110_000223	32769	Lake
IMGVR_UViG_3300008110_000231	32177	Lake
IMGVR_UViG_3300008110_000238	31849	Lake
IMGVR_UViG_3300008110_000240	31822	Lake
IMGVR_UViG_3300008110_000244	31599	Lake
IMGVR_UViG_3300008110_000257	31440	Lake
IMGVR_UViG_3300008110_000261	39723	Lake
IMGVR_UViG_3300008110_000268	30130	Lake
IMGVR_UViG_3300008110_000288	43463	Lake
IMGVR_UViG_3300008110_000319	40262	Lake
IMGVR_UViG_3300008110_000347	62735	Lake
IMGVR_UViG_3300008110_000405	35361	Lake
IMGVR_UViG_3300008110_000533	33351	Lake
IMGVR_UViG_3300008110_000621	37258	Lake
IMGVR_UViG_3300008110_000717	62040	Lake
IMGVR_UViG_3300008110_000849	14912	Lake
IMGVR_UViG_3300008110_000891	14470	Lake
IMGVR_UViG_3300008110_000934	14014	Lake
IMGVR_UViG_3300008110_000968	23339	Lake
IMGVR_UViG_3300008110_001205	11399	Lake
IMGVR_UViG_3300008110_001358	14899	Lake
IMGVR_UViG_3300008110_002718	5386	Lake
IMGVR_UViG_3300008111_000003	158339	Lake
IMGVR_UViG_3300008111_000040	40386	Lake
IMGVR_UViG_3300008111_000044	39218	Lake
IMGVR_UViG_3300008111_000058	34687	Lake
IMGVR_UViG_3300008111_000065	33241	Lake
IMGVR_UViG_3300008111_000070	31656	Lake
IMGVR_UViG_3300008111_000071	31599	Lake
IMGVR_UViG_3300008111_000082	28277	Lake
IMGVR_UViG_3300008111_000134	21777	Lake
IMGVR_UViG_3300008111_000209	38878	Lake
IMGVR_UViG_3300008111_000230	14912	Lake
IMGVR_UViG_3300008111_000312	37607	Lake
IMGVR_UViG_3300008111_000663	5386	Lake
IMGVR_UViG_3300008112_000001	42436	Lake
IMGVR_UViG_3300008112_000002	36173	Lake
IMGVR_UViG_3300008112_000014	5386	Lake
IMGVR_UViG_3300008113_000004	164765	Lake
IMGVR_UViG_3300008113_000005	158254	Lake
IMGVR_UViG_3300008113_000013	142159	Lake
IMGVR_UViG_3300008113_000017	126424	Lake
IMGVR_UViG_3300008113_000035	68176	Lake
IMGVR_UViG_3300008113_000051	110197	Lake
IMGVR_UViG_3300008113_000053	66112	Lake
IMGVR_UViG_3300008113_000076	62722	Lake
IMGVR_UViG_3300008113_000120	40921	Lake
IMGVR_UViG_3300008113_000124	40386	Lake
IMGVR_UViG_3300008113_000125	60830	Lake
IMGVR_UViG_3300008113_000127	40067	Lake
IMGVR_UViG_3300008113_000135	39088	Lake
IMGVR_UViG_3300008113_000140	39122	Lake
IMGVR_UViG_3300008113_000151	37585	Lake
IMGVR_UViG_3300008113_000154	40542	Lake
IMGVR_UViG_3300008113_000161	39892	Lake
IMGVR_UViG_3300008113_000169	35293	Lake
IMGVR_UViG_3300008113_000175	35578	Lake
IMGVR_UViG_3300008113_000197	32860	Lake
IMGVR_UViG_3300008113_000211	37333	Lake
IMGVR_UViG_3300008113_000214	31927	Lake
IMGVR_UViG_3300008113_000222	31599	Lake
IMGVR_UViG_3300008113_000233	31184	Lake
IMGVR_UViG_3300008113_000270	42942	Lake
IMGVR_UViG_3300008113_000382	23561	Lake
IMGVR_UViG_3300008113_000492	29099	Lake
IMGVR_UViG_3300008113_000525	33358	Lake
IMGVR_UViG_3300008113_000612	32494	Lake
IMGVR_UViG_3300008113_000668	35041	Lake
IMGVR_UViG_3300008113_000792	15042	Lake
IMGVR_UViG_3300008113_000799	14912	Lake
IMGVR_UViG_3300008113_001457	14989	Lake
IMGVR_UViG_3300008113_001634	11370	Lake
IMGVR_UViG_3300008113_002774	5386	Lake
IMGVR_UViG_3300008114_000001	319944	Lake
IMGVR_UViG_3300008114_000006	112807	Lake
IMGVR_UViG_3300008114_000007	157493	Lake
IMGVR_UViG_3300008114_000010	90337	Lake
IMGVR_UViG_3300008114_000014	114125	Lake
IMGVR_UViG_3300008114_000021	65885	Lake
IMGVR_UViG_3300008114_000024	64371	Lake
IMGVR_UViG_3300008114_000031	60924	Lake
IMGVR_UViG_3300008114_000032	60634	Lake
IMGVR_UViG_3300008114_000042	98750	Lake
IMGVR_UViG_3300008114_000053	42178	Lake
IMGVR_UViG_3300008114_000059	39211	Lake
IMGVR_UViG_3300008114_000064	37950	Lake
IMGVR_UViG_3300008114_000069	40507	Lake
IMGVR_UViG_3300008114_000071	36078	Lake
IMGVR_UViG_3300008114_000083	31731	Lake
IMGVR_UViG_3300008114_000085	31656	Lake
IMGVR_UViG_3300008114_000091	30836	Lake
IMGVR_UViG_3300008114_000092	34321	Lake
IMGVR_UViG_3300008114_000095	33361	Lake
IMGVR_UViG_3300008114_000116	31579	Lake
IMGVR_UViG_3300008114_000128	62007	Lake
IMGVR_UViG_3300008114_000154	29188	Lake
IMGVR_UViG_3300008114_000180	30373	Lake
IMGVR_UViG_3300008114_000205	38538	Lake
IMGVR_UViG_3300008114_000207	32910	Lake
IMGVR_UViG_3300008114_000209	36767	Lake
IMGVR_UViG_3300008114_000232	34653	Lake
IMGVR_UViG_3300008114_000259	16676	Lake
IMGVR_UViG_3300008114_000282	15907	Lake
IMGVR_UViG_3300008114_000317	14629	Lake
IMGVR_UViG_3300008114_000386	32526	Lake
IMGVR_UViG_3300008114_000891	5386	Lake
IMGVR_UViG_3300008115_000003	37558	Lake
IMGVR_UViG_3300008115_000008	47239	Lake
IMGVR_UViG_3300008115_000045	5386	Lake
IMGVR_UViG_3300008116_000003	164256	Lake
IMGVR_UViG_3300008116_000006	165023	Lake
IMGVR_UViG_3300008116_000009	161508	Lake
IMGVR_UViG_3300008116_000011	174415	Lake
IMGVR_UViG_3300008116_000015	90476	Lake
IMGVR_UViG_3300008116_000022	99969	Lake
IMGVR_UViG_3300008116_000032	96744	Lake
IMGVR_UViG_3300008116_000034	65885	Lake
IMGVR_UViG_3300008116_000036	63698	Lake
IMGVR_UViG_3300008116_000039	62367	Lake
IMGVR_UViG_3300008116_000042	60630	Lake
IMGVR_UViG_3300008116_000043	59621	Lake
IMGVR_UViG_3300008116_000045	58446	Lake
IMGVR_UViG_3300008116_000048	57743	Lake
IMGVR_UViG_3300008116_000057	54595	Lake
IMGVR_UViG_3300008116_000065	108950	Lake
IMGVR_UViG_3300008116_000074	46172	Lake
IMGVR_UViG_3300008116_000080	64307	Lake
IMGVR_UViG_3300008116_000090	42177	Lake
IMGVR_UViG_3300008116_000099	41880	Lake
IMGVR_UViG_3300008116_000110	38745	Lake
IMGVR_UViG_3300008116_000111	38744	Lake
IMGVR_UViG_3300008116_000114	37382	Lake
IMGVR_UViG_3300008116_000118	37000	Lake
IMGVR_UViG_3300008116_000126	36078	Lake
IMGVR_UViG_3300008116_000148	32972	Lake
IMGVR_UViG_3300008116_000149	40834	Lake
IMGVR_UViG_3300008116_000151	32860	Lake
IMGVR_UViG_3300008116_000159	32244	Lake
IMGVR_UViG_3300008116_000163	31656	Lake
IMGVR_UViG_3300008116_000169	38195	Lake
IMGVR_UViG_3300008116_000177	30321	Lake
IMGVR_UViG_3300008116_000219	48718	Lake
IMGVR_UViG_3300008116_000252	35252	Lake
IMGVR_UViG_3300008116_000262	37277	Lake
IMGVR_UViG_3300008116_000293	23561	Lake
IMGVR_UViG_3300008116_000310	31946	Lake
IMGVR_UViG_3300008116_000536	15907	Lake
IMGVR_UViG_3300008116_000590	14912	Lake
IMGVR_UViG_3300008116_000591	14929	Lake
IMGVR_UViG_3300008116_000751	16425	Lake
IMGVR_UViG_3300008116_000868	11399	Lake
IMGVR_UViG_3300008116_000906	16535	Lake
IMGVR_UViG_3300008116_002040	5386	Lake
IMGVR_UViG_3300008117_000007	115703	Lake
IMGVR_UViG_3300008117_000009	112398	Lake
IMGVR_UViG_3300008117_000010	110412	Lake
IMGVR_UViG_3300008117_000025	182732	Lake
IMGVR_UViG_3300008117_000031	90259	Lake
IMGVR_UViG_3300008117_000034	65885	Lake
IMGVR_UViG_3300008117_000035	64371	Lake
IMGVR_UViG_3300008117_000036	63430	Lake
IMGVR_UViG_3300008117_000037	62491	Lake
IMGVR_UViG_3300008117_000039	60986	Lake
IMGVR_UViG_3300008117_000041	60616	Lake
IMGVR_UViG_3300008117_000049	135222	Lake
IMGVR_UViG_3300008117_000052	56016	Lake
IMGVR_UViG_3300008117_000067	98489	Lake
IMGVR_UViG_3300008117_000083	45047	Lake
IMGVR_UViG_3300008117_000088	95916	Lake
IMGVR_UViG_3300008117_000093	42306	Lake
IMGVR_UViG_3300008117_000101	40648	Lake
IMGVR_UViG_3300008117_000116	38223	Lake
IMGVR_UViG_3300008117_000118	38149	Lake
IMGVR_UViG_3300008117_000124	37405	Lake
IMGVR_UViG_3300008117_000135	36078	Lake
IMGVR_UViG_3300008117_000140	35228	Lake
IMGVR_UViG_3300008117_000158	34317	Lake
IMGVR_UViG_3300008117_000167	33660	Lake
IMGVR_UViG_3300008117_000174	32860	Lake
IMGVR_UViG_3300008117_000184	31772	Lake
IMGVR_UViG_3300008117_000185	31732	Lake
IMGVR_UViG_3300008117_000195	31145	Lake
IMGVR_UViG_3300008117_000197	30837	Lake
IMGVR_UViG_3300008117_000200	30522	Lake
IMGVR_UViG_3300008117_000207	30188	Lake
IMGVR_UViG_3300008117_000224	30975	Lake
IMGVR_UViG_3300008117_000250	42202	Lake
IMGVR_UViG_3300008117_000274	30372	Lake
IMGVR_UViG_3300008117_000276	24608	Lake
IMGVR_UViG_3300008117_000297	23561	Lake
IMGVR_UViG_3300008117_000322	37242	Lake
IMGVR_UViG_3300008117_000390	19823	Lake
IMGVR_UViG_3300008117_000398	40089	Lake
IMGVR_UViG_3300008117_000407	41552	Lake
IMGVR_UViG_3300008117_000494	16676	Lake
IMGVR_UViG_3300008117_000499	16608	Lake
IMGVR_UViG_3300008117_000529	15907	Lake
IMGVR_UViG_3300008117_000562	15258	Lake
IMGVR_UViG_3300008117_000568	15172	Lake
IMGVR_UViG_3300008117_000592	31426	Lake
IMGVR_UViG_3300008117_000594	14629	Lake
IMGVR_UViG_3300008117_000741	16876	Lake
IMGVR_UViG_3300008117_000934	19402	Lake
IMGVR_UViG_3300008117_001369	16057	Lake
IMGVR_UViG_3300008117_001761	5386	Lake
IMGVR_UViG_3300008118_000026	5386	Lake
IMGVR_UViG_3300008119_000001	284515	Lake
IMGVR_UViG_3300008119_000003	120206	Lake
IMGVR_UViG_3300008119_000012	38784	Lake
IMGVR_UViG_3300008119_000016	36275	Lake
IMGVR_UViG_3300008119_000017	40000	Lake
IMGVR_UViG_3300008119_000026	30149	Lake
IMGVR_UViG_3300008119_000064	15677	Lake
IMGVR_UViG_3300008119_000278	5386	Lake
IMGVR_UViG_3300008120_000002	164818	Lake
IMGVR_UViG_3300008120_000004	164962	Lake
IMGVR_UViG_3300008120_000007	115703	Lake
IMGVR_UViG_3300008120_000008	161462	Lake
IMGVR_UViG_3300008120_000015	90473	Lake
IMGVR_UViG_3300008120_000032	65885	Lake
IMGVR_UViG_3300008120_000034	63698	Lake
IMGVR_UViG_3300008120_000035	63606	Lake
IMGVR_UViG_3300008120_000039	60621	Lake
IMGVR_UViG_3300008120_000040	60552	Lake
IMGVR_UViG_3300008120_000042	59621	Lake
IMGVR_UViG_3300008120_000045	58446	Lake
IMGVR_UViG_3300008120_000047	62107	Lake
IMGVR_UViG_3300008120_000054	182612	Lake
IMGVR_UViG_3300008120_000078	46172	Lake
IMGVR_UViG_3300008120_000081	96505	Lake
IMGVR_UViG_3300008120_000088	64308	Lake
IMGVR_UViG_3300008120_000104	42238	Lake
IMGVR_UViG_3300008120_000114	41966	Lake
IMGVR_UViG_3300008120_000117	40204	Lake
IMGVR_UViG_3300008120_000129	40510	Lake
IMGVR_UViG_3300008120_000132	37405	Lake
IMGVR_UViG_3300008120_000133	37382	Lake
IMGVR_UViG_3300008120_000137	37159	Lake
IMGVR_UViG_3300008120_000155	34260	Lake
IMGVR_UViG_3300008120_000156	34127	Lake
IMGVR_UViG_3300008120_000167	33258	Lake
IMGVR_UViG_3300008120_000169	33912	Lake
IMGVR_UViG_3300008120_000170	32972	Lake
IMGVR_UViG_3300008120_000179	32199	Lake
IMGVR_UViG_3300008120_000185	31666	Lake
IMGVR_UViG_3300008120_000189	31104	Lake
IMGVR_UViG_3300008120_000198	31042	Lake
IMGVR_UViG_3300008120_000206	38468	Lake
IMGVR_UViG_3300008120_000211	36815	Lake
IMGVR_UViG_3300008120_000212	44228	Lake
IMGVR_UViG_3300008120_000288	24608	Lake
IMGVR_UViG_3300008120_000301	39424	Lake
IMGVR_UViG_3300008120_000319	23561	Lake
IMGVR_UViG_3300008120_000353	31371	Lake
IMGVR_UViG_3300008120_000365	35859	Lake
IMGVR_UViG_3300008120_000397	37804	Lake
IMGVR_UViG_3300008120_000444	39454	Lake
IMGVR_UViG_3300008120_000455	38271	Lake
IMGVR_UViG_3300008120_000459	33892	Lake
IMGVR_UViG_3300008120_000557	17022	Lake
IMGVR_UViG_3300008120_000587	16676	Lake
IMGVR_UViG_3300008120_000597	38167	Lake
IMGVR_UViG_3300008120_000600	18769	Lake
IMGVR_UViG_3300008120_000647	15907	Lake
IMGVR_UViG_3300008120_000693	40237	Lake
IMGVR_UViG_3300008120_000713	14912	Lake
IMGVR_UViG_3300008120_000960	16531	Lake
IMGVR_UViG_3300008120_001092	11399	Lake
IMGVR_UViG_3300008120_001243	14854	Lake
IMGVR_UViG_3300008120_002183	15115	Lake
IMGVR_UViG_3300008120_002526	5386	Lake
IMGVR_UViG_3300008121_000003	49047	Lake
IMGVR_UViG_3300008121_000004	41760	Lake
IMGVR_UViG_3300008121_000009	34832	Lake
IMGVR_UViG_3300008121_000011	74506	Lake
IMGVR_UViG_3300008121_000048	5386	Lake
IMGVR_UViG_3300008122_000003	58362	Lake
IMGVR_UViG_3300008122_000004	41793	Lake
IMGVR_UViG_3300008122_000048	5386	Lake
IMGVR_UViG_3300008258_000003	84197	Lake
IMGVR_UViG_3300008258_000017	38496	Lake
IMGVR_UViG_3300008258_000275	5386	Lake
IMGVR_UViG_3300008259_000001	320012	Lake
IMGVR_UViG_3300008259_000004	114125	Lake
IMGVR_UViG_3300008259_000005	112874	Lake
IMGVR_UViG_3300008259_000024	63606	Lake
IMGVR_UViG_3300008259_000026	64248	Lake
IMGVR_UViG_3300008259_000032	53590	Lake
IMGVR_UViG_3300008259_000062	63565	Lake
IMGVR_UViG_3300008259_000064	37950	Lake
IMGVR_UViG_3300008259_000068	37364	Lake
IMGVR_UViG_3300008259_000071	36276	Lake
IMGVR_UViG_3300008259_000076	35421	Lake
IMGVR_UViG_3300008259_000079	34853	Lake
IMGVR_UViG_3300008259_000082	33928	Lake
IMGVR_UViG_3300008259_000084	32972	Lake
IMGVR_UViG_3300008259_000087	32860	Lake
IMGVR_UViG_3300008259_000090	33451	Lake
IMGVR_UViG_3300008259_000095	32442	Lake
IMGVR_UViG_3300008259_000100	31656	Lake
IMGVR_UViG_3300008259_000105	30777	Lake
IMGVR_UViG_3300008259_000113	29949	Lake
IMGVR_UViG_3300008259_000117	29576	Lake
IMGVR_UViG_3300008259_000141	38191	Lake
IMGVR_UViG_3300008259_000143	39450	Lake
IMGVR_UViG_3300008259_000144	31057	Lake
IMGVR_UViG_3300008259_000164	24608	Lake
IMGVR_UViG_3300008259_000172	32222	Lake
IMGVR_UViG_3300008259_000189	35517	Lake
IMGVR_UViG_3300008259_000285	16973	Lake
IMGVR_UViG_3300008259_000291	31803	Lake
IMGVR_UViG_3300008259_000308	28888	Lake
IMGVR_UViG_3300008259_000411	36916	Lake
IMGVR_UViG_3300008259_000430	33373	Lake
IMGVR_UViG_3300008259_001257	5386	Lake
IMGVR_UViG_3300008261_000015	64027	Lake
IMGVR_UViG_3300008261_000018	85060	Lake
IMGVR_UViG_3300008261_000025	55600	Lake
IMGVR_UViG_3300008261_000036	46009	Lake
IMGVR_UViG_3300008261_000039	44781	Lake
IMGVR_UViG_3300008261_000046	41375	Lake
IMGVR_UViG_3300008261_000047	41369	Lake
IMGVR_UViG_3300008261_000051	40602	Lake
IMGVR_UViG_3300008261_000064	63624	Lake
IMGVR_UViG_3300008261_000076	34187	Lake
IMGVR_UViG_3300008261_000079	33580	Lake
IMGVR_UViG_3300008261_000099	59791	Lake
IMGVR_UViG_3300008261_000107	35909	Lake
IMGVR_UViG_3300008261_000114	28459	Lake
IMGVR_UViG_3300008261_000142	57615	Lake
IMGVR_UViG_3300008261_000222	33288	Lake
IMGVR_UViG_3300008261_000243	34785	Lake
IMGVR_UViG_3300008261_000310	15842	Lake
IMGVR_UViG_3300008261_000324	14759	Lake
IMGVR_UViG_3300008261_000330	14679	Lake
IMGVR_UViG_3300008261_000331	14677	Lake
IMGVR_UViG_3300008261_000337	14509	Lake
IMGVR_UViG_3300008261_001090	5386	Lake
IMGVR_UViG_3300008262_000006	142218	Lake
IMGVR_UViG_3300008262_000008	180505	Lake
IMGVR_UViG_3300008262_000018	121067	Lake
IMGVR_UViG_3300008262_000019	164345	Lake
IMGVR_UViG_3300008262_000050	65320	Lake
IMGVR_UViG_3300008262_000059	58585	Lake
IMGVR_UViG_3300008262_000091	57533	Lake
IMGVR_UViG_3300008262_000096	44803	Lake
IMGVR_UViG_3300008262_000098	45278	Lake
IMGVR_UViG_3300008262_000108	42436	Lake
IMGVR_UViG_3300008262_000110	126242	Lake
IMGVR_UViG_3300008262_000122	40178	Lake
IMGVR_UViG_3300008262_000128	39377	Lake
IMGVR_UViG_3300008262_000136	38747	Lake
IMGVR_UViG_3300008262_000137	38557	Lake
IMGVR_UViG_3300008262_000138	39026	Lake
IMGVR_UViG_3300008262_000139	38232	Lake
IMGVR_UViG_3300008262_000148	64959	Lake
IMGVR_UViG_3300008262_000160	36282	Lake
IMGVR_UViG_3300008262_000177	35100	Lake
IMGVR_UViG_3300008262_000199	31656	Lake
IMGVR_UViG_3300008262_000210	30652	Lake
IMGVR_UViG_3300008262_000213	31497	Lake
IMGVR_UViG_3300008262_000312	23561	Lake
IMGVR_UViG_3300008262_000347	39103	Lake
IMGVR_UViG_3300008262_000426	34269	Lake
IMGVR_UViG_3300008262_000491	40439	Lake
IMGVR_UViG_3300008262_000568	15042	Lake
IMGVR_UViG_3300008262_000573	14940	Lake
IMGVR_UViG_3300008262_000575	14912	Lake
IMGVR_UViG_3300008262_000714	30807	Lake
IMGVR_UViG_3300008262_001641	5386	Lake
IMGVR_UViG_3300008263_000003	40225	Lake
IMGVR_UViG_3300008263_000007	36928	Lake
IMGVR_UViG_3300008263_000026	32502	Lake
IMGVR_UViG_3300008263_000192	5386	Lake
IMGVR_UViG_3300008264_000001	98187	Lake
IMGVR_UViG_3300008264_000004	39105	Lake
IMGVR_UViG_3300008264_000008	36796	Lake
IMGVR_UViG_3300008264_000208	5386	Lake
IMGVR_UViG_3300008265_000001	146712	Lake
IMGVR_UViG_3300008265_000027	5386	Lake
IMGVR_UViG_3300008266_000001	319931	Lake
IMGVR_UViG_3300008266_000002	164316	Lake
IMGVR_UViG_3300008266_000007	112949	Lake
IMGVR_UViG_3300008266_000011	97090	Lake
IMGVR_UViG_3300008266_000012	96218	Lake
IMGVR_UViG_3300008266_000020	117815	Lake
IMGVR_UViG_3300008266_000027	165816	Lake
IMGVR_UViG_3300008266_000038	70256	Lake
IMGVR_UViG_3300008266_000039	67504	Lake
IMGVR_UViG_3300008266_000044	63698	Lake
IMGVR_UViG_3300008266_000051	62367	Lake
IMGVR_UViG_3300008266_000055	60615	Lake
IMGVR_UViG_3300008266_000056	60433	Lake
IMGVR_UViG_3300008266_000059	59929	Lake
IMGVR_UViG_3300008266_000062	59621	Lake
IMGVR_UViG_3300008266_000067	58446	Lake
IMGVR_UViG_3300008266_000077	54401	Lake
IMGVR_UViG_3300008266_000079	68701	Lake
IMGVR_UViG_3300008266_000095	46923	Lake
IMGVR_UViG_3300008266_000098	46109	Lake
IMGVR_UViG_3300008266_000100	45682	Lake
IMGVR_UViG_3300008266_000105	44624	Lake
IMGVR_UViG_3300008266_000107	44560	Lake
IMGVR_UViG_3300008266_000110	64239	Lake
IMGVR_UViG_3300008266_000112	43356	Lake
IMGVR_UViG_3300008266_000114	43230	Lake
IMGVR_UViG_3300008266_000117	42577	Lake
IMGVR_UViG_3300008266_000124	41739	Lake
IMGVR_UViG_3300008266_000125	41797	Lake
IMGVR_UViG_3300008266_000128	41547	Lake
IMGVR_UViG_3300008266_000135	40214	Lake
IMGVR_UViG_3300008266_000137	39989	Lake
IMGVR_UViG_3300008266_000143	44547	Lake
IMGVR_UViG_3300008266_000145	39293	Lake
IMGVR_UViG_3300008266_000147	39228	Lake
IMGVR_UViG_3300008266_000148	39169	Lake
IMGVR_UViG_3300008266_000157	41213	Lake
IMGVR_UViG_3300008266_000158	38715	Lake
IMGVR_UViG_3300008266_000159	40851	Lake
IMGVR_UViG_3300008266_000160	38646	Lake
IMGVR_UViG_3300008266_000163	38503	Lake
IMGVR_UViG_3300008266_000165	63565	Lake
IMGVR_UViG_3300008266_000167	38388	Lake
IMGVR_UViG_3300008266_000168	38308	Lake
IMGVR_UViG_3300008266_000170	38223	Lake
IMGVR_UViG_3300008266_000172	38149	Lake
IMGVR_UViG_3300008266_000173	38045	Lake
IMGVR_UViG_3300008266_000176	65829	Lake
IMGVR_UViG_3300008266_000177	37900	Lake
IMGVR_UViG_3300008266_000180	37746	Lake
IMGVR_UViG_3300008266_000182	37673	Lake
IMGVR_UViG_3300008266_000186	37521	Lake
IMGVR_UViG_3300008266_000189	37382	Lake
IMGVR_UViG_3300008266_000191	37214	Lake
IMGVR_UViG_3300008266_000196	37083	Lake
IMGVR_UViG_3300008266_000197	37174	Lake
IMGVR_UViG_3300008266_000202	65543	Lake
IMGVR_UViG_3300008266_000204	36564	Lake
IMGVR_UViG_3300008266_000206	36406	Lake
IMGVR_UViG_3300008266_000220	35328	Lake
IMGVR_UViG_3300008266_000224	34954	Lake
IMGVR_UViG_3300008266_000226	34935	Lake
IMGVR_UViG_3300008266_000227	34927	Lake
IMGVR_UViG_3300008266_000236	34286	Lake
IMGVR_UViG_3300008266_000241	34200	Lake
IMGVR_UViG_3300008266_000248	33934	Lake
IMGVR_UViG_3300008266_000250	33767	Lake
IMGVR_UViG_3300008266_000251	33580	Lake
IMGVR_UViG_3300008266_000253	33506	Lake
IMGVR_UViG_3300008266_000254	33357	Lake
IMGVR_UViG_3300008266_000260	33165	Lake
IMGVR_UViG_3300008266_000272	32409	Lake
IMGVR_UViG_3300008266_000273	32395	Lake
IMGVR_UViG_3300008266_000275	32299	Lake
IMGVR_UViG_3300008266_000278	32202	Lake
IMGVR_UViG_3300008266_000286	31557	Lake
IMGVR_UViG_3300008266_000287	31599	Lake
IMGVR_UViG_3300008266_000290	31314	Lake
IMGVR_UViG_3300008266_000295	31060	Lake
IMGVR_UViG_3300008266_000299	31644	Lake
IMGVR_UViG_3300008266_000302	30777	Lake
IMGVR_UViG_3300008266_000304	31097	Lake
IMGVR_UViG_3300008266_000325	29576	Lake
IMGVR_UViG_3300008266_000328	37287	Lake
IMGVR_UViG_3300008266_000334	29261	Lake
IMGVR_UViG_3300008266_000339	43958	Lake
IMGVR_UViG_3300008266_000340	28818	Lake
IMGVR_UViG_3300008266_000348	31062	Lake
IMGVR_UViG_3300008266_000423	41559	Lake
IMGVR_UViG_3300008266_000443	39675	Lake
IMGVR_UViG_3300008266_000456	33185	Lake
IMGVR_UViG_3300008266_000460	38054	Lake
IMGVR_UViG_3300008266_000534	33350	Lake
IMGVR_UViG_3300008266_000560	33086	Lake
IMGVR_UViG_3300008266_000584	39337	Lake
IMGVR_UViG_3300008266_000589	37934	Lake
IMGVR_UViG_3300008266_000598	37520	Lake
IMGVR_UViG_3300008266_000599	37368	Lake
IMGVR_UViG_3300008266_000630	33489	Lake
IMGVR_UViG_3300008266_000681	31587	Lake
IMGVR_UViG_3300008266_000734	42020	Lake
IMGVR_UViG_3300008266_000824	36560	Lake
IMGVR_UViG_3300008266_000843	17022	Lake
IMGVR_UViG_3300008266_000938	23495	Lake
IMGVR_UViG_3300008266_000959	15907	Lake
IMGVR_UViG_3300008266_000960	40411	Lake
IMGVR_UViG_3300008266_001277	35274	Lake
IMGVR_UViG_3300008266_001386	30547	Lake
IMGVR_UViG_3300008266_001552	32902	Lake
IMGVR_UViG_3300008266_003554	5386	Lake
IMGVR_UViG_3300008267_000003	161897	Lake
IMGVR_UViG_3300008267_000012	243782	Lake
IMGVR_UViG_3300008267_000016	85154	Lake
IMGVR_UViG_3300008267_000017	85938	Lake
IMGVR_UViG_3300008267_000018	84498	Lake
IMGVR_UViG_3300008267_000019	84007	Lake
IMGVR_UViG_3300008267_000031	79325	Lake
IMGVR_UViG_3300008267_000041	85360	Lake
IMGVR_UViG_3300008267_000042	63150	Lake
IMGVR_UViG_3300008267_000043	63035	Lake
IMGVR_UViG_3300008267_000046	59956	Lake
IMGVR_UViG_3300008267_000059	55600	Lake
IMGVR_UViG_3300008267_000084	46806	Lake
IMGVR_UViG_3300008267_000104	43277	Lake
IMGVR_UViG_3300008267_000118	40080	Lake
IMGVR_UViG_3300008267_000125	39003	Lake
IMGVR_UViG_3300008267_000126	39859	Lake
IMGVR_UViG_3300008267_000127	38714	Lake
IMGVR_UViG_3300008267_000128	38571	Lake
IMGVR_UViG_3300008267_000129	38535	Lake
IMGVR_UViG_3300008267_000133	38008	Lake
IMGVR_UViG_3300008267_000142	64847	Lake
IMGVR_UViG_3300008267_000145	36815	Lake
IMGVR_UViG_3300008267_000159	35236	Lake
IMGVR_UViG_3300008267_000167	34821	Lake
IMGVR_UViG_3300008267_000177	35088	Lake
IMGVR_UViG_3300008267_000179	33661	Lake
IMGVR_UViG_3300008267_000183	33376	Lake
IMGVR_UViG_3300008267_000184	33357	Lake
IMGVR_UViG_3300008267_000205	63262	Lake
IMGVR_UViG_3300008267_000214	34450	Lake
IMGVR_UViG_3300008267_000233	35041	Lake
IMGVR_UViG_3300008267_000237	54839	Lake
IMGVR_UViG_3300008267_000244	29662	Lake
IMGVR_UViG_3300008267_000370	35808	Lake
IMGVR_UViG_3300008267_000666	34934	Lake
IMGVR_UViG_3300008267_000720	33361	Lake
IMGVR_UViG_3300008267_000754	33085	Lake
IMGVR_UViG_3300008267_001153	14490	Lake
IMGVR_UViG_3300008267_003216	5386	Lake
IMGVR_UViG_3300008339_000001	319931	Lake
IMGVR_UViG_3300008339_000002	164316	Lake
IMGVR_UViG_3300008339_000007	112949	Lake
IMGVR_UViG_3300008339_000012	97090	Lake
IMGVR_UViG_3300008339_000013	96218	Lake
IMGVR_UViG_3300008339_000039	67504	Lake
IMGVR_UViG_3300008339_000045	63698	Lake
IMGVR_UViG_3300008339_000048	63096	Lake
IMGVR_UViG_3300008339_000052	62367	Lake
IMGVR_UViG_3300008339_000056	60615	Lake
IMGVR_UViG_3300008339_000057	60433	Lake
IMGVR_UViG_3300008339_000060	59929	Lake
IMGVR_UViG_3300008339_000063	59621	Lake
IMGVR_UViG_3300008339_000069	58446	Lake
IMGVR_UViG_3300008339_000071	57322	Lake
IMGVR_UViG_3300008339_000080	54401	Lake
IMGVR_UViG_3300008339_000098	46923	Lake
IMGVR_UViG_3300008339_000101	46109	Lake
IMGVR_UViG_3300008339_000103	45682	Lake
IMGVR_UViG_3300008339_000108	44624	Lake
IMGVR_UViG_3300008339_000110	44560	Lake
IMGVR_UViG_3300008339_000115	43356	Lake
IMGVR_UViG_3300008339_000118	43230	Lake
IMGVR_UViG_3300008339_000121	42577	Lake
IMGVR_UViG_3300008339_000126	42001	Lake
IMGVR_UViG_3300008339_000128	41739	Lake
IMGVR_UViG_3300008339_000129	41797	Lake
IMGVR_UViG_3300008339_000133	41547	Lake
IMGVR_UViG_3300008339_000140	40214	Lake
IMGVR_UViG_3300008339_000142	39989	Lake
IMGVR_UViG_3300008339_000151	39293	Lake
IMGVR_UViG_3300008339_000153	39228	Lake
IMGVR_UViG_3300008339_000154	39169	Lake
IMGVR_UViG_3300008339_000163	38715	Lake
IMGVR_UViG_3300008339_000165	38646	Lake
IMGVR_UViG_3300008339_000168	38503	Lake
IMGVR_UViG_3300008339_000171	38388	Lake
IMGVR_UViG_3300008339_000172	38308	Lake
IMGVR_UViG_3300008339_000176	38223	Lake
IMGVR_UViG_3300008339_000178	38149	Lake
IMGVR_UViG_3300008339_000179	38045	Lake
IMGVR_UViG_3300008339_000183	37900	Lake
IMGVR_UViG_3300008339_000186	37746	Lake
IMGVR_UViG_3300008339_000188	37673	Lake
IMGVR_UViG_3300008339_000191	37521	Lake
IMGVR_UViG_3300008339_000194	37382	Lake
IMGVR_UViG_3300008339_000196	37214	Lake
IMGVR_UViG_3300008339_000201	37083	Lake
IMGVR_UViG_3300008339_000202	37174	Lake
IMGVR_UViG_3300008339_000209	36564	Lake
IMGVR_UViG_3300008339_000211	36406	Lake
IMGVR_UViG_3300008339_000226	35328	Lake
IMGVR_UViG_3300008339_000229	34954	Lake
IMGVR_UViG_3300008339_000230	34935	Lake
IMGVR_UViG_3300008339_000232	34927	Lake
IMGVR_UViG_3300008339_000241	34286	Lake
IMGVR_UViG_3300008339_000243	34260	Lake
IMGVR_UViG_3300008339_000246	34200	Lake
IMGVR_UViG_3300008339_000253	33934	Lake
IMGVR_UViG_3300008339_000255	33767	Lake
IMGVR_UViG_3300008339_000256	33580	Lake
IMGVR_UViG_3300008339_000258	33506	Lake
IMGVR_UViG_3300008339_000259	33357	Lake
IMGVR_UViG_3300008339_000265	33165	Lake
IMGVR_UViG_3300008339_000277	32409	Lake
IMGVR_UViG_3300008339_000278	32395	Lake
IMGVR_UViG_3300008339_000280	32299	Lake
IMGVR_UViG_3300008339_000283	32202	Lake
IMGVR_UViG_3300008339_000288	31990	Lake
IMGVR_UViG_3300008339_000292	31557	Lake
IMGVR_UViG_3300008339_000293	31599	Lake
IMGVR_UViG_3300008339_000297	31314	Lake
IMGVR_UViG_3300008339_000303	31060	Lake
IMGVR_UViG_3300008339_000310	30777	Lake
IMGVR_UViG_3300008339_000332	29576	Lake
IMGVR_UViG_3300008339_000341	29261	Lake
IMGVR_UViG_3300008339_000349	28818	Lake
IMGVR_UViG_3300008339_000874	17022	Lake
IMGVR_UViG_3300008339_000996	15907	Lake
IMGVR_UViG_3300008339_003451	5386	Lake
IMGVR_UViG_3300008448_000001	204693	Lake
IMGVR_UViG_3300008448_000010	118632	Lake
IMGVR_UViG_3300008448_000012	114356	Lake
IMGVR_UViG_3300008448_000014	113795	Lake
IMGVR_UViG_3300008448_000018	101483	Lake
IMGVR_UViG_3300008448_000034	84912	Lake
IMGVR_UViG_3300008448_000068	68176	Lake
IMGVR_UViG_3300008448_000075	62390	Lake
IMGVR_UViG_3300008448_000077	61580	Lake
IMGVR_UViG_3300008448_000085	59676	Lake
IMGVR_UViG_3300008448_000095	57285	Lake
IMGVR_UViG_3300008448_000099	56214	Lake
IMGVR_UViG_3300008448_000171	44647	Lake
IMGVR_UViG_3300008448_000193	42436	Lake
IMGVR_UViG_3300008448_000199	41875	Lake
IMGVR_UViG_3300008448_000200	41726	Lake
IMGVR_UViG_3300008448_000201	41547	Lake
IMGVR_UViG_3300008448_000206	41260	Lake
IMGVR_UViG_3300008448_000223	40298	Lake
IMGVR_UViG_3300008448_000229	39667	Lake
IMGVR_UViG_3300008448_000230	39659	Lake
IMGVR_UViG_3300008448_000236	39260	Lake
IMGVR_UViG_3300008448_000238	39175	Lake
IMGVR_UViG_3300008448_000240	39081	Lake
IMGVR_UViG_3300008448_000250	38320	Lake
IMGVR_UViG_3300008448_000267	37184	Lake
IMGVR_UViG_3300008448_000272	37058	Lake
IMGVR_UViG_3300008448_000274	36963	Lake
IMGVR_UViG_3300008448_000275	37006	Lake
IMGVR_UViG_3300008448_000277	36890	Lake
IMGVR_UViG_3300008448_000293	36051	Lake
IMGVR_UViG_3300008448_000299	35734	Lake
IMGVR_UViG_3300008448_000300	35803	Lake
IMGVR_UViG_3300008448_000308	35236	Lake
IMGVR_UViG_3300008448_000319	34821	Lake
IMGVR_UViG_3300008448_000323	34533	Lake
IMGVR_UViG_3300008448_000346	33357	Lake
IMGVR_UViG_3300008448_000347	33376	Lake
IMGVR_UViG_3300008448_000354	32860	Lake
IMGVR_UViG_3300008448_000357	32769	Lake
IMGVR_UViG_3300008448_000358	32752	Lake
IMGVR_UViG_3300008448_000369	32198	Lake
IMGVR_UViG_3300008448_000375	31990	Lake
IMGVR_UViG_3300008448_000377	31849	Lake
IMGVR_UViG_3300008448_000380	31656	Lake
IMGVR_UViG_3300008448_000383	31599	Lake
IMGVR_UViG_3300008448_000390	31295	Lake
IMGVR_UViG_3300008448_000449	28908	Lake
IMGVR_UViG_3300008448_004185	5386	Lake
IMGVR_UViG_3300008450_000013	86696	Lake
IMGVR_UViG_3300008450_000014	86411	Lake
IMGVR_UViG_3300008450_000020	73507	Lake
IMGVR_UViG_3300008450_000024	69503	Lake
IMGVR_UViG_3300008450_000030	66093	Lake
IMGVR_UViG_3300008450_000033	64371	Lake
IMGVR_UViG_3300008450_000034	63606	Lake
IMGVR_UViG_3300008450_000036	63096	Lake
IMGVR_UViG_3300008450_000041	60433	Lake
IMGVR_UViG_3300008450_000042	59824	Lake
IMGVR_UViG_3300008450_000048	56276	Lake
IMGVR_UViG_3300008450_000068	46014	Lake
IMGVR_UViG_3300008450_000069	45976	Lake
IMGVR_UViG_3300008450_000073	45682	Lake
IMGVR_UViG_3300008450_000074	45047	Lake
IMGVR_UViG_3300008450_000076	44688	Lake
IMGVR_UViG_3300008450_000080	44292	Lake
IMGVR_UViG_3300008450_000082	44126	Lake
IMGVR_UViG_3300008450_000085	43722	Lake
IMGVR_UViG_3300008450_000087	43678	Lake
IMGVR_UViG_3300008450_000099	41739	Lake
IMGVR_UViG_3300008450_000100	41783	Lake
IMGVR_UViG_3300008450_000101	41677	Lake
IMGVR_UViG_3300008450_000105	41384	Lake
IMGVR_UViG_3300008450_000112	40315	Lake
IMGVR_UViG_3300008450_000116	39971	Lake
IMGVR_UViG_3300008450_000119	39698	Lake
IMGVR_UViG_3300008450_000120	39518	Lake
IMGVR_UViG_3300008450_000130	38776	Lake
IMGVR_UViG_3300008450_000131	38715	Lake
IMGVR_UViG_3300008450_000137	38503	Lake
IMGVR_UViG_3300008450_000140	38259	Lake
IMGVR_UViG_3300008450_000142	38099	Lake
IMGVR_UViG_3300008450_000143	38027	Lake
IMGVR_UViG_3300008450_000145	37900	Lake
IMGVR_UViG_3300008450_000147	37784	Lake
IMGVR_UViG_3300008450_000150	37578	Lake
IMGVR_UViG_3300008450_000151	37521	Lake
IMGVR_UViG_3300008450_000153	37382	Lake
IMGVR_UViG_3300008450_000154	37405	Lake
IMGVR_UViG_3300008450_000155	37139	Lake
IMGVR_UViG_3300008450_000156	37127	Lake
IMGVR_UViG_3300008450_000157	37083	Lake
IMGVR_UViG_3300008450_000165	36732	Lake
IMGVR_UViG_3300008450_000168	36256	Lake
IMGVR_UViG_3300008450_000169	36250	Lake
IMGVR_UViG_3300008450_000170	36078	Lake
IMGVR_UViG_3300008450_000172	36066	Lake
IMGVR_UViG_3300008450_000177	35757	Lake
IMGVR_UViG_3300008450_000188	35141	Lake
IMGVR_UViG_3300008450_000191	35006	Lake
IMGVR_UViG_3300008450_000192	34935	Lake
IMGVR_UViG_3300008450_000196	34610	Lake
IMGVR_UViG_3300008450_000199	34284	Lake
IMGVR_UViG_3300008450_000200	34260	Lake
IMGVR_UViG_3300008450_000201	34250	Lake
IMGVR_UViG_3300008450_000202	34200	Lake
IMGVR_UViG_3300008450_000203	34180	Lake
IMGVR_UViG_3300008450_000207	33983	Lake
IMGVR_UViG_3300008450_000210	33858	Lake
IMGVR_UViG_3300008450_000211	33767	Lake
IMGVR_UViG_3300008450_000218	33506	Lake
IMGVR_UViG_3300008450_000228	32965	Lake
IMGVR_UViG_3300008450_000240	32409	Lake
IMGVR_UViG_3300008450_000241	32395	Lake
IMGVR_UViG_3300008450_000248	32067	Lake
IMGVR_UViG_3300008450_000256	31557	Lake
IMGVR_UViG_3300008450_000266	31184	Lake
IMGVR_UViG_3300008450_000270	31060	Lake
IMGVR_UViG_3300008450_000272	30984	Lake
IMGVR_UViG_3300008450_000277	30897	Lake
IMGVR_UViG_3300008450_000286	30592	Lake
IMGVR_UViG_3300008450_000288	30587	Lake
IMGVR_UViG_3300008450_000308	29576	Lake
IMGVR_UViG_3300008450_000316	29261	Lake
IMGVR_UViG_3300008450_000361	27527	Lake
IMGVR_UViG_3300008450_000363	27456	Lake
IMGVR_UViG_3300008450_000408	25137	Lake
IMGVR_UViG_3300008450_000422	24608	Lake
IMGVR_UViG_3300008450_000835	17022	Lake
IMGVR_UViG_3300008450_003210	5386	Lake
IMGVR_UViG_3300008451_000005	37382	Lake
IMGVR_UViG_3300008451_000389	64371	Lake
IMGVR_UViG_3300008451_000438	41384	Lake
IMGVR_UViG_3300008451_000523	37083	Lake
IMGVR_UViG_3300008453_000554	42436	Lake
IMGVR_UViG_3300008453_000557	31656	Lake
IMGVR_UViG_3300008453_000577	36952	Lake
IMGVR_UViG_3300008459_000018	84498	Lake
IMGVR_UViG_3300008459_000019	84007	Lake
IMGVR_UViG_3300008459_000041	63150	Lake
IMGVR_UViG_3300008459_000042	63035	Lake
IMGVR_UViG_3300008459_000044	59956	Lake
IMGVR_UViG_3300008459_000057	55600	Lake
IMGVR_UViG_3300008459_000084	46806	Lake
IMGVR_UViG_3300008459_000103	43277	Lake
IMGVR_UViG_3300008459_000121	40080	Lake
IMGVR_UViG_3300008459_000131	39003	Lake
IMGVR_UViG_3300008459_000133	38714	Lake
IMGVR_UViG_3300008459_000134	38571	Lake
IMGVR_UViG_3300008459_000135	38535	Lake
IMGVR_UViG_3300008459_000139	38008	Lake
IMGVR_UViG_3300008459_000151	36815	Lake
IMGVR_UViG_3300008459_000166	35236	Lake
IMGVR_UViG_3300008459_000174	34821	Lake
IMGVR_UViG_3300008459_000185	33661	Lake
IMGVR_UViG_3300008459_000189	33376	Lake
IMGVR_UViG_3300008459_000190	33357	Lake
IMGVR_UViG_3300008459_000255	29662	Lake
IMGVR_UViG_3300008459_000263	29302	Lake
IMGVR_UViG_3300008459_003081	5386	Lake
IMGVR_UViG_3300008966_000002	41530	Lake
IMGVR_UViG_3300008966_000007	40492	Lake
IMGVR_UViG_3300008966_000031	5386	Lake
IMGVR_UViG_3300009068_000001	99682	Lake
IMGVR_UViG_3300009068_000002	89596	Lake
IMGVR_UViG_3300009068_000003	85853	Lake
IMGVR_UViG_3300009068_000004	56065	Lake
IMGVR_UViG_3300009068_000005	40663	Lake
IMGVR_UViG_3300009068_000006	37810	Lake
IMGVR_UViG_3300009068_000007	37427	Lake
IMGVR_UViG_3300009068_000008	37278	Lake
IMGVR_UViG_3300009068_000009	36988	Lake
IMGVR_UViG_3300009068_000010	36277	Lake
IMGVR_UViG_3300009068_000011	35406	Lake
IMGVR_UViG_3300009068_000012	34936	Lake
IMGVR_UViG_3300009068_000013	33826	Lake
IMGVR_UViG_3300009068_000014	33747	Lake
IMGVR_UViG_3300009068_000015	32572	Lake
IMGVR_UViG_3300009068_000016	28683	Lake
IMGVR_UViG_3300009068_000017	16335	Lake
IMGVR_UViG_3300009068_000018	15672	Lake
IMGVR_UViG_3300009068_000019	12428	Lake
IMGVR_UViG_3300009068_000020	12310	Lake
IMGVR_UViG_3300009068_000021	6854	Lake
IMGVR_UViG_3300009068_000024	137442	Lake
IMGVR_UViG_3300009068_000052	53791	Lake
IMGVR_UViG_3300009068_001140	26286	Lake
IMGVR_UViG_3300009068_001141	24311	Lake
IMGVR_UViG_3300009151_000001	124512	Lake
IMGVR_UViG_3300009151_000002	119642	Lake
IMGVR_UViG_3300009151_000003	64356	Lake
IMGVR_UViG_3300009151_000004	45655	Lake
IMGVR_UViG_3300009151_000005	45440	Lake
IMGVR_UViG_3300009151_000006	44656	Lake
IMGVR_UViG_3300009151_000007	43400	Lake
IMGVR_UViG_3300009151_000008	43299	Lake
IMGVR_UViG_3300009151_000009	41764	Lake
IMGVR_UViG_3300009151_000010	39963	Lake
IMGVR_UViG_3300009151_000011	39633	Lake
IMGVR_UViG_3300009151_000012	39174	Lake
IMGVR_UViG_3300009151_000013	39153	Lake
IMGVR_UViG_3300009151_000014	38955	Lake
IMGVR_UViG_3300009151_000015	37714	Lake
IMGVR_UViG_3300009151_000016	37134	Lake
IMGVR_UViG_3300009151_000017	36072	Lake
IMGVR_UViG_3300009151_000018	35624	Lake
IMGVR_UViG_3300009151_000019	35505	Lake
IMGVR_UViG_3300009151_000020	34953	Lake
IMGVR_UViG_3300009151_000021	33787	Lake
IMGVR_UViG_3300009151_000022	33089	Lake
IMGVR_UViG_3300009151_000023	31397	Lake
IMGVR_UViG_3300009151_000024	12563	Lake
IMGVR_UViG_3300009151_000025	11829	Lake
IMGVR_UViG_3300009151_000026	6739	Lake
IMGVR_UViG_3300009151_000027	5313	Lake
IMGVR_UViG_3300009151_000028	4336	Lake
IMGVR_UViG_3300009151_000029	4387	Lake
IMGVR_UViG_3300009151_000033	151125	Lake
IMGVR_UViG_3300009151_000034	149056	Lake
IMGVR_UViG_3300009151_000049	87179	Lake
IMGVR_UViG_3300009151_000090	54860	Lake
IMGVR_UViG_3300009151_000151	39717	Lake
IMGVR_UViG_3300009151_000187	36336	Lake
IMGVR_UViG_3300009151_000193	35922	Lake
IMGVR_UViG_3300009151_000219	33600	Lake
IMGVR_UViG_3300009151_000650	17305	Lake
IMGVR_UViG_3300009151_000674	16907	Lake
IMGVR_UViG_3300009151_002288	27029	Lake
IMGVR_UViG_3300009151_002290	26553	Lake
IMGVR_UViG_3300009152_000001	92811	Lake
IMGVR_UViG_3300009152_000002	85194	Lake
IMGVR_UViG_3300009152_000003	83857	Lake
IMGVR_UViG_3300009152_000004	68934	Lake
IMGVR_UViG_3300009152_000005	66017	Lake
IMGVR_UViG_3300009152_000006	56074	Lake
IMGVR_UViG_3300009152_000007	54534	Lake
IMGVR_UViG_3300009152_000008	49323	Lake
IMGVR_UViG_3300009152_000009	48652	Lake
IMGVR_UViG_3300009152_000010	41810	Lake
IMGVR_UViG_3300009152_000011	39817	Lake
IMGVR_UViG_3300009152_000012	38510	Lake
IMGVR_UViG_3300009152_000013	35685	Lake
IMGVR_UViG_3300009152_000014	35235	Lake
IMGVR_UViG_3300009152_000015	33997	Lake
IMGVR_UViG_3300009152_000016	33819	Lake
IMGVR_UViG_3300009152_000017	33603	Lake
IMGVR_UViG_3300009152_000018	33424	Lake
IMGVR_UViG_3300009152_000019	31412	Lake
IMGVR_UViG_3300009152_000020	29770	Lake
IMGVR_UViG_3300009152_000021	21745	Lake
IMGVR_UViG_3300009152_000022	19470	Lake
IMGVR_UViG_3300009152_000023	15052	Lake
IMGVR_UViG_3300009152_000024	7109	Lake
IMGVR_UViG_3300009152_000025	6632	Lake
IMGVR_UViG_3300009152_000026	4223	Lake
IMGVR_UViG_3300009152_000027	4215	Lake
IMGVR_UViG_3300009152_000028	4159	Lake
IMGVR_UViG_3300009152_000160	28603	Lake
IMGVR_UViG_3300009152_000281	19728	Lake
IMGVR_UViG_3300009152_000399	14997	Lake
IMGVR_UViG_3300009152_001077	15084	Lake
IMGVR_UViG_3300009154_000001	93941	Lake
IMGVR_UViG_3300009154_000002	72108	Lake
IMGVR_UViG_3300009154_000003	54489	Lake
IMGVR_UViG_3300009154_000004	54378	Lake
IMGVR_UViG_3300009154_000005	54376	Lake
IMGVR_UViG_3300009154_000006	50380	Lake
IMGVR_UViG_3300009154_000007	47612	Lake
IMGVR_UViG_3300009154_000008	43299	Lake
IMGVR_UViG_3300009154_000009	40695	Lake
IMGVR_UViG_3300009154_000010	39633	Lake
IMGVR_UViG_3300009154_000011	36444	Lake
IMGVR_UViG_3300009154_000012	36088	Lake
IMGVR_UViG_3300009154_000013	35089	Lake
IMGVR_UViG_3300009154_000014	33777	Lake
IMGVR_UViG_3300009154_000015	12563	Lake
IMGVR_UViG_3300009154_000016	12141	Lake
IMGVR_UViG_3300009154_000017	11829	Lake
IMGVR_UViG_3300009154_000018	7488	Lake
IMGVR_UViG_3300009154_000019	6005	Lake
IMGVR_UViG_3300009154_000020	5958	Lake
IMGVR_UViG_3300009154_000021	5881	Lake
IMGVR_UViG_3300009154_000022	5623	Lake
IMGVR_UViG_3300009154_000023	5377	Lake
IMGVR_UViG_3300009154_000024	5370	Lake
IMGVR_UViG_3300009154_000025	4241	Lake
IMGVR_UViG_3300009154_000032	115535	Lake
IMGVR_UViG_3300009154_001416	24328	Lake
IMGVR_UViG_3300009155_000001	169373	Lake
IMGVR_UViG_3300009155_000002	97933	Lake
IMGVR_UViG_3300009155_000003	68368	Lake
IMGVR_UViG_3300009155_000004	63487	Lake
IMGVR_UViG_3300009155_000005	54157	Lake
IMGVR_UViG_3300009155_000006	45037	Lake
IMGVR_UViG_3300009155_000007	41505	Lake
IMGVR_UViG_3300009155_000008	39925	Lake
IMGVR_UViG_3300009155_000009	39882	Lake
IMGVR_UViG_3300009155_000010	39466	Lake
IMGVR_UViG_3300009155_000011	39085	Lake
IMGVR_UViG_3300009155_000012	37981	Lake
IMGVR_UViG_3300009155_000013	37922	Lake
IMGVR_UViG_3300009155_000014	37661	Lake
IMGVR_UViG_3300009155_000015	36625	Lake
IMGVR_UViG_3300009155_000016	34866	Lake
IMGVR_UViG_3300009155_000017	34833	Lake
IMGVR_UViG_3300009155_000018	34138	Lake
IMGVR_UViG_3300009155_000019	33751	Lake
IMGVR_UViG_3300009155_000020	33200	Lake
IMGVR_UViG_3300009155_000021	26835	Lake
IMGVR_UViG_3300009155_000022	16663	Lake
IMGVR_UViG_3300009155_000023	15440	Lake
IMGVR_UViG_3300009155_000024	6650	Lake
IMGVR_UViG_3300009155_000025	6418	Lake
IMGVR_UViG_3300009155_000026	6177	Lake
IMGVR_UViG_3300009155_000027	5791	Lake
IMGVR_UViG_3300009155_000028	5544	Lake
IMGVR_UViG_3300009155_000029	5319	Lake
IMGVR_UViG_3300009155_000030	5117	Lake
IMGVR_UViG_3300009155_000031	5127	Lake
IMGVR_UViG_3300009155_000032	4278	Lake
IMGVR_UViG_3300009155_000033	4272	Lake
IMGVR_UViG_3300009155_000034	4006	Lake
IMGVR_UViG_3300009155_000116	39308	Lake
IMGVR_UViG_3300009155_000134	34183	Lake
IMGVR_UViG_3300009155_000152	32616	Lake
IMGVR_UViG_3300009155_000159	31508	Lake
IMGVR_UViG_3300009155_000181	29917	Lake
IMGVR_UViG_3300009155_000216	26370	Lake
IMGVR_UViG_3300009158_000001	173984	Lake
IMGVR_UViG_3300009158_000002	64408	Lake
IMGVR_UViG_3300009158_000003	60804	Lake
IMGVR_UViG_3300009158_000004	48159	Lake
IMGVR_UViG_3300009158_000005	43476	Lake
IMGVR_UViG_3300009158_000006	40379	Lake
IMGVR_UViG_3300009158_000007	39986	Lake
IMGVR_UViG_3300009158_000008	39655	Lake
IMGVR_UViG_3300009158_000009	37219	Lake
IMGVR_UViG_3300009158_000010	36859	Lake
IMGVR_UViG_3300009158_000011	34850	Lake
IMGVR_UViG_3300009158_000012	34116	Lake
IMGVR_UViG_3300009158_000013	33975	Lake
IMGVR_UViG_3300009158_000014	33603	Lake
IMGVR_UViG_3300009158_000015	33615	Lake
IMGVR_UViG_3300009158_000016	33327	Lake
IMGVR_UViG_3300009158_000017	32522	Lake
IMGVR_UViG_3300009158_000018	29551	Lake
IMGVR_UViG_3300009158_000019	29331	Lake
IMGVR_UViG_3300009158_000020	28551	Lake
IMGVR_UViG_3300009158_000021	15978	Lake
IMGVR_UViG_3300009158_000022	15548	Lake
IMGVR_UViG_3300009158_000023	15461	Lake
IMGVR_UViG_3300009158_000024	15445	Lake
IMGVR_UViG_3300009158_000025	15214	Lake
IMGVR_UViG_3300009158_000026	14862	Lake
IMGVR_UViG_3300009158_000027	14700	Lake
IMGVR_UViG_3300009158_000028	14568	Lake
IMGVR_UViG_3300009158_000029	14361	Lake
IMGVR_UViG_3300009158_000030	14170	Lake
IMGVR_UViG_3300009158_000037	109109	Lake
IMGVR_UViG_3300009158_000046	72854	Lake
IMGVR_UViG_3300009158_000082	41599	Lake
IMGVR_UViG_3300009158_000089	40424	Lake
IMGVR_UViG_3300009158_000102	37870	Lake
IMGVR_UViG_3300009158_000127	33820	Lake
IMGVR_UViG_3300009158_000135	32086	Lake
IMGVR_UViG_3300009158_000418	14100	Lake
IMGVR_UViG_3300009159_000001	62583	Lake
IMGVR_UViG_3300009159_000002	58416	Lake
IMGVR_UViG_3300009159_000003	46410	Lake
IMGVR_UViG_3300009159_000004	44109	Lake
IMGVR_UViG_3300009159_000005	42547	Lake
IMGVR_UViG_3300009159_000006	39839	Lake
IMGVR_UViG_3300009159_000007	38168	Lake
IMGVR_UViG_3300009159_000008	37910	Lake
IMGVR_UViG_3300009159_000009	36707	Lake
IMGVR_UViG_3300009159_000010	36486	Lake
IMGVR_UViG_3300009159_000011	36304	Lake
IMGVR_UViG_3300009159_000012	34230	Lake
IMGVR_UViG_3300009159_000013	34191	Lake
IMGVR_UViG_3300009159_000014	33639	Lake
IMGVR_UViG_3300009159_000015	32386	Lake
IMGVR_UViG_3300009159_000016	31897	Lake
IMGVR_UViG_3300009159_000017	16175	Lake
IMGVR_UViG_3300009159_000018	15445	Lake
IMGVR_UViG_3300009159_000019	15395	Lake
IMGVR_UViG_3300009159_000020	15245	Lake
IMGVR_UViG_3300009159_000021	15231	Lake
IMGVR_UViG_3300009159_000022	14660	Lake
IMGVR_UViG_3300009159_000023	13867	Lake
IMGVR_UViG_3300009159_000024	11690	Lake
IMGVR_UViG_3300009159_000025	7299	Lake
IMGVR_UViG_3300009159_000026	5451	Lake
IMGVR_UViG_3300009159_000027	4710	Lake
IMGVR_UViG_3300009159_000028	4267	Lake
IMGVR_UViG_3300009159_000029	1920	Lake
IMGVR_UViG_3300009159_000059	76163	Lake
IMGVR_UViG_3300009159_000166	35444	Lake
IMGVR_UViG_3300009159_000184	33157	Lake
IMGVR_UViG_3300009159_000223	29555	Lake
IMGVR_UViG_3300009159_000631	15059	Lake
IMGVR_UViG_3300009160_000001	130042	Lake
IMGVR_UViG_3300009160_000002	85194	Lake
IMGVR_UViG_3300009160_000003	83845	Lake
IMGVR_UViG_3300009160_000004	60128	Lake
IMGVR_UViG_3300009160_000005	58192	Lake
IMGVR_UViG_3300009160_000006	54534	Lake
IMGVR_UViG_3300009160_000007	49323	Lake
IMGVR_UViG_3300009160_000008	49186	Lake
IMGVR_UViG_3300009160_000009	48652	Lake
IMGVR_UViG_3300009160_000010	39817	Lake
IMGVR_UViG_3300009160_000011	38303	Lake
IMGVR_UViG_3300009160_000012	35685	Lake
IMGVR_UViG_3300009160_000013	35393	Lake
IMGVR_UViG_3300009160_000014	35235	Lake
IMGVR_UViG_3300009160_000015	33998	Lake
IMGVR_UViG_3300009160_000016	33603	Lake
IMGVR_UViG_3300009160_000017	31412	Lake
IMGVR_UViG_3300009160_000018	29770	Lake
IMGVR_UViG_3300009160_000019	28164	Lake
IMGVR_UViG_3300009160_000020	21745	Lake
IMGVR_UViG_3300009160_000021	19470	Lake
IMGVR_UViG_3300009160_000022	15052	Lake
IMGVR_UViG_3300009160_000023	14639	Lake
IMGVR_UViG_3300009160_000024	7107	Lake
IMGVR_UViG_3300009160_000025	7008	Lake
IMGVR_UViG_3300009160_000026	4215	Lake
IMGVR_UViG_3300009160_000027	4159	Lake
IMGVR_UViG_3300009160_000041	66017	Lake
IMGVR_UViG_3300009160_000137	28603	Lake
IMGVR_UViG_3300009160_000312	14997	Lake
IMGVR_UViG_3300009160_000905	15129	Lake
IMGVR_UViG_3300009161_000001	177171	Lake
IMGVR_UViG_3300009161_000002	124232	Lake
IMGVR_UViG_3300009161_000003	112799	Lake
IMGVR_UViG_3300009161_000004	101050	Lake
IMGVR_UViG_3300009161_000005	98455	Lake
IMGVR_UViG_3300009161_000006	60861	Lake
IMGVR_UViG_3300009161_000007	44943	Lake
IMGVR_UViG_3300009161_000008	42789	Lake
IMGVR_UViG_3300009161_000009	38567	Lake
IMGVR_UViG_3300009161_000010	37611	Lake
IMGVR_UViG_3300009161_000011	37435	Lake
IMGVR_UViG_3300009161_000012	37066	Lake
IMGVR_UViG_3300009161_000013	33951	Lake
IMGVR_UViG_3300009161_000014	33988	Lake
IMGVR_UViG_3300009161_000015	33278	Lake
IMGVR_UViG_3300009161_000016	33220	Lake
IMGVR_UViG_3300009161_000017	14382	Lake
IMGVR_UViG_3300009161_000018	11562	Lake
IMGVR_UViG_3300009161_000019	7098	Lake
IMGVR_UViG_3300009161_000020	4167	Lake
IMGVR_UViG_3300009161_000031	100880	Lake
IMGVR_UViG_3300009161_000107	38649	Lake
IMGVR_UViG_3300009163_000001	65979	Lake
IMGVR_UViG_3300009163_000002	60086	Lake
IMGVR_UViG_3300009163_000003	50853	Lake
IMGVR_UViG_3300009163_000004	41361	Lake
IMGVR_UViG_3300009163_000005	40136	Lake
IMGVR_UViG_3300009163_000006	37823	Lake
IMGVR_UViG_3300009163_000007	36543	Lake
IMGVR_UViG_3300009163_000008	35884	Lake
IMGVR_UViG_3300009163_000009	35658	Lake
IMGVR_UViG_3300009163_000010	35609	Lake
IMGVR_UViG_3300009163_000011	34548	Lake
IMGVR_UViG_3300009163_000012	33826	Lake
IMGVR_UViG_3300009163_000013	28919	Lake
IMGVR_UViG_3300009163_000014	15344	Lake
IMGVR_UViG_3300009163_000015	15101	Lake
IMGVR_UViG_3300009163_000016	15048	Lake
IMGVR_UViG_3300009163_000017	14855	Lake
IMGVR_UViG_3300009163_000018	4201	Lake
IMGVR_UViG_3300009163_000019	168542	Lake
IMGVR_UViG_3300009163_000045	54609	Lake
IMGVR_UViG_3300009163_000046	52814	Lake
IMGVR_UViG_3300009163_000134	28792	Lake
IMGVR_UViG_3300009163_001065	30914	Lake
IMGVR_UViG_3300009164_000001	83433	Lake
IMGVR_UViG_3300009164_000002	66844	Lake
IMGVR_UViG_3300009164_000003	62414	Lake
IMGVR_UViG_3300009164_000004	61637	Lake
IMGVR_UViG_3300009164_000005	61099	Lake
IMGVR_UViG_3300009164_000006	59260	Lake
IMGVR_UViG_3300009164_000007	58867	Lake
IMGVR_UViG_3300009164_000008	56507	Lake
IMGVR_UViG_3300009164_000009	42979	Lake
IMGVR_UViG_3300009164_000010	42833	Lake
IMGVR_UViG_3300009164_000011	40881	Lake
IMGVR_UViG_3300009164_000012	39402	Lake
IMGVR_UViG_3300009164_000013	38956	Lake
IMGVR_UViG_3300009164_000014	37230	Lake
IMGVR_UViG_3300009164_000015	37172	Lake
IMGVR_UViG_3300009164_000016	37061	Lake
IMGVR_UViG_3300009164_000017	36776	Lake
IMGVR_UViG_3300009164_000018	35235	Lake
IMGVR_UViG_3300009164_000019	35095	Lake
IMGVR_UViG_3300009164_000020	34854	Lake
IMGVR_UViG_3300009164_000021	34694	Lake
IMGVR_UViG_3300009164_000022	34070	Lake
IMGVR_UViG_3300009164_000023	33975	Lake
IMGVR_UViG_3300009164_000024	33882	Lake
IMGVR_UViG_3300009164_000025	33373	Lake
IMGVR_UViG_3300009164_000026	32898	Lake
IMGVR_UViG_3300009164_000027	32025	Lake
IMGVR_UViG_3300009164_000028	31520	Lake
IMGVR_UViG_3300009164_000029	29073	Lake
IMGVR_UViG_3300009164_000030	15970	Lake
IMGVR_UViG_3300009164_000031	15638	Lake
IMGVR_UViG_3300009164_000032	15202	Lake
IMGVR_UViG_3300009164_000033	12809	Lake
IMGVR_UViG_3300009164_000034	6632	Lake
IMGVR_UViG_3300009164_000035	5957	Lake
IMGVR_UViG_3300009164_000036	4267	Lake
IMGVR_UViG_3300009164_000037	4254	Lake
IMGVR_UViG_3300009164_000057	88405	Lake
IMGVR_UViG_3300009164_000070	66377	Lake
IMGVR_UViG_3300009164_000249	29555	Lake
IMGVR_UViG_3300009164_000251	29501	Lake
IMGVR_UViG_3300009164_000257	29305	Lake
IMGVR_UViG_3300009164_000301	26808	Lake
IMGVR_UViG_3300009164_002011	32221	Lake
IMGVR_UViG_3300009175_000001	49744	Lake
IMGVR_UViG_3300009175_000002	47652	Lake
IMGVR_UViG_3300009175_000003	45505	Lake
IMGVR_UViG_3300009175_000004	34634	Lake
IMGVR_UViG_3300009175_000005	34080	Lake
IMGVR_UViG_3300009175_000006	14094	Lake
IMGVR_UViG_3300009175_000007	6320	Lake
IMGVR_UViG_3300009175_000008	4561	Lake
IMGVR_UViG_3300009175_000068	26760	Lake
IMGVR_UViG_3300009180_000001	94268	Lake
IMGVR_UViG_3300009180_000002	63137	Lake
IMGVR_UViG_3300009180_000003	62583	Lake
IMGVR_UViG_3300009180_000004	57754	Lake
IMGVR_UViG_3300009180_000005	57433	Lake
IMGVR_UViG_3300009180_000006	57338	Lake
IMGVR_UViG_3300009180_000007	46197	Lake
IMGVR_UViG_3300009180_000008	42904	Lake
IMGVR_UViG_3300009180_000009	37328	Lake
IMGVR_UViG_3300009180_000010	36443	Lake
IMGVR_UViG_3300009180_000011	36037	Lake
IMGVR_UViG_3300009180_000012	34025	Lake
IMGVR_UViG_3300009180_000013	33966	Lake
IMGVR_UViG_3300009180_000014	33884	Lake
IMGVR_UViG_3300009180_000015	32738	Lake
IMGVR_UViG_3300009180_000016	16057	Lake
IMGVR_UViG_3300009180_000017	14688	Lake
IMGVR_UViG_3300009180_000018	12133	Lake
IMGVR_UViG_3300009180_000019	6632	Lake
IMGVR_UViG_3300009180_000020	4106	Lake
IMGVR_UViG_3300009180_000101	37434	Lake
IMGVR_UViG_3300009180_000105	37015	Lake
IMGVR_UViG_3300009180_000155	29516	Lake
IMGVR_UViG_3300009180_001304	21161	Lake
IMGVR_UViG_3300009181_000001	177171	Lake
IMGVR_UViG_3300009181_000002	97933	Lake
IMGVR_UViG_3300009181_000003	96870	Lake
IMGVR_UViG_3300009181_000004	63581	Lake
IMGVR_UViG_3300009181_000005	53795	Lake
IMGVR_UViG_3300009181_000006	52826	Lake
IMGVR_UViG_3300009181_000007	50851	Lake
IMGVR_UViG_3300009181_000008	48466	Lake
IMGVR_UViG_3300009181_000009	41505	Lake
IMGVR_UViG_3300009181_000010	41363	Lake
IMGVR_UViG_3300009181_000011	40782	Lake
IMGVR_UViG_3300009181_000012	40547	Lake
IMGVR_UViG_3300009181_000013	39434	Lake
IMGVR_UViG_3300009181_000014	38975	Lake
IMGVR_UViG_3300009181_000015	38875	Lake
IMGVR_UViG_3300009181_000016	38564	Lake
IMGVR_UViG_3300009181_000017	38467	Lake
IMGVR_UViG_3300009181_000018	37014	Lake
IMGVR_UViG_3300009181_000019	36399	Lake
IMGVR_UViG_3300009181_000020	35341	Lake
IMGVR_UViG_3300009181_000021	33624	Lake
IMGVR_UViG_3300009181_000022	33402	Lake
IMGVR_UViG_3300009181_000023	32863	Lake
IMGVR_UViG_3300009181_000024	32650	Lake
IMGVR_UViG_3300009181_000025	32368	Lake
IMGVR_UViG_3300009181_000026	31211	Lake
IMGVR_UViG_3300009181_000027	30894	Lake
IMGVR_UViG_3300009181_000028	30653	Lake
IMGVR_UViG_3300009181_000029	30641	Lake
IMGVR_UViG_3300009181_000030	18067	Lake
IMGVR_UViG_3300009181_000031	14582	Lake
IMGVR_UViG_3300009181_000032	13204	Lake
IMGVR_UViG_3300009181_000033	297771	Lake
IMGVR_UViG_3300009181_000036	169305	Lake
IMGVR_UViG_3300009181_000040	112799	Lake
IMGVR_UViG_3300009181_000157	39307	Lake
IMGVR_UViG_3300009181_000170	37901	Lake
IMGVR_UViG_3300009181_000228	31412	Lake
IMGVR_UViG_3300009181_000283	27116	Lake
IMGVR_UViG_3300009181_000722	13846	Lake
IMGVR_UViG_3300009181_000723	13747	Lake
IMGVR_UViG_3300009181_000731	13794	Lake
IMGVR_UViG_3300009182_000001	127935	Lake
IMGVR_UViG_3300009182_000002	97606	Lake
IMGVR_UViG_3300009182_000003	95895	Lake
IMGVR_UViG_3300009182_000004	65732	Lake
IMGVR_UViG_3300009182_000005	60169	Lake
IMGVR_UViG_3300009182_000006	46654	Lake
IMGVR_UViG_3300009182_000007	40495	Lake
IMGVR_UViG_3300009182_000008	36570	Lake
IMGVR_UViG_3300009182_000009	35722	Lake
IMGVR_UViG_3300009182_000010	33777	Lake
IMGVR_UViG_3300009182_000011	33014	Lake
IMGVR_UViG_3300009182_000012	32859	Lake
IMGVR_UViG_3300009182_000013	31696	Lake
IMGVR_UViG_3300009182_000014	7485	Lake
IMGVR_UViG_3300009182_000015	6002	Lake
IMGVR_UViG_3300009182_000016	5603	Lake
IMGVR_UViG_3300009182_000017	5377	Lake
IMGVR_UViG_3300009182_000018	5104	Lake
IMGVR_UViG_3300009182_000019	5067	Lake
IMGVR_UViG_3300009182_000020	4652	Lake
IMGVR_UViG_3300009182_000021	157112	Lake
IMGVR_UViG_3300009182_000060	66880	Lake
IMGVR_UViG_3300009182_000079	54929	Lake
IMGVR_UViG_3300009182_000093	49274	Lake
IMGVR_UViG_3300009182_000137	39369	Lake
IMGVR_UViG_3300009182_000148	37973	Lake
IMGVR_UViG_3300009182_000152	37715	Lake
IMGVR_UViG_3300009182_000310	24285	Lake
IMGVR_UViG_3300009182_001501	24280	Lake
IMGVR_UViG_3300009183_000001	174655	Lake
IMGVR_UViG_3300009183_000002	82310	Lake
IMGVR_UViG_3300009183_000003	66600	Lake
IMGVR_UViG_3300009183_000004	65715	Lake
IMGVR_UViG_3300009183_000005	65037	Lake
IMGVR_UViG_3300009183_000006	64037	Lake
IMGVR_UViG_3300009183_000007	63123	Lake
IMGVR_UViG_3300009183_000008	62122	Lake
IMGVR_UViG_3300009183_000009	62119	Lake
IMGVR_UViG_3300009183_000010	58867	Lake
IMGVR_UViG_3300009183_000011	54107	Lake
IMGVR_UViG_3300009183_000012	51553	Lake
IMGVR_UViG_3300009183_000013	43130	Lake
IMGVR_UViG_3300009183_000014	40241	Lake
IMGVR_UViG_3300009183_000015	40095	Lake
IMGVR_UViG_3300009183_000016	39839	Lake
IMGVR_UViG_3300009183_000017	39596	Lake
IMGVR_UViG_3300009183_000018	39585	Lake
IMGVR_UViG_3300009183_000019	39402	Lake
IMGVR_UViG_3300009183_000020	39339	Lake
IMGVR_UViG_3300009183_000021	38724	Lake
IMGVR_UViG_3300009183_000022	38563	Lake
IMGVR_UViG_3300009183_000023	38451	Lake
IMGVR_UViG_3300009183_000024	38435	Lake
IMGVR_UViG_3300009183_000025	37242	Lake
IMGVR_UViG_3300009183_000026	36595	Lake
IMGVR_UViG_3300009183_000027	36466	Lake
IMGVR_UViG_3300009183_000028	36300	Lake
IMGVR_UViG_3300009183_000029	36243	Lake
IMGVR_UViG_3300009183_000030	35727	Lake
IMGVR_UViG_3300009183_000031	34843	Lake
IMGVR_UViG_3300009183_000032	34388	Lake
IMGVR_UViG_3300009183_000033	33552	Lake
IMGVR_UViG_3300009183_000034	33033	Lake
IMGVR_UViG_3300009183_000035	32997	Lake
IMGVR_UViG_3300009183_000036	32632	Lake
IMGVR_UViG_3300009183_000037	29836	Lake
IMGVR_UViG_3300009183_000038	29651	Lake
IMGVR_UViG_3300009183_000039	28696	Lake
IMGVR_UViG_3300009183_000040	16487	Lake
IMGVR_UViG_3300009183_000041	15204	Lake
IMGVR_UViG_3300009183_000042	14604	Lake
IMGVR_UViG_3300009183_000043	12048	Lake
IMGVR_UViG_3300009183_000044	5451	Lake
IMGVR_UViG_3300009183_000049	144710	Lake
IMGVR_UViG_3300009183_000306	27409	Lake
IMGVR_UViG_3300009183_002138	32223	Lake
IMGVR_UViG_3300009183_002143	22567	Lake
IMGVR_UViG_3300009184_000001	94378	Lake
IMGVR_UViG_3300009184_000002	65086	Lake
IMGVR_UViG_3300009184_000003	62173	Lake
IMGVR_UViG_3300009184_000004	62057	Lake
IMGVR_UViG_3300009184_000005	61501	Lake
IMGVR_UViG_3300009184_000006	55430	Lake
IMGVR_UViG_3300009184_000007	41358	Lake
IMGVR_UViG_3300009184_000008	39986	Lake
IMGVR_UViG_3300009184_000009	39325	Lake
IMGVR_UViG_3300009184_000010	37895	Lake
IMGVR_UViG_3300009184_000011	37640	Lake
IMGVR_UViG_3300009184_000012	37172	Lake
IMGVR_UViG_3300009184_000013	37031	Lake
IMGVR_UViG_3300009184_000014	35819	Lake
IMGVR_UViG_3300009184_000015	34946	Lake
IMGVR_UViG_3300009184_000016	34854	Lake
IMGVR_UViG_3300009184_000017	34845	Lake
IMGVR_UViG_3300009184_000018	34061	Lake
IMGVR_UViG_3300009184_000019	33481	Lake
IMGVR_UViG_3300009184_000020	32396	Lake
IMGVR_UViG_3300009184_000021	29555	Lake
IMGVR_UViG_3300009184_000022	15653	Lake
IMGVR_UViG_3300009184_000023	14603	Lake
IMGVR_UViG_3300009184_000024	12133	Lake
IMGVR_UViG_3300009184_000025	11690	Lake
IMGVR_UViG_3300009184_000026	6632	Lake
IMGVR_UViG_3300009184_000027	4903	Lake
IMGVR_UViG_3300009184_000028	4111	Lake
IMGVR_UViG_3300009184_000057	53998	Lake
IMGVR_UViG_3300009184_000123	32648	Lake
IMGVR_UViG_3300009184_001536	26401	Lake
IMGVR_UViG_3300009185_000001	202757	Lake
IMGVR_UViG_3300009185_000002	96713	Lake
IMGVR_UViG_3300009185_000003	37495	Lake
IMGVR_UViG_3300009185_000004	37278	Lake
IMGVR_UViG_3300009185_000005	28686	Lake
IMGVR_UViG_3300009185_000006	28244	Lake
IMGVR_UViG_3300009185_000007	14553	Lake
IMGVR_UViG_3300009185_000008	14412	Lake
IMGVR_UViG_3300009185_000009	13327	Lake
IMGVR_UViG_3300009185_000010	6776	Lake
IMGVR_UViG_3300009185_000011	5467	Lake
IMGVR_UViG_3300009185_000012	4257	Lake
IMGVR_UViG_3300009185_000013	4102	Lake
IMGVR_UViG_3300009185_000014	4064	Lake
IMGVR_UViG_3300009185_000574	30914	Lake
IMGVR_UViG_3300009185_000575	25292	Lake
IMGVR_UViG_3300009185_000576	22095	Lake
IMGVR_UViG_3300009187_000001	63208	Lake
IMGVR_UViG_3300009187_000002	59516	Lake
IMGVR_UViG_3300009187_000003	41443	Lake
IMGVR_UViG_3300009187_000004	40509	Lake
IMGVR_UViG_3300009187_000005	38213	Lake
IMGVR_UViG_3300009187_000006	33747	Lake
IMGVR_UViG_3300009187_000007	28683	Lake
IMGVR_UViG_3300009187_000008	15672	Lake
IMGVR_UViG_3300009187_000009	8018	Lake
IMGVR_UViG_3300009187_000010	7541	Lake
IMGVR_UViG_3300009187_000011	7266	Lake
IMGVR_UViG_3300009187_000012	6151	Lake
IMGVR_UViG_3300009187_000013	5688	Lake
IMGVR_UViG_3300009187_000014	5455	Lake
IMGVR_UViG_3300009187_000015	5367	Lake
IMGVR_UViG_3300009187_000016	5171	Lake
IMGVR_UViG_3300009187_000017	5115	Lake
IMGVR_UViG_3300009187_000018	4135	Lake
IMGVR_UViG_3300009187_000019	1996	Lake
IMGVR_UViG_3300009187_000049	33481	Lake
IMGVR_UViG_3300009502_000001	107127	Lake
IMGVR_UViG_3300009502_000002	85300	Lake
IMGVR_UViG_3300009502_000003	69081	Lake
IMGVR_UViG_3300009502_000004	64672	Lake
IMGVR_UViG_3300009502_000005	57350	Lake
IMGVR_UViG_3300009502_000006	50315	Lake
IMGVR_UViG_3300009502_000007	49076	Lake
IMGVR_UViG_3300009502_000008	47821	Lake
IMGVR_UViG_3300009502_000009	46904	Lake
IMGVR_UViG_3300009502_000010	45421	Lake
IMGVR_UViG_3300009502_000011	44732	Lake
IMGVR_UViG_3300009502_000012	43037	Lake
IMGVR_UViG_3300009502_000013	41887	Lake
IMGVR_UViG_3300009502_000014	37058	Lake
IMGVR_UViG_3300009502_000015	35707	Lake
IMGVR_UViG_3300009502_000016	4561	Lake
IMGVR_UViG_3300009502_000031	82511	Lake
IMGVR_UViG_3300009502_000042	73509	Lake
IMGVR_UViG_3300009502_000050	62766	Lake
IMGVR_UViG_3300009502_000073	48469	Lake
IMGVR_UViG_3300009502_000098	40938	Lake
IMGVR_UViG_3300009502_000108	39474	Lake
IMGVR_UViG_3300009502_000154	29576	Lake
IMGVR_UViG_3300009502_000296	16672	Lake
IMGVR_UViG_3300009684_000001	54654	Lake
IMGVR_UViG_3300009684_000002	51424	Lake
IMGVR_UViG_3300009684_000003	46088	Lake
IMGVR_UViG_3300009684_000004	44002	Lake
IMGVR_UViG_3300009684_000005	36571	Lake
IMGVR_UViG_3300009684_000006	35865	Lake
IMGVR_UViG_3300009684_000007	35612	Lake
IMGVR_UViG_3300009684_000008	34513	Lake
IMGVR_UViG_3300009684_000009	33321	Lake
IMGVR_UViG_3300009684_000010	33089	Lake
IMGVR_UViG_3300009684_000011	32777	Lake
IMGVR_UViG_3300009684_000012	32284	Lake
IMGVR_UViG_3300009684_000013	31904	Lake
IMGVR_UViG_3300009684_000014	31005	Lake
IMGVR_UViG_3300009684_000015	29735	Lake
IMGVR_UViG_3300009684_000016	29687	Lake
IMGVR_UViG_3300009684_000017	16701	Lake
IMGVR_UViG_3300009684_000018	11753	Lake
IMGVR_UViG_3300009684_000019	6866	Lake
IMGVR_UViG_3300009684_000020	5638	Lake
IMGVR_UViG_3300009684_000021	5392	Lake
IMGVR_UViG_3300009684_000026	95895	Lake
IMGVR_UViG_3300009684_000259	17317	Lake
IMGVR_UViG_3300010157_000001	63044	Lake
IMGVR_UViG_3300010157_000002	54375	Lake
IMGVR_UViG_3300010157_000003	41764	Lake
IMGVR_UViG_3300010157_000004	40495	Lake
IMGVR_UViG_3300010157_000005	40389	Lake
IMGVR_UViG_3300010157_000006	39963	Lake
IMGVR_UViG_3300010157_000007	39610	Lake
IMGVR_UViG_3300010157_000008	39378	Lake
IMGVR_UViG_3300010157_000009	39225	Lake
IMGVR_UViG_3300010157_000010	38955	Lake
IMGVR_UViG_3300010157_000011	38319	Lake
IMGVR_UViG_3300010157_000012	37134	Lake
IMGVR_UViG_3300010157_000013	37088	Lake
IMGVR_UViG_3300010157_000014	36928	Lake
IMGVR_UViG_3300010157_000015	36571	Lake
IMGVR_UViG_3300010157_000016	35783	Lake
IMGVR_UViG_3300010157_000017	35741	Lake
IMGVR_UViG_3300010157_000018	35673	Lake
IMGVR_UViG_3300010157_000019	35624	Lake
IMGVR_UViG_3300010157_000020	35610	Lake
IMGVR_UViG_3300010157_000021	35355	Lake
IMGVR_UViG_3300010157_000022	34223	Lake
IMGVR_UViG_3300010157_000023	33089	Lake
IMGVR_UViG_3300010157_000024	29912	Lake
IMGVR_UViG_3300010157_000025	29542	Lake
IMGVR_UViG_3300010157_000026	15965	Lake
IMGVR_UViG_3300010157_000027	13169	Lake
IMGVR_UViG_3300010157_000028	12563	Lake
IMGVR_UViG_3300010157_000029	11829	Lake
IMGVR_UViG_3300010157_000030	5163	Lake
IMGVR_UViG_3300010157_000031	4205	Lake
IMGVR_UViG_3300010157_000033	151127	Lake
IMGVR_UViG_3300010157_000047	90649	Lake
IMGVR_UViG_3300010157_000049	88551	Lake
IMGVR_UViG_3300010157_000067	60903	Lake
IMGVR_UViG_3300010157_000140	36336	Lake
IMGVR_UViG_3300010157_000218	25862	Lake
IMGVR_UViG_3300010157_001365	27029	Lake
IMGVR_UViG_3300010157_001366	26553	Lake
IMGVR_UViG_3300010157_001368	22316	Lake
IMGVR_UViG_3300010158_000001	95895	Lake
IMGVR_UViG_3300010158_000002	65732	Lake
IMGVR_UViG_3300010158_000003	64390	Lake
IMGVR_UViG_3300010158_000004	60169	Lake
IMGVR_UViG_3300010158_000005	45441	Lake
IMGVR_UViG_3300010158_000006	41066	Lake
IMGVR_UViG_3300010158_000007	40326	Lake
IMGVR_UViG_3300010158_000008	40017	Lake
IMGVR_UViG_3300010158_000009	39610	Lake
IMGVR_UViG_3300010158_000010	39473	Lake
IMGVR_UViG_3300010158_000011	37715	Lake
IMGVR_UViG_3300010158_000012	37578	Lake
IMGVR_UViG_3300010158_000013	37116	Lake
IMGVR_UViG_3300010158_000014	36571	Lake
IMGVR_UViG_3300010158_000015	35922	Lake
IMGVR_UViG_3300010158_000016	35865	Lake
IMGVR_UViG_3300010158_000017	33787	Lake
IMGVR_UViG_3300010158_000018	33014	Lake
IMGVR_UViG_3300010158_000019	32859	Lake
IMGVR_UViG_3300010158_000020	31696	Lake
IMGVR_UViG_3300010158_000021	16256	Lake
IMGVR_UViG_3300010158_000022	12563	Lake
IMGVR_UViG_3300010158_000023	12140	Lake
IMGVR_UViG_3300010158_000024	11829	Lake
IMGVR_UViG_3300010158_000025	6584	Lake
IMGVR_UViG_3300010158_000026	6005	Lake
IMGVR_UViG_3300010158_000029	153043	Lake
IMGVR_UViG_3300010158_000031	143962	Lake
IMGVR_UViG_3300010158_000108	47178	Lake
IMGVR_UViG_3300010158_000111	46617	Lake
IMGVR_UViG_3300010158_000115	45560	Lake
IMGVR_UViG_3300010158_000152	39717	Lake
IMGVR_UViG_3300010158_000154	39369	Lake
IMGVR_UViG_3300010158_000164	37973	Lake
IMGVR_UViG_3300010158_000507	17317	Lake
IMGVR_UViG_3300010158_001667	5083	Lake
IMGVR_UViG_3300010158_001672	26192	Lake
IMGVR_UViG_3300010158_001673	24280	Lake
IMGVR_UViG_3300010160_000001	177171	Lake
IMGVR_UViG_3300010160_000002	169368	Lake
IMGVR_UViG_3300010160_000003	100281	Lake
IMGVR_UViG_3300010160_000004	90452	Lake
IMGVR_UViG_3300010160_000005	63581	Lake
IMGVR_UViG_3300010160_000006	55462	Lake
IMGVR_UViG_3300010160_000007	41849	Lake
IMGVR_UViG_3300010160_000008	40547	Lake
IMGVR_UViG_3300010160_000009	40229	Lake
IMGVR_UViG_3300010160_000010	37981	Lake
IMGVR_UViG_3300010160_000011	35942	Lake
IMGVR_UViG_3300010160_000012	35343	Lake
IMGVR_UViG_3300010160_000013	35101	Lake
IMGVR_UViG_3300010160_000014	34799	Lake
IMGVR_UViG_3300010160_000015	33481	Lake
IMGVR_UViG_3300010160_000016	33261	Lake
IMGVR_UViG_3300010160_000017	30477	Lake
IMGVR_UViG_3300010160_000018	29777	Lake
IMGVR_UViG_3300010160_000019	20323	Lake
IMGVR_UViG_3300010160_000020	16410	Lake
IMGVR_UViG_3300010160_000021	15588	Lake
IMGVR_UViG_3300010160_000022	14449	Lake
IMGVR_UViG_3300010160_000023	199761	Lake
IMGVR_UViG_3300010160_000024	159740	Lake
IMGVR_UViG_3300010160_000103	39307	Lake
IMGVR_UViG_3300010160_000136	33948	Lake
IMGVR_UViG_3300010160_000143	33220	Lake
IMGVR_UViG_3300010293_000001	4087	Lake
IMGVR_UViG_3300010293_000002	1945	Lake
IMGVR_UViG_3300010319_000004	14288	Lake
IMGVR_UViG_3300010334_000001	70326	Lake
IMGVR_UViG_3300010334_000002	56218	Lake
IMGVR_UViG_3300010334_000003	55307	Lake
IMGVR_UViG_3300010334_000004	51191	Lake
IMGVR_UViG_3300010334_000005	45656	Lake
IMGVR_UViG_3300010334_000006	44356	Lake
IMGVR_UViG_3300010334_000007	43599	Lake
IMGVR_UViG_3300010334_000008	41061	Lake
IMGVR_UViG_3300010334_000009	40870	Lake
IMGVR_UViG_3300010334_000010	40130	Lake
IMGVR_UViG_3300010334_000011	37592	Lake
IMGVR_UViG_3300010334_000012	36088	Lake
IMGVR_UViG_3300010334_000013	35089	Lake
IMGVR_UViG_3300010334_000014	34844	Lake
IMGVR_UViG_3300010334_000015	33777	Lake
IMGVR_UViG_3300010334_000016	31614	Lake
IMGVR_UViG_3300010334_000017	31090	Lake
IMGVR_UViG_3300010334_000018	9987	Lake
IMGVR_UViG_3300010334_000019	9955	Lake
IMGVR_UViG_3300010334_000020	5624	Lake
IMGVR_UViG_3300010334_000021	5378	Lake
IMGVR_UViG_3300010334_000028	143962	Lake
IMGVR_UViG_3300010334_000116	39100	Lake
IMGVR_UViG_3300010334_000559	14226	Lake
IMGVR_UViG_3300010334_001488	29287	Lake
IMGVR_UViG_3300010885_000004	32223	Lake
IMGVR_UViG_3300010885_000008	28790	Lake
IMGVR_UViG_3300010885_000012	27158	Lake
IMGVR_UViG_3300010885_000016	26814	Lake
IMGVR_UViG_3300010885_000020	26553	Lake
IMGVR_UViG_3300010885_000023	26401	Lake
IMGVR_UViG_3300010885_000030	25293	Lake
IMGVR_UViG_3300010885_000032	24854	Lake
IMGVR_UViG_3300010885_000034	24328	Lake
IMGVR_UViG_3300010885_000035	24263	Lake
IMGVR_UViG_3300010885_000037	23698	Lake
IMGVR_UViG_3300010885_000038	23658	Lake
IMGVR_UViG_3300010885_000039	23434	Lake
IMGVR_UViG_3300010885_000044	22567	Lake
IMGVR_UViG_3300010885_000046	22519	Lake
IMGVR_UViG_3300010885_000051	21733	Lake
IMGVR_UViG_3300010885_000052	21662	Lake
IMGVR_UViG_3300010885_000054	21314	Lake
IMGVR_UViG_3300010885_000059	20182	Lake
IMGVR_UViG_3300010885_000063	19181	Lake
IMGVR_UViG_3300010885_000084	15158	Lake
IMGVR_UViG_3300010965_000005	90582	Lake
IMGVR_UViG_3300010965_000013	44123	Lake
IMGVR_UViG_3300010965_000017	41015	Lake
IMGVR_UViG_3300010965_000025	30698	Lake
IMGVR_UViG_3300010965_000066	15225	Lake
IMGVR_UViG_3300012006_000001	15674	Lake
IMGVR_UViG_3300012686_000001	6021	Lake
IMGVR_UViG_3300012686_000002	5972	Lake
IMGVR_UViG_3300012695_000001	5451	Lake
IMGVR_UViG_3300012695_000002	5622	Lake
IMGVR_UViG_3300012696_000001	5451	Lake
IMGVR_UViG_3300012696_000002	5930	Lake
IMGVR_UViG_3300012699_000001	5451	Lake
IMGVR_UViG_3300012699_000002	5610	Lake
IMGVR_UViG_3300012704_000001	3868	Lake
IMGVR_UViG_3300012707_000001	12642	Lake
IMGVR_UViG_3300012708_000001	4176	Lake
IMGVR_UViG_3300012711_000001	1999	Lake
IMGVR_UViG_3300012719_000001	1999	Lake
IMGVR_UViG_3300012721_000001	3390	Lake
IMGVR_UViG_3300012723_000001	4176	Lake
IMGVR_UViG_3300012726_000001	4176	Lake
IMGVR_UViG_3300012726_000002	12845	Lake
IMGVR_UViG_3300012731_000001	12738	Lake
IMGVR_UViG_3300012733_000001	4176	Lake
IMGVR_UViG_3300012734_000001	4374	Lake
IMGVR_UViG_3300012734_000002	12736	Lake
IMGVR_UViG_3300012747_000001	5451	Lake
IMGVR_UViG_3300012755_000001	1996	Lake
IMGVR_UViG_3300012756_000001	1996	Lake
IMGVR_UViG_3300012756_000002	1890	Lake
IMGVR_UViG_3300012758_000001	4387	Lake
IMGVR_UViG_3300012760_000001	1890	Lake
IMGVR_UViG_3300012763_000001	1948	Lake
IMGVR_UViG_3300012763_000002	1947	Lake
IMGVR_UViG_3300012771_000001	1996	Lake
IMGVR_UViG_3300012772_000001	4197	Lake
IMGVR_UViG_3300012772_000002	4210	Lake
IMGVR_UViG_3300012774_000001	1947	Lake
IMGVR_UViG_3300012775_000001	4064	Lake
IMGVR_UViG_3300012781_000001	4184	Lake
IMGVR_UViG_3300013004_000001	210179	Lake
IMGVR_UViG_3300013004_000002	79667	Lake
IMGVR_UViG_3300013004_000003	54907	Lake
IMGVR_UViG_3300013004_000004	40661	Lake
IMGVR_UViG_3300013004_000005	40036	Lake
IMGVR_UViG_3300013004_000006	40029	Lake
IMGVR_UViG_3300013004_000007	39645	Lake
IMGVR_UViG_3300013004_000008	37523	Lake
IMGVR_UViG_3300013004_000009	35868	Lake
IMGVR_UViG_3300013004_000010	35594	Lake
IMGVR_UViG_3300013004_000011	31485	Lake
IMGVR_UViG_3300013004_000012	30744	Lake
IMGVR_UViG_3300013004_000013	29260	Lake
IMGVR_UViG_3300013004_000014	15678	Lake
IMGVR_UViG_3300013004_000015	15060	Lake
IMGVR_UViG_3300013004_000016	14885	Lake
IMGVR_UViG_3300013004_000017	14869	Lake
IMGVR_UViG_3300013004_000018	14740	Lake
IMGVR_UViG_3300013004_000019	14658	Lake
IMGVR_UViG_3300013004_000020	13916	Lake
IMGVR_UViG_3300013004_000021	13878	Lake
IMGVR_UViG_3300013004_000022	6886	Lake
IMGVR_UViG_3300013004_000023	6071	Lake
IMGVR_UViG_3300013004_000024	6049	Lake
IMGVR_UViG_3300013004_000025	4121	Lake
IMGVR_UViG_3300013004_000136	29416	Lake
IMGVR_UViG_3300013004_000171	25366	Lake
IMGVR_UViG_3300013005_000001	210179	Lake
IMGVR_UViG_3300013005_000002	79667	Lake
IMGVR_UViG_3300013005_000003	54845	Lake
IMGVR_UViG_3300013005_000004	50831	Lake
IMGVR_UViG_3300013005_000005	40661	Lake
IMGVR_UViG_3300013005_000006	40036	Lake
IMGVR_UViG_3300013005_000007	40029	Lake
IMGVR_UViG_3300013005_000008	37527	Lake
IMGVR_UViG_3300013005_000009	37523	Lake
IMGVR_UViG_3300013005_000010	37480	Lake
IMGVR_UViG_3300013005_000011	35594	Lake
IMGVR_UViG_3300013005_000012	31485	Lake
IMGVR_UViG_3300013005_000013	30744	Lake
IMGVR_UViG_3300013005_000014	29260	Lake
IMGVR_UViG_3300013005_000015	14869	Lake
IMGVR_UViG_3300013005_000016	13916	Lake
IMGVR_UViG_3300013005_000017	8185	Lake
IMGVR_UViG_3300013005_000018	6074	Lake
IMGVR_UViG_3300013005_000019	6049	Lake
IMGVR_UViG_3300013005_000020	4848	Lake
IMGVR_UViG_3300013005_000021	4247	Lake
IMGVR_UViG_3300013005_000154	25345	Lake
IMGVR_UViG_3300013005_000359	14885	Lake
IMGVR_UViG_3300013006_000001	58772	Lake
IMGVR_UViG_3300013006_000002	41131	Lake
IMGVR_UViG_3300013006_000003	37775	Lake
IMGVR_UViG_3300013006_000004	36758	Lake
IMGVR_UViG_3300013006_000005	33645	Lake
IMGVR_UViG_3300013006_000006	32950	Lake
IMGVR_UViG_3300013006_000007	32831	Lake
IMGVR_UViG_3300013006_000008	32778	Lake
IMGVR_UViG_3300013006_000009	32727	Lake
IMGVR_UViG_3300013006_000010	15509	Lake
IMGVR_UViG_3300013006_000011	14231	Lake
IMGVR_UViG_3300013006_000012	12894	Lake
IMGVR_UViG_3300013006_000013	6009	Lake
IMGVR_UViG_3300013006_000014	5454	Lake
IMGVR_UViG_3300013006_000015	5319	Lake
IMGVR_UViG_3300013006_000016	5079	Lake
IMGVR_UViG_3300013006_000017	4211	Lake
IMGVR_UViG_3300013006_000020	121874	Lake
IMGVR_UViG_3300013006_000501	5656	Lake
IMGVR_UViG_3300013014_000001	58772	Lake
IMGVR_UViG_3300013014_000002	37836	Lake
IMGVR_UViG_3300013014_000003	36758	Lake
IMGVR_UViG_3300013014_000004	32831	Lake
IMGVR_UViG_3300013014_000005	30906	Lake
IMGVR_UViG_3300013014_000006	15509	Lake
IMGVR_UViG_3300013014_000007	13107	Lake
[truncated: 20,942 more rows]

## Sheet: Fig. 3B
Fig. 3B Average quantities of viral CDSs in each COG functional category. Kruskal–Wallis test is performed for differences of viral CDSs in the MR-SNWDC and the IMG/VR database (combining four ecosystems). All above significance levels are marked by asterisks (****: <0.0001; **: <0.01; ns: >0.05).
Contig	Viral source	COG category	COG description	COG full description	CDSs number
k141_1950977_flag_0_multi_23.9336_len_172133_14S	MR-SNWDC	A	RNA processing and modification	[A] RNA processing and modification	1
k141_192157_flag_0_multi_30.9876_len_54166_27A	MR-SNWDC	B	Chromatin structure and dynamics	[B] Chromatin structure and dynamics	1
k141_1278989_flag_3_multi_8.0014_len_5762_17A	MR-SNWDC	B	Chromatin structure and dynamics	[B] Chromatin structure and dynamics	1
k141_361817_flag_0_multi_29.0000_len_5459_10A	MR-SNWDC	B	Chromatin structure and dynamics	[B] Chromatin structure and dynamics	1
k141_1674776_flag_0_multi_66.3244_len_5427_32S	MR-SNWDC	B	Chromatin structure and dynamics	[B] Chromatin structure and dynamics	1
k141_1734622_flag_3_multi_9.0015_len_5997_03S	MR-SNWDC	B	Chromatin structure and dynamics	[B] Chromatin structure and dynamics	1
k141_2316077_flag_3_multi_24.6391_len_54623_21S	MR-SNWDC	B	Chromatin structure and dynamics	[B] Chromatin structure and dynamics	1
k141_106451_flag_1_multi_17.9948_len_138327_30A	MR-SNWDC	C	Energy production and conversion	[C] Energy production and conversion	5
k141_1331485_flag_1_multi_18.9990_len_131543_03A	MR-SNWDC	C	Energy production and conversion	[C] Energy production and conversion	1
k141_1965448_flag_3_multi_14.0004_len_39743_19S	MR-SNWDC	C	Energy production and conversion	[C] Energy production and conversion	1
k141_1599112_flag_0_multi_17.9961_len_95124_fragment_1_04S_1	MR-SNWDC	C	Energy production and conversion	[C] Energy production and conversion	1
k141_1180441_flag_0_multi_28.5602_len_55582_26A	MR-SNWDC	C	Energy production and conversion	[C] Energy production and conversion	1
k141_1197442_flag_0_multi_56.9533_len_52954_13A	MR-SNWDC	D	Cell cycle control, cell division, chromosome partitioning	[D] Cell cycle control, cell division, chromosome partitioning	1
k141_1331485_flag_1_multi_18.9990_len_131543_03A	MR-SNWDC	D	Cell cycle control, cell division, chromosome partitioning	[D] Cell cycle control, cell division, chromosome partitioning	1
k141_424657_flag_3_multi_20.0000_len_34332_11A	MR-SNWDC	D	Cell cycle control, cell division, chromosome partitioning	[D] Cell cycle control, cell division, chromosome partitioning	1
k141_1063258_flag_0_multi_14.0000_len_32764_05A	MR-SNWDC	D	Cell cycle control, cell division, chromosome partitioning	[D] Cell cycle control, cell division, chromosome partitioning	1
k141_201532_flag_0_multi_35.7681_len_29125_10A	MR-SNWDC	D	Cell cycle control, cell division, chromosome partitioning	[D] Cell cycle control, cell division, chromosome partitioning	1
k141_2069571_flag_3_multi_19.0000_len_43171_01A	MR-SNWDC	D	Cell cycle control, cell division, chromosome partitioning	[D] Cell cycle control, cell division, chromosome partitioning	1
k141_2220927_flag_3_multi_27.9645_len_33616_08A	MR-SNWDC	D	Cell cycle control, cell division, chromosome partitioning	[D] Cell cycle control, cell division, chromosome partitioning	1
k141_1613701_flag_0_multi_18.8923_len_33428_27S	MR-SNWDC	D	Cell cycle control, cell division, chromosome partitioning	[D] Cell cycle control, cell division, chromosome partitioning	1
k141_1565132_flag_0_multi_139.3520_len_33174_19S	MR-SNWDC	D	Cell cycle control, cell division, chromosome partitioning	[D] Cell cycle control, cell division, chromosome partitioning	1
k141_1484709_flag_0_multi_33.0100_len_408283_02A_1	MR-SNWDC	D	Cell cycle control, cell division, chromosome partitioning	[D] Cell cycle control, cell division, chromosome partitioning	1
k141_174223_flag_1_multi_19.0000_len_68515_31A	MR-SNWDC	D	Cell cycle control, cell division, chromosome partitioning	[D] Cell cycle control, cell division, chromosome partitioning	1
k141_2222085_flag_3_multi_10.0003_len_33565_12A	MR-SNWDC	D	Cell cycle control, cell division, chromosome partitioning	[D] Cell cycle control, cell division, chromosome partitioning	1
k141_1950977_flag_0_multi_23.9336_len_172133_14S	MR-SNWDC	D	Cell cycle control, cell division, chromosome partitioning	[D] Cell cycle control, cell division, chromosome partitioning	1
k141_1035114_flag_3_multi_96.0000_len_111986_15S	MR-SNWDC	D	Cell cycle control, cell division, chromosome partitioning	[D] Cell cycle control, cell division, chromosome partitioning	2
k141_1175255_flag_1_multi_9.0000_len_34302_08A	MR-SNWDC	D	Cell cycle control, cell division, chromosome partitioning	[D] Cell cycle control, cell division, chromosome partitioning	1
k141_761865_flag_3_multi_27.0000_len_27569_25A	MR-SNWDC	D	Cell cycle control, cell division, chromosome partitioning	[D] Cell cycle control, cell division, chromosome partitioning	1
k141_1802659_flag_3_multi_13.0004_len_29125_11A	MR-SNWDC	D	Cell cycle control, cell division, chromosome partitioning	[D] Cell cycle control, cell division, chromosome partitioning	1
k141_978362_flag_3_multi_45.0000_len_161962_02S	MR-SNWDC	D	Cell cycle control, cell division, chromosome partitioning	[D] Cell cycle control, cell division, chromosome partitioning	1
k141_2009881_flag_3_multi_12.0003_len_40069_20S	MR-SNWDC	D	Cell cycle control, cell division, chromosome partitioning	[D] Cell cycle control, cell division, chromosome partitioning	1
k141_1471533_flag_3_multi_10.0002_len_43171_27A	MR-SNWDC	D	Cell cycle control, cell division, chromosome partitioning	[D] Cell cycle control, cell division, chromosome partitioning	1
k141_215374_flag_3_multi_12.0831_len_38396_32S	MR-SNWDC	D	Cell cycle control, cell division, chromosome partitioning	[D] Cell cycle control, cell division, chromosome partitioning	1
k141_649296_flag_1_multi_10.9880_len_18454_08A	MR-SNWDC	D	Cell cycle control, cell division, chromosome partitioning	[D] Cell cycle control, cell division, chromosome partitioning	1
k141_7180_flag_0_multi_12.3972_len_31319_09S	MR-SNWDC	D	Cell cycle control, cell division, chromosome partitioning	[D] Cell cycle control, cell division, chromosome partitioning	2
k141_2710817_flag_3_multi_45.0015_len_29950_02A	MR-SNWDC	D	Cell cycle control, cell division, chromosome partitioning	[D] Cell cycle control, cell division, chromosome partitioning	2
k141_1974302_flag_0_multi_283.1733_len_46007_20S_1	MR-SNWDC	D	Cell cycle control, cell division, chromosome partitioning	[D] Cell cycle control, cell division, chromosome partitioning	1
k141_396882_flag_1_multi_25.9833_len_32763_12A	MR-SNWDC	D	Cell cycle control, cell division, chromosome partitioning	[D] Cell cycle control, cell division, chromosome partitioning	1
k141_1556963_flag_3_multi_17.0005_len_34886_02S	MR-SNWDC	D	Cell cycle control, cell division, chromosome partitioning	[D] Cell cycle control, cell division, chromosome partitioning	2
k141_2497202_flag_3_multi_17.0002_len_85076_08S	MR-SNWDC	D	Cell cycle control, cell division, chromosome partitioning	[D] Cell cycle control, cell division, chromosome partitioning	1
k141_409277_flag_3_multi_39.9899_len_85036_03S	MR-SNWDC	D	Cell cycle control, cell division, chromosome partitioning	[D] Cell cycle control, cell division, chromosome partitioning	1
k141_1456301_flag_3_multi_29.0000_len_29126_19A	MR-SNWDC	D	Cell cycle control, cell division, chromosome partitioning	[D] Cell cycle control, cell division, chromosome partitioning	1
k141_2731982_flag_3_multi_14.0004_len_32330_01A	MR-SNWDC	D	Cell cycle control, cell division, chromosome partitioning	[D] Cell cycle control, cell division, chromosome partitioning	2
k141_1365402_flag_3_multi_108.0000_len_38091_08A	MR-SNWDC	D	Cell cycle control, cell division, chromosome partitioning	[D] Cell cycle control, cell division, chromosome partitioning	1
k141_1370497_flag_3_multi_28.0000_len_29767_10A	MR-SNWDC	D	Cell cycle control, cell division, chromosome partitioning	[D] Cell cycle control, cell division, chromosome partitioning	1
k141_2049221_flag_3_multi_9.0003_len_32764_16A	MR-SNWDC	D	Cell cycle control, cell division, chromosome partitioning	[D] Cell cycle control, cell division, chromosome partitioning	1
k141_2386395_flag_3_multi_14.0004_len_32757_24S	MR-SNWDC	D	Cell cycle control, cell division, chromosome partitioning	[D] Cell cycle control, cell division, chromosome partitioning	1
k141_1036614_flag_1_multi_38.5432_len_34442_27A	MR-SNWDC	D	Cell cycle control, cell division, chromosome partitioning	[D] Cell cycle control, cell division, chromosome partitioning	2
k141_313894_flag_0_multi_16.8750_len_33429_31S	MR-SNWDC	D	Cell cycle control, cell division, chromosome partitioning	[D] Cell cycle control, cell division, chromosome partitioning	1
k141_1239725_flag_3_multi_12.0003_len_39693_26A	MR-SNWDC	D	Cell cycle control, cell division, chromosome partitioning	[D] Cell cycle control, cell division, chromosome partitioning	1
k141_918825_flag_1_multi_14.0000_len_68543_28A	MR-SNWDC	D	Cell cycle control, cell division, chromosome partitioning	[D] Cell cycle control, cell division, chromosome partitioning	1
k141_238001_flag_0_multi_13.1558_len_152810_07A	MR-SNWDC	D	Cell cycle control, cell division, chromosome partitioning	[D] Cell cycle control, cell division, chromosome partitioning	2
k141_1599112_flag_0_multi_17.9961_len_95124_fragment_1_04S_1	MR-SNWDC	D	Cell cycle control, cell division, chromosome partitioning	[D] Cell cycle control, cell division, chromosome partitioning	1
k141_2292267_flag_1_multi_13.0000_len_45303_24S	MR-SNWDC	D	Cell cycle control, cell division, chromosome partitioning	[D] Cell cycle control, cell division, chromosome partitioning	1
k141_2321143_flag_3_multi_15.0005_len_32764_08A	MR-SNWDC	D	Cell cycle control, cell division, chromosome partitioning	[D] Cell cycle control, cell division, chromosome partitioning	1
k141_1260088_flag_0_multi_152.3864_len_33429_09S	MR-SNWDC	D	Cell cycle control, cell division, chromosome partitioning	[D] Cell cycle control, cell division, chromosome partitioning	1
k141_1456220_flag_3_multi_15.0004_len_33565_05A	MR-SNWDC	D	Cell cycle control, cell division, chromosome partitioning	[D] Cell cycle control, cell division, chromosome partitioning	1
k141_1471538_flag_3_multi_21.0003_len_76872_27A	MR-SNWDC	D	Cell cycle control, cell division, chromosome partitioning	[D] Cell cycle control, cell division, chromosome partitioning	1
k141_136550_flag_0_multi_29.0000_len_5448_07A	MR-SNWDC	E	Amino acid transport and metabolism	[E] Amino acid transport and metabolism	1
k141_2445051_flag_3_multi_8.0014_len_6015_10A	MR-SNWDC	E	Amino acid transport and metabolism	[E] Amino acid transport and metabolism	1
k141_1524993_flag_3_multi_5.8382_len_9422_09A	MR-SNWDC	E	Amino acid transport and metabolism	[E] Amino acid transport and metabolism	1
k141_601761_flag_3_multi_59.2118_len_11397_24A	MR-SNWDC	E	Amino acid transport and metabolism	[E] Amino acid transport and metabolism	1
k141_1537003_flag_3_multi_24.9672_len_31605_01S	MR-SNWDC	E	Amino acid transport and metabolism	[E] Amino acid transport and metabolism	1
k141_77557_flag_0_multi_9.3842_len_6476_09A	MR-SNWDC	E	Amino acid transport and metabolism	[E] Amino acid transport and metabolism	1
k141_1950339_flag_0_multi_45.8255_len_15391_13S	MR-SNWDC	E	Amino acid transport and metabolism	[E] Amino acid transport and metabolism	1
k141_1353588_flag_3_multi_18.0003_len_62988_22A	MR-SNWDC	E	Amino acid transport and metabolism	[E] Amino acid transport and metabolism	1
k141_1006575_flag_3_multi_93.7414_len_63073_30A	MR-SNWDC	E	Amino acid transport and metabolism	[E] Amino acid transport and metabolism	1
k141_2084336_flag_3_multi_15.1574_len_14908_21A	MR-SNWDC	E	Amino acid transport and metabolism	[E] Amino acid transport and metabolism	1
k141_888150_flag_1_multi_17.9835_len_62989_21A	MR-SNWDC	E	Amino acid transport and metabolism	[E] Amino acid transport and metabolism	1
k141_1199273_flag_0_multi_9.0000_len_6668_10A	MR-SNWDC	E	Amino acid transport and metabolism	[E] Amino acid transport and metabolism	1
k141_1599112_flag_0_multi_17.9961_len_95124_fragment_1_04S_1	MR-SNWDC	E	Amino acid transport and metabolism	[E] Amino acid transport and metabolism	1
k141_2153520_flag_3_multi_10.0020_len_5235_21A	MR-SNWDC	E	Amino acid transport and metabolism	[E] Amino acid transport and metabolism	2
k141_2398828_flag_3_multi_16.0028_len_5912_32S	MR-SNWDC	E	Amino acid transport and metabolism	[E] Amino acid transport and metabolism	1
k141_2731982_flag_3_multi_14.0004_len_32330_01A	MR-SNWDC	E	Amino acid transport and metabolism	[E] Amino acid transport and metabolism	1
k141_2321437_flag_3_multi_9.9679_len_5996_08A	MR-SNWDC	E	Amino acid transport and metabolism	[E] Amino acid transport and metabolism	1
k141_2418737_flag_3_multi_16.0004_len_40994_23S	MR-SNWDC	E	Amino acid transport and metabolism	[E] Amino acid transport and metabolism	1
k141_1928641_flag_3_multi_16.9434_len_12273_19A	MR-SNWDC	E	Amino acid transport and metabolism	[E] Amino acid transport and metabolism	1
k141_388919_flag_3_multi_35.0000_len_157744_13S	MR-SNWDC	E	Amino acid transport and metabolism	[E] Amino acid transport and metabolism	1
k141_145820_flag_3_multi_23.9372_len_8437_24A	MR-SNWDC	E	Amino acid transport and metabolism	[E] Amino acid transport and metabolism	1
k141_1489537_flag_0_multi_5.8654_len_11857_12A	MR-SNWDC	E	Amino acid transport and metabolism	[E] Amino acid transport and metabolism	1
k141_1717423_flag_3_multi_42.8962_len_63565_03A	MR-SNWDC	E	Amino acid transport and metabolism	[E] Amino acid transport and metabolism	1
k141_2444153_flag_3_multi_32.0033_len_9755_10A	MR-SNWDC	E	Amino acid transport and metabolism	[E] Amino acid transport and metabolism	1
k141_90184_flag_0_multi_28.7353_len_26559_20S	MR-SNWDC	E	Amino acid transport and metabolism	[E] Amino acid transport and metabolism	1
k141_2321242_flag_3_multi_7.0012_len_6013_08A	MR-SNWDC	E	Amino acid transport and metabolism	[E] Amino acid transport and metabolism	1
k141_507344_flag_0_multi_35.0000_len_6306_13A	MR-SNWDC	E	Amino acid transport and metabolism	[E] Amino acid transport and metabolism	1
k141_705112_flag_3_multi_110.0000_len_63387_31A	MR-SNWDC	E	Amino acid transport and metabolism	[E] Amino acid transport and metabolism	1
k141_987645_flag_0_multi_11.3009_len_35880_26A	MR-SNWDC	E	Amino acid transport and metabolism	[E] Amino acid transport and metabolism	1
k141_1329650_flag_0_multi_8.6950_len_35768_27A	MR-SNWDC	E	Amino acid transport and metabolism	[E] Amino acid transport and metabolism	1
k141_514686_flag_0_multi_14.7084_len_11830_15A	MR-SNWDC	E	Amino acid transport and metabolism	[E] Amino acid transport and metabolism	1
k141_536328_flag_0_multi_12.0000_len_31605_32S	MR-SNWDC	E	Amino acid transport and metabolism	[E] Amino acid transport and metabolism	1
k141_1367415_flag_0_multi_10.0000_len_10780_13A	MR-SNWDC	E	Amino acid transport and metabolism	[E] Amino acid transport and metabolism	1
k141_2321144_flag_3_multi_12.0015_len_8274_08A	MR-SNWDC	E	Amino acid transport and metabolism	[E] Amino acid transport and metabolism	2
k141_192157_flag_0_multi_30.9876_len_54166_27A	MR-SNWDC	E	Amino acid transport and metabolism	[E] Amino acid transport and metabolism	1
k141_1155056_flag_3_multi_10.1670_len_7810_10A	MR-SNWDC	E	Amino acid transport and metabolism	[E] Amino acid transport and metabolism	1
k141_563883_flag_3_multi_38.0000_len_6015_28S	MR-SNWDC	E	Amino acid transport and metabolism	[E] Amino acid transport and metabolism	1
k141_732059_flag_3_multi_19.0000_len_6668_09A	MR-SNWDC	E	Amino acid transport and metabolism	[E] Amino acid transport and metabolism	1
k141_2210103_flag_0_multi_14.8778_len_55469_21S	MR-SNWDC	E	Amino acid transport and metabolism	[E] Amino acid transport and metabolism	1
k141_2444495_flag_3_multi_7.0010_len_7405_10A	MR-SNWDC	E	Amino acid transport and metabolism	[E] Amino acid transport and metabolism	1
k141_1037909_flag_0_multi_128.7605_len_63200_27A	MR-SNWDC	E	Amino acid transport and metabolism	[E] Amino acid transport and metabolism	1
k141_106451_flag_1_multi_17.9948_len_138327_30A	MR-SNWDC	E	Amino acid transport and metabolism	[E] Amino acid transport and metabolism	6
k141_287200_flag_0_multi_17.5816_len_104207_05A	MR-SNWDC	E	Amino acid transport and metabolism	[E] Amino acid transport and metabolism	1
k141_1345967_flag_1_multi_15.0000_len_8517_28S	MR-SNWDC	E	Amino acid transport and metabolism	[E] Amino acid transport and metabolism	1
k141_390191_flag_3_multi_143.0000_len_62241_26A	MR-SNWDC	E	Amino acid transport and metabolism	[E] Amino acid transport and metabolism	1
k141_1974302_flag_0_multi_283.1733_len_46007_20S_1	MR-SNWDC	E	Amino acid transport and metabolism	[E] Amino acid transport and metabolism	1
k141_408149_flag_3_multi_16.0000_len_6000_21A	MR-SNWDC	E	Amino acid transport and metabolism	[E] Amino acid transport and metabolism	2
k141_1471512_flag_3_multi_13.0002_len_62240_27A	MR-SNWDC	E	Amino acid transport and metabolism	[E] Amino acid transport and metabolism	1
k141_148416_flag_0_multi_87.1924_len_6707_03A	MR-SNWDC	E	Amino acid transport and metabolism	[E] Amino acid transport and metabolism	1
k141_682670_flag_1_multi_6.9264_len_8133_19A	MR-SNWDC	E	Amino acid transport and metabolism	[E] Amino acid transport and metabolism	1
k141_1983_flag_3_multi_32.0000_len_6463_08S	MR-SNWDC	E	Amino acid transport and metabolism	[E] Amino acid transport and metabolism	1
k141_1734302_flag_3_multi_23.0007_len_31606_03S	MR-SNWDC	E	Amino acid transport and metabolism	[E] Amino acid transport and metabolism	1
k141_1745698_flag_3_multi_7.0006_len_11826_18A	MR-SNWDC	E	Amino acid transport and metabolism	[E] Amino acid transport and metabolism	1
k141_845370_flag_0_multi_42.0000_len_15391_28S	MR-SNWDC	E	Amino acid transport and metabolism	[E] Amino acid transport and metabolism	1
k141_181296_flag_3_multi_74.9592_len_5429_31S	MR-SNWDC	E	Amino acid transport and metabolism	[E] Amino acid transport and metabolism	1
k141_1239746_flag_3_multi_22.9765_len_40285_26A	MR-SNWDC	E	Amino acid transport and metabolism	[E] Amino acid transport and metabolism	1
k141_903624_flag_3_multi_9.0000_len_6343_08A	MR-SNWDC	E	Amino acid transport and metabolism	[E] Amino acid transport and metabolism	2
k141_1882486_flag_3_multi_13.0000_len_6034_08A	MR-SNWDC	E	Amino acid transport and metabolism	[E] Amino acid transport and metabolism	1
k141_978362_flag_3_multi_45.0000_len_161962_02S	MR-SNWDC	E	Amino acid transport and metabolism	[E] Amino acid transport and metabolism	4
k141_337856_flag_3_multi_30.0000_len_63505_32A	MR-SNWDC	E	Amino acid transport and metabolism	[E] Amino acid transport and metabolism	1
k141_1697551_flag_3_multi_8.9677_len_11044_10A	MR-SNWDC	E	Amino acid transport and metabolism	[E] Amino acid transport and metabolism	1
k141_412482_flag_0_multi_37.4026_len_5417_10S	MR-SNWDC	E	Amino acid transport and metabolism	[E] Amino acid transport and metabolism	1
k141_2292267_flag_1_multi_13.0000_len_45303_24S	MR-SNWDC	E	Amino acid transport and metabolism	[E] Amino acid transport and metabolism	1
k141_691591_flag_1_multi_9.9598_len_8645_21A	MR-SNWDC	E	Amino acid transport and metabolism	[E] Amino acid transport and metabolism	1
k141_1771606_flag_1_multi_9.0000_len_9554_10A	MR-SNWDC	E	Amino acid transport and metabolism	[E] Amino acid transport and metabolism	1
k141_1750830_flag_3_multi_41.8248_len_5415_09S	MR-SNWDC	E	Amino acid transport and metabolism	[E] Amino acid transport and metabolism	1
k141_1147881_flag_3_multi_47.0000_len_86830_01A	MR-SNWDC	E	Amino acid transport and metabolism	[E] Amino acid transport and metabolism	1
k141_1691620_flag_3_multi_11.0013_len_8617_24A	MR-SNWDC	E	Amino acid transport and metabolism	[E] Amino acid transport and metabolism	1
k141_1563945_flag_3_multi_10.0013_len_8026_07A	MR-SNWDC	E	Amino acid transport and metabolism	[E] Amino acid transport and metabolism	1
k141_611789_flag_1_multi_14.0000_len_62218_26A	MR-SNWDC	E	Amino acid transport and metabolism	[E] Amino acid transport and metabolism	1
k141_2321170_flag_3_multi_15.0002_len_63202_08A	MR-SNWDC	E	Amino acid transport and metabolism	[E] Amino acid transport and metabolism	1
k141_188746_flag_0_multi_12.8988_len_6780_27A	MR-SNWDC	E	Amino acid transport and metabolism	[E] Amino acid transport and metabolism	1
k141_1330683_flag_1_multi_11.0000_len_6629_18S	MR-SNWDC	E	Amino acid transport and metabolism	[E] Amino acid transport and metabolism	1
k141_1485709_flag_0_multi_16.0000_len_31604_21S	MR-SNWDC	E	Amino acid transport and metabolism	[E] Amino acid transport and metabolism	1
k141_238001_flag_0_multi_13.1558_len_152810_07A	MR-SNWDC	E	Amino acid transport and metabolism	[E] Amino acid transport and metabolism	1
k141_1628430_flag_1_multi_4.6209_len_9090_21A	MR-SNWDC	E	Amino acid transport and metabolism	[E] Amino acid transport and metabolism	2
k141_1725362_flag_1_multi_30.9915_len_63335_20A	MR-SNWDC	E	Amino acid transport and metabolism	[E] Amino acid transport and metabolism	1
k141_1413918_flag_1_multi_38.9936_len_42625_10A	MR-SNWDC	E	Amino acid transport and metabolism	[E] Amino acid transport and metabolism	1
k141_1538549_flag_1_multi_20.9625_len_6002_30S	MR-SNWDC	E	Amino acid transport and metabolism	[E] Amino acid transport and metabolism	1
k141_271092_flag_1_multi_9.0000_len_56422_20A_1	MR-SNWDC	E	Amino acid transport and metabolism	[E] Amino acid transport and metabolism	1
k141_1742649_flag_3_multi_43.0546_len_6348_13A	MR-SNWDC	E	Amino acid transport and metabolism	[E] Amino acid transport and metabolism	1
k141_2018358_flag_3_multi_17.0020_len_8750_13A	MR-SNWDC	E	Amino acid transport and metabolism	[E] Amino acid transport and metabolism	1
k141_1546869_flag_3_multi_137.9207_len_38276_01A	MR-SNWDC	E	Amino acid transport and metabolism	[E] Amino acid transport and metabolism	1
k141_2018527_flag_3_multi_17.0022_len_7960_13A	MR-SNWDC	E	Amino acid transport and metabolism	[E] Amino acid transport and metabolism	1
k141_929979_flag_3_multi_16.0021_len_7837_32A	MR-SNWDC	E	Amino acid transport and metabolism	[E] Amino acid transport and metabolism	1
k141_1101970_flag_3_multi_19.0000_len_9755_08A	MR-SNWDC	E	Amino acid transport and metabolism	[E] Amino acid transport and metabolism	1
k141_1246382_flag_3_multi_10.9822_len_11858_14A	MR-SNWDC	E	Amino acid transport and metabolism	[E] Amino acid transport and metabolism	1
k141_121949_flag_0_multi_10.9278_len_68431_06A_1	MR-SNWDC	E	Amino acid transport and metabolism	[E] Amino acid transport and metabolism	1
k141_186446_flag_0_multi_33.7607_len_12077_32A	MR-SNWDC	E	Amino acid transport and metabolism	[E] Amino acid transport and metabolism	1
k141_814_flag_3_multi_37.0000_len_42640_13A	MR-SNWDC	E	Amino acid transport and metabolism	[E] Amino acid transport and metabolism	1
k141_176461_flag_1_multi_11.0000_len_12297_21A	MR-SNWDC	E	Amino acid transport and metabolism	[E] Amino acid transport and metabolism	1
k141_1991523_flag_0_multi_120.9331_len_39826_02A	MR-SNWDC	E	Amino acid transport and metabolism	[E] Amino acid transport and metabolism	1
k141_513002_flag_0_multi_30.2211_len_8697_15A	MR-SNWDC	E	Amino acid transport and metabolism	[E] Amino acid transport and metabolism	2
k141_231495_flag_3_multi_27.8993_len_6037_13A	MR-SNWDC	E	Amino acid transport and metabolism	[E] Amino acid transport and metabolism	2
k141_649296_flag_1_multi_10.9880_len_18454_08A	MR-SNWDC	E	Amino acid transport and metabolism	[E] Amino acid transport and metabolism	1
k141_1437043_flag_3_multi_12.0017_len_7211_31S	MR-SNWDC	E	Amino acid transport and metabolism	[E] Amino acid transport and metabolism	1
k141_1717448_flag_3_multi_25.9681_len_33798_03A	MR-SNWDC	F	Nucleotide transport and metabolism	[F] Nucleotide transport and metabolism	2
k141_230702_flag_0_multi_11.6817_len_30878_24A	MR-SNWDC	F	Nucleotide transport and metabolism	[F] Nucleotide transport and metabolism	1
k141_526293_flag_3_multi_304.8012_len_33810_26A	MR-SNWDC	F	Nucleotide transport and metabolism	[F] Nucleotide transport and metabolism	2
k141_1197019_flag_3_multi_15.0005_len_31237_30A	MR-SNWDC	F	Nucleotide transport and metabolism	[F] Nucleotide transport and metabolism	1
k141_2731997_flag_3_multi_34.0013_len_27104_01A	MR-SNWDC	F	Nucleotide transport and metabolism	[F] Nucleotide transport and metabolism	1
k141_4964_flag_1_multi_7.1575_len_36935_30S	MR-SNWDC	F	Nucleotide transport and metabolism	[F] Nucleotide transport and metabolism	1
k141_732381_flag_0_multi_26.6552_len_111961_26A	MR-SNWDC	F	Nucleotide transport and metabolism	[F] Nucleotide transport and metabolism	2
k141_2444015_flag_3_multi_20.9931_len_61922_10A	MR-SNWDC	F	Nucleotide transport and metabolism	[F] Nucleotide transport and metabolism	1
k141_1991523_flag_0_multi_120.9331_len_39826_02A	MR-SNWDC	F	Nucleotide transport and metabolism	[F] Nucleotide transport and metabolism	3
k141_1471524_flag_3_multi_8.0002_len_51160_27A	MR-SNWDC	F	Nucleotide transport and metabolism	[F] Nucleotide transport and metabolism	1
k141_1331485_flag_1_multi_18.9990_len_131543_03A	MR-SNWDC	F	Nucleotide transport and metabolism	[F] Nucleotide transport and metabolism	2
k141_388919_flag_3_multi_35.0000_len_157744_13S	MR-SNWDC	F	Nucleotide transport and metabolism	[F] Nucleotide transport and metabolism	9
k141_2049221_flag_3_multi_9.0003_len_32764_16A	MR-SNWDC	F	Nucleotide transport and metabolism	[F] Nucleotide transport and metabolism	1
k141_1871433_flag_1_multi_9.0000_len_30217_12A	MR-SNWDC	F	Nucleotide transport and metabolism	[F] Nucleotide transport and metabolism	1
k141_1484709_flag_0_multi_33.0100_len_408283_02A_1	MR-SNWDC	F	Nucleotide transport and metabolism	[F] Nucleotide transport and metabolism	1
k141_696194_flag_0_multi_19.0000_len_33801_08A	MR-SNWDC	F	Nucleotide transport and metabolism	[F] Nucleotide transport and metabolism	2
k141_627162_flag_0_multi_19.3482_len_129893_26A	MR-SNWDC	F	Nucleotide transport and metabolism	[F] Nucleotide transport and metabolism	4
k141_439661_flag_3_multi_18.0000_len_61922_08A	MR-SNWDC	F	Nucleotide transport and metabolism	[F] Nucleotide transport and metabolism	1
k141_610365_flag_3_multi_25.0000_len_18277_26A	MR-SNWDC	F	Nucleotide transport and metabolism	[F] Nucleotide transport and metabolism	1
k141_1063258_flag_0_multi_14.0000_len_32764_05A	MR-SNWDC	F	Nucleotide transport and metabolism	[F] Nucleotide transport and metabolism	1
k141_641431_flag_3_multi_254.0000_len_102698_05S	MR-SNWDC	F	Nucleotide transport and metabolism	[F] Nucleotide transport and metabolism	2
k141_1147881_flag_3_multi_47.0000_len_86830_01A	MR-SNWDC	F	Nucleotide transport and metabolism	[F] Nucleotide transport and metabolism	2
k141_1227036_flag_0_multi_13.1555_len_111961_05A	MR-SNWDC	F	Nucleotide transport and metabolism	[F] Nucleotide transport and metabolism	2
k141_174223_flag_1_multi_19.0000_len_68515_31A	MR-SNWDC	F	Nucleotide transport and metabolism	[F] Nucleotide transport and metabolism	1
k141_1950977_flag_0_multi_23.9336_len_172133_14S	MR-SNWDC	F	Nucleotide transport and metabolism	[F] Nucleotide transport and metabolism	1
k141_978362_flag_3_multi_45.0000_len_161962_02S	MR-SNWDC	F	Nucleotide transport and metabolism	[F] Nucleotide transport and metabolism	1
k141_1353642_flag_3_multi_31.0007_len_46246_22A	MR-SNWDC	F	Nucleotide transport and metabolism	[F] Nucleotide transport and metabolism	1
k141_396882_flag_1_multi_25.9833_len_32763_12A	MR-SNWDC	F	Nucleotide transport and metabolism	[F] Nucleotide transport and metabolism	1
k141_1471538_flag_3_multi_21.0003_len_76872_27A	MR-SNWDC	F	Nucleotide transport and metabolism	[F] Nucleotide transport and metabolism	1
k141_409277_flag_3_multi_39.9899_len_85036_03S	MR-SNWDC	F	Nucleotide transport and metabolism	[F] Nucleotide transport and metabolism	1
k141_1035114_flag_3_multi_96.0000_len_111986_15S	MR-SNWDC	F	Nucleotide transport and metabolism	[F] Nucleotide transport and metabolism	4
k141_106451_flag_1_multi_17.9948_len_138327_30A	MR-SNWDC	F	Nucleotide transport and metabolism	[F] Nucleotide transport and metabolism	4
k141_238001_flag_0_multi_13.1558_len_152810_07A	MR-SNWDC	F	Nucleotide transport and metabolism	[F] Nucleotide transport and metabolism	4
k141_2497202_flag_3_multi_17.0002_len_85076_08S	MR-SNWDC	F	Nucleotide transport and metabolism	[F] Nucleotide transport and metabolism	1
k141_272709_flag_3_multi_11.8177_len_62446_26A	MR-SNWDC	F	Nucleotide transport and metabolism	[F] Nucleotide transport and metabolism	1
k141_1420951_flag_3_multi_154.0000_len_33801_27A	MR-SNWDC	F	Nucleotide transport and metabolism	[F] Nucleotide transport and metabolism	2
k141_2153174_flag_3_multi_19.0004_len_46246_21A	MR-SNWDC	F	Nucleotide transport and metabolism	[F] Nucleotide transport and metabolism	1
k141_538920_flag_0_multi_13.1625_len_36921_21S	MR-SNWDC	F	Nucleotide transport and metabolism	[F] Nucleotide transport and metabolism	1
k141_2321143_flag_3_multi_15.0005_len_32764_08A	MR-SNWDC	F	Nucleotide transport and metabolism	[F] Nucleotide transport and metabolism	1
k141_941823_flag_0_multi_27.2388_len_111323_26A	MR-SNWDC	F	Nucleotide transport and metabolism	[F] Nucleotide transport and metabolism	3
k141_2710718_flag_3_multi_16.0006_len_27104_02A	MR-SNWDC	F	Nucleotide transport and metabolism	[F] Nucleotide transport and metabolism	1
k141_918825_flag_1_multi_14.0000_len_68543_28A	MR-SNWDC	F	Nucleotide transport and metabolism	[F] Nucleotide transport and metabolism	1
k141_506398_flag_3_multi_33.0000_len_62800_24A	MR-SNWDC	F	Nucleotide transport and metabolism	[F] Nucleotide transport and metabolism	1
k141_1445671_flag_0_multi_21.7779_len_20627_27A	MR-SNWDC	F	Nucleotide transport and metabolism	[F] Nucleotide transport and metabolism	1
k141_1036146_flag_3_multi_19.0000_len_7223_18A	MR-SNWDC	G	Carbohydrate transport and metabolism	[G] Carbohydrate transport and metabolism	1
k141_106451_flag_1_multi_17.9948_len_138327_30A	MR-SNWDC	G	Carbohydrate transport and metabolism	[G] Carbohydrate transport and metabolism	6
k141_1717448_flag_3_multi_25.9681_len_33798_03A	MR-SNWDC	G	Carbohydrate transport and metabolism	[G] Carbohydrate transport and metabolism	1
k141_949484_flag_1_multi_11.9538_len_50076_01A	MR-SNWDC	G	Carbohydrate transport and metabolism	[G] Carbohydrate transport and metabolism	1
k141_1565486_flag_0_multi_10.0000_len_51457_08A	MR-SNWDC	G	Carbohydrate transport and metabolism	[G] Carbohydrate transport and metabolism	1
k141_1199977_flag_3_multi_24.6272_len_58375_26A	MR-SNWDC	G	Carbohydrate transport and metabolism	[G] Carbohydrate transport and metabolism	1
k141_987645_flag_0_multi_11.3009_len_35880_26A	MR-SNWDC	G	Carbohydrate transport and metabolism	[G] Carbohydrate transport and metabolism	1
k141_1563884_flag_3_multi_18.9414_len_51223_07A	MR-SNWDC	G	Carbohydrate transport and metabolism	[G] Carbohydrate transport and metabolism	1
k141_2069571_flag_3_multi_19.0000_len_43171_01A	MR-SNWDC	G	Carbohydrate transport and metabolism	[G] Carbohydrate transport and metabolism	1
k141_1420951_flag_3_multi_154.0000_len_33801_27A	MR-SNWDC	G	Carbohydrate transport and metabolism	[G] Carbohydrate transport and metabolism	1
k141_1332791_flag_3_multi_61.0000_len_77071_02S	MR-SNWDC	G	Carbohydrate transport and metabolism	[G] Carbohydrate transport and metabolism	2
k141_957252_flag_3_multi_12.0000_len_6639_09A	MR-SNWDC	G	Carbohydrate transport and metabolism	[G] Carbohydrate transport and metabolism	1
k141_1176449_flag_3_multi_20.1365_len_62413_27A	MR-SNWDC	G	Carbohydrate transport and metabolism	[G] Carbohydrate transport and metabolism	1
k141_845370_flag_0_multi_42.0000_len_15391_28S	MR-SNWDC	G	Carbohydrate transport and metabolism	[G] Carbohydrate transport and metabolism	1
k141_293349_flag_3_multi_49.0000_len_38606_03S	MR-SNWDC	G	Carbohydrate transport and metabolism	[G] Carbohydrate transport and metabolism	1
k141_1471524_flag_3_multi_8.0002_len_51160_27A	MR-SNWDC	G	Carbohydrate transport and metabolism	[G] Carbohydrate transport and metabolism	1
k141_845915_flag_3_multi_28.0000_len_7003_21S	MR-SNWDC	G	Carbohydrate transport and metabolism	[G] Carbohydrate transport and metabolism	1
k141_2308181_flag_3_multi_11.9836_len_13615_14S	MR-SNWDC	G	Carbohydrate transport and metabolism	[G] Carbohydrate transport and metabolism	1
k141_1820743_flag_0_multi_71.7866_len_16456_32S	MR-SNWDC	G	Carbohydrate transport and metabolism	[G] Carbohydrate transport and metabolism	1
k141_2316077_flag_3_multi_24.6391_len_54623_21S	MR-SNWDC	G	Carbohydrate transport and metabolism	[G] Carbohydrate transport and metabolism	1
k141_981008_flag_3_multi_18.9931_len_57528_01A	MR-SNWDC	G	Carbohydrate transport and metabolism	[G] Carbohydrate transport and metabolism	1
k141_1126870_flag_0_multi_53.0010_len_14732_26A	MR-SNWDC	G	Carbohydrate transport and metabolism	[G] Carbohydrate transport and metabolism	1
k141_1307150_flag_3_multi_109.0000_len_53578_03S	MR-SNWDC	G	Carbohydrate transport and metabolism	[G] Carbohydrate transport and metabolism	2
k141_1316599_flag_3_multi_38.0000_len_41617_02S	MR-SNWDC	G	Carbohydrate transport and metabolism	[G] Carbohydrate transport and metabolism	1
k141_2169565_flag_3_multi_15.7354_len_13615_28S	MR-SNWDC	G	Carbohydrate transport and metabolism	[G] Carbohydrate transport and metabolism	1
k141_1705931_flag_3_multi_27.9894_len_53383_07S	MR-SNWDC	G	Carbohydrate transport and metabolism	[G] Carbohydrate transport and metabolism	2
k141_677247_flag_0_multi_12.7131_len_13199_14A	MR-SNWDC	G	Carbohydrate transport and metabolism	[G] Carbohydrate transport and metabolism	1
k141_1487666_flag_3_multi_86.6378_len_53518_01S	MR-SNWDC	G	Carbohydrate transport and metabolism	[G] Carbohydrate transport and metabolism	2
k141_1498986_flag_0_multi_8.2633_len_13203_18A	MR-SNWDC	G	Carbohydrate transport and metabolism	[G] Carbohydrate transport and metabolism	1
k141_238001_flag_0_multi_13.1558_len_152810_07A	MR-SNWDC	G	Carbohydrate transport and metabolism	[G] Carbohydrate transport and metabolism	1
k141_2497045_flag_3_multi_20.0004_len_53323_08S	MR-SNWDC	G	Carbohydrate transport and metabolism	[G] Carbohydrate transport and metabolism	2
k141_1745834_flag_3_multi_8.0014_len_5947_18A	MR-SNWDC	G	Carbohydrate transport and metabolism	[G] Carbohydrate transport and metabolism	1
k141_1928448_flag_3_multi_11.0018_len_6382_19A	MR-SNWDC	G	Carbohydrate transport and metabolism	[G] Carbohydrate transport and metabolism	1
k141_1950339_flag_0_multi_45.8255_len_15391_13S	MR-SNWDC	G	Carbohydrate transport and metabolism	[G] Carbohydrate transport and metabolism	1
k141_195797_flag_0_multi_19.9813_len_44816_30S	MR-SNWDC	G	Carbohydrate transport and metabolism	[G] Carbohydrate transport and metabolism	1
k141_388919_flag_3_multi_35.0000_len_157744_13S	MR-SNWDC	G	Carbohydrate transport and metabolism	[G] Carbohydrate transport and metabolism	1
k141_2228952_flag_3_multi_78.3700_len_53695_04S	MR-SNWDC	G	Carbohydrate transport and metabolism	[G] Carbohydrate transport and metabolism	2
k141_662159_flag_0_multi_20.0000_len_55097_28A	MR-SNWDC	G	Carbohydrate transport and metabolism	[G] Carbohydrate transport and metabolism	1
k141_1158899_flag_1_multi_56.0000_len_53318_21S	MR-SNWDC	G	Carbohydrate transport and metabolism	[G] Carbohydrate transport and metabolism	2
k141_11811_flag_3_multi_36.9793_len_38606_04S	MR-SNWDC	G	Carbohydrate transport and metabolism	[G] Carbohydrate transport and metabolism	1
k141_271092_flag_1_multi_9.0000_len_56422_20A_1	MR-SNWDC	G	Carbohydrate transport and metabolism	[G] Carbohydrate transport and metabolism	1
k141_1239732_flag_3_multi_14.0004_len_35877_26A	MR-SNWDC	G	Carbohydrate transport and metabolism	[G] Carbohydrate transport and metabolism	1
k141_913858_flag_3_multi_363.0000_len_53578_02S	MR-SNWDC	G	Carbohydrate transport and metabolism	[G] Carbohydrate transport and metabolism	2
k141_2732041_flag_3_multi_10.0007_len_14732_01A	MR-SNWDC	G	Carbohydrate transport and metabolism	[G] Carbohydrate transport and metabolism	1
k141_939754_flag_0_multi_25.3382_len_44813_32S	MR-SNWDC	G	Carbohydrate transport and metabolism	[G] Carbohydrate transport and metabolism	1
k141_978362_flag_3_multi_45.0000_len_161962_02S	MR-SNWDC	G	Carbohydrate transport and metabolism	[G] Carbohydrate transport and metabolism	1
k141_1365402_flag_3_multi_108.0000_len_38091_08A	MR-SNWDC	G	Carbohydrate transport and metabolism	[G] Carbohydrate transport and metabolism	1
k141_1413918_flag_1_multi_38.9936_len_42625_10A	MR-SNWDC	G	Carbohydrate transport and metabolism	[G] Carbohydrate transport and metabolism	1
k141_1493401_flag_3_multi_16.0000_len_67119_12A	MR-SNWDC	G	Carbohydrate transport and metabolism	[G] Carbohydrate transport and metabolism	1
k141_538920_flag_0_multi_13.1625_len_36921_21S	MR-SNWDC	G	Carbohydrate transport and metabolism	[G] Carbohydrate transport and metabolism	1
k141_613166_flag_1_multi_7.0000_len_6997_09A	MR-SNWDC	G	Carbohydrate transport and metabolism	[G] Carbohydrate transport and metabolism	1
k141_627162_flag_0_multi_19.3482_len_129893_26A	MR-SNWDC	G	Carbohydrate transport and metabolism	[G] Carbohydrate transport and metabolism	2
k141_1060311_flag_0_multi_11.0000_len_51160_23A	MR-SNWDC	G	Carbohydrate transport and metabolism	[G] Carbohydrate transport and metabolism	1
k141_880508_flag_1_multi_8.9652_len_5056_12A	MR-SNWDC	G	Carbohydrate transport and metabolism	[G] Carbohydrate transport and metabolism	1
k141_1950977_flag_0_multi_23.9336_len_172133_14S	MR-SNWDC	G	Carbohydrate transport and metabolism	[G] Carbohydrate transport and metabolism	1
k141_526293_flag_3_multi_304.8012_len_33810_26A	MR-SNWDC	G	Carbohydrate transport and metabolism	[G] Carbohydrate transport and metabolism	1
k141_1991523_flag_0_multi_120.9331_len_39826_02A	MR-SNWDC	G	Carbohydrate transport and metabolism	[G] Carbohydrate transport and metabolism	1
k141_1036614_flag_1_multi_38.5432_len_34442_27A	MR-SNWDC	G	Carbohydrate transport and metabolism	[G] Carbohydrate transport and metabolism	2
k141_1053465_flag_3_multi_13.0009_len_14732_31A	MR-SNWDC	G	Carbohydrate transport and metabolism	[G] Carbohydrate transport and metabolism	1
k141_1053478_flag_3_multi_9.9850_len_38987_31A	MR-SNWDC	G	Carbohydrate transport and metabolism	[G] Carbohydrate transport and metabolism	1
k141_1125503_flag_3_multi_24.9477_len_51223_17A	MR-SNWDC	G	Carbohydrate transport and metabolism	[G] Carbohydrate transport and metabolism	1
k141_1599112_flag_0_multi_17.9961_len_95124_fragment_1_04S_1	MR-SNWDC	G	Carbohydrate transport and metabolism	[G] Carbohydrate transport and metabolism	1
k141_2445974_flag_3_multi_16.0004_len_44690_11S	MR-SNWDC	G	Carbohydrate transport and metabolism	[G] Carbohydrate transport and metabolism	1
k141_782970_flag_0_multi_19.7818_len_55022_31A	MR-SNWDC	G	Carbohydrate transport and metabolism	[G] Carbohydrate transport and metabolism	1
k141_1418659_flag_3_multi_18.0000_len_8688_13A	MR-SNWDC	G	Carbohydrate transport and metabolism	[G] Carbohydrate transport and metabolism	1
k141_1427444_flag_0_multi_23.9079_len_51457_12A	MR-SNWDC	G	Carbohydrate transport and metabolism	[G] Carbohydrate transport and metabolism	1
k141_2731982_flag_3_multi_14.0004_len_32330_01A	MR-SNWDC	G	Carbohydrate transport and metabolism	[G] Carbohydrate transport and metabolism	1
k141_1429416_flag_1_multi_11.0000_len_36582_27A	MR-SNWDC	G	Carbohydrate transport and metabolism	[G] Carbohydrate transport and metabolism	1
k141_1542462_flag_3_multi_12.5169_len_38798_23A	MR-SNWDC	G	Carbohydrate transport and metabolism	[G] Carbohydrate transport and metabolism	1
k141_696194_flag_0_multi_19.0000_len_33801_08A	MR-SNWDC	G	Carbohydrate transport and metabolism	[G] Carbohydrate transport and metabolism	1
k141_66452_flag_0_multi_63.5980_len_36566_27A	MR-SNWDC	G	Carbohydrate transport and metabolism	[G] Carbohydrate transport and metabolism	2
k141_1064937_flag_0_multi_21.7173_len_11830_23A	MR-SNWDC	G	Carbohydrate transport and metabolism	[G] Carbohydrate transport and metabolism	1
k141_7180_flag_0_multi_12.3972_len_31319_09S	MR-SNWDC	G	Carbohydrate transport and metabolism	[G] Carbohydrate transport and metabolism	1
k141_814_flag_3_multi_37.0000_len_42640_13A	MR-SNWDC	G	Carbohydrate transport and metabolism	[G] Carbohydrate transport and metabolism	1
k141_1245900_flag_3_multi_4.9075_len_6841_14A	MR-SNWDC	G	Carbohydrate transport and metabolism	[G] Carbohydrate transport and metabolism	1
k141_549670_flag_0_multi_21.4909_len_38987_26A	MR-SNWDC	G	Carbohydrate transport and metabolism	[G] Carbohydrate transport and metabolism	1
k141_1471533_flag_3_multi_10.0002_len_43171_27A	MR-SNWDC	G	Carbohydrate transport and metabolism	[G] Carbohydrate transport and metabolism	1
k141_2048439_flag_3_multi_38.0061_len_6421_09A	MR-SNWDC	G	Carbohydrate transport and metabolism	[G] Carbohydrate transport and metabolism	1
k141_1673769_flag_3_multi_16.9059_len_15109_13S	MR-SNWDC	G	Carbohydrate transport and metabolism	[G] Carbohydrate transport and metabolism	1
k141_3965_flag_3_multi_46.0000_len_36566_31A	MR-SNWDC	G	Carbohydrate transport and metabolism	[G] Carbohydrate transport and metabolism	2
k141_1965454_flag_3_multi_18.0003_len_53518_19S	MR-SNWDC	G	Carbohydrate transport and metabolism	[G] Carbohydrate transport and metabolism	2
k141_1468309_flag_0_multi_15.0000_len_56483_27A	MR-SNWDC	G	Carbohydrate transport and metabolism	[G] Carbohydrate transport and metabolism	1
k141_2198436_flag_1_multi_6.0000_len_6435_30S	MR-SNWDC	G	Carbohydrate transport and metabolism	[G] Carbohydrate transport and metabolism	1
k141_1854314_flag_3_multi_12.0018_len_6837_15A	MR-SNWDC	G	Carbohydrate transport and metabolism	[G] Carbohydrate transport and metabolism	1
k141_2203007_flag_3_multi_28.0000_len_12240_04S	MR-SNWDC	G	Carbohydrate transport and metabolism	[G] Carbohydrate transport and metabolism	1
k141_2254165_flag_3_multi_12.9303_len_15109_26S	MR-SNWDC	G	Carbohydrate transport and metabolism	[G] Carbohydrate transport and metabolism	1
k141_2732027_flag_3_multi_26.0007_len_35877_01A	MR-SNWDC	G	Carbohydrate transport and metabolism	[G] Carbohydrate transport and metabolism	1
k141_456575_flag_0_multi_8.7952_len_6616_02A	MR-SNWDC	G	Carbohydrate transport and metabolism	[G] Carbohydrate transport and metabolism	1
k141_1437097_flag_3_multi_19.0028_len_7001_31S	MR-SNWDC	G	Carbohydrate transport and metabolism	[G] Carbohydrate transport and metabolism	1
k141_987645_flag_0_multi_11.3009_len_35880_26A	MR-SNWDC	H	Coenzyme transport and metabolism	[H] Coenzyme transport and metabolism	1
k141_638220_flag_3_multi_50.9127_len_29651_02A	MR-SNWDC	H	Coenzyme transport and metabolism	[H] Coenzyme transport and metabolism	1
k141_272709_flag_3_multi_11.8177_len_62446_26A	MR-SNWDC	H	Coenzyme transport and metabolism	[H] Coenzyme transport and metabolism	1
k141_2069571_flag_3_multi_19.0000_len_43171_01A	MR-SNWDC	H	Coenzyme transport and metabolism	[H] Coenzyme transport and metabolism	1
k141_536328_flag_0_multi_12.0000_len_31605_32S	MR-SNWDC	H	Coenzyme transport and metabolism	[H] Coenzyme transport and metabolism	1
k141_1485709_flag_0_multi_16.0000_len_31604_21S	MR-SNWDC	H	Coenzyme transport and metabolism	[H] Coenzyme transport and metabolism	1
k141_2017951_flag_3_multi_40.0065_len_6308_20A	MR-SNWDC	H	Coenzyme transport and metabolism	[H] Coenzyme transport and metabolism	1
k141_2047358_flag_3_multi_40.0074_len_5541_09A	MR-SNWDC	H	Coenzyme transport and metabolism	[H] Coenzyme transport and metabolism	1
k141_1629635_flag_3_multi_607.0000_len_29476_24A	MR-SNWDC	H	Coenzyme transport and metabolism	[H] Coenzyme transport and metabolism	1
k141_1239732_flag_3_multi_14.0004_len_35877_26A	MR-SNWDC	H	Coenzyme transport and metabolism	[H] Coenzyme transport and metabolism	3
k141_2047646_flag_3_multi_12.0015_len_7909_09A	MR-SNWDC	H	Coenzyme transport and metabolism	[H] Coenzyme transport and metabolism	1
k141_2054323_flag_0_multi_18.3074_len_43953_18S	MR-SNWDC	H	Coenzyme transport and metabolism	[H] Coenzyme transport and metabolism	2
k141_1947356_flag_1_multi_9.0000_len_7163_32S	MR-SNWDC	H	Coenzyme transport and metabolism	[H] Coenzyme transport and metabolism	1
k141_1477761_flag_3_multi_74.0000_len_6328_24A	MR-SNWDC	H	Coenzyme transport and metabolism	[H] Coenzyme transport and metabolism	1
k141_1537003_flag_3_multi_24.9672_len_31605_01S	MR-SNWDC	H	Coenzyme transport and metabolism	[H] Coenzyme transport and metabolism	1
k141_627162_flag_0_multi_19.3482_len_129893_26A	MR-SNWDC	H	Coenzyme transport and metabolism	[H] Coenzyme transport and metabolism	2
k141_2310602_flag_3_multi_10.0008_len_12525_09S	MR-SNWDC	H	Coenzyme transport and metabolism	[H] Coenzyme transport and metabolism	1
k141_952302_flag_0_multi_26.5692_len_43953_14S	MR-SNWDC	H	Coenzyme transport and metabolism	[H] Coenzyme transport and metabolism	2
k141_1471538_flag_3_multi_21.0003_len_76872_27A	MR-SNWDC	H	Coenzyme transport and metabolism	[H] Coenzyme transport and metabolism	1
k141_1563892_flag_3_multi_7.0010_len_7015_07A	MR-SNWDC	H	Coenzyme transport and metabolism	[H] Coenzyme transport and metabolism	1
k141_1471520_flag_3_multi_9.0002_len_40958_27A	MR-SNWDC	H	Coenzyme transport and metabolism	[H] Coenzyme transport and metabolism	2
k141_50383_flag_3_multi_11.0000_len_6421_07A	MR-SNWDC	H	Coenzyme transport and metabolism	[H] Coenzyme transport and metabolism	1
k141_2147732_flag_0_multi_14.6563_len_5923_04S	MR-SNWDC	H	Coenzyme transport and metabolism	[H] Coenzyme transport and metabolism	1
k141_507805_flag_0_multi_7.0000_len_5774_15A	MR-SNWDC	H	Coenzyme transport and metabolism	[H] Coenzyme transport and metabolism	1
k141_1618607_flag_1_multi_19.6126_len_7040_12A	MR-SNWDC	H	Coenzyme transport and metabolism	[H] Coenzyme transport and metabolism	1
k141_1647532_flag_0_multi_39.3075_len_43953_08S	MR-SNWDC	H	Coenzyme transport and metabolism	[H] Coenzyme transport and metabolism	2
k141_743355_flag_0_multi_7.0000_len_6603_32A	MR-SNWDC	H	Coenzyme transport and metabolism	[H] Coenzyme transport and metabolism	1
k141_898713_flag_0_multi_28.1003_len_43953_17S	MR-SNWDC	H	Coenzyme transport and metabolism	[H] Coenzyme transport and metabolism	2
k141_1965448_flag_3_multi_14.0004_len_39743_19S	MR-SNWDC	H	Coenzyme transport and metabolism	[H] Coenzyme transport and metabolism	2
k141_106451_flag_1_multi_17.9948_len_138327_30A	MR-SNWDC	H	Coenzyme transport and metabolism	[H] Coenzyme transport and metabolism	4
k141_2049220_flag_3_multi_9.0016_len_5778_09A	MR-SNWDC	H	Coenzyme transport and metabolism	[H] Coenzyme transport and metabolism	1
k141_1471533_flag_3_multi_10.0002_len_43171_27A	MR-SNWDC	H	Coenzyme transport and metabolism	[H] Coenzyme transport and metabolism	1
k141_571622_flag_3_multi_12.0000_len_6469_15A	MR-SNWDC	H	Coenzyme transport and metabolism	[H] Coenzyme transport and metabolism	1
k141_153728_flag_1_multi_8.9955_len_6185_24A	MR-SNWDC	H	Coenzyme transport and metabolism	[H] Coenzyme transport and metabolism	1
k141_2445990_flag_3_multi_19.0005_len_42016_11S	MR-SNWDC	H	Coenzyme transport and metabolism	[H] Coenzyme transport and metabolism	1
k141_860952_flag_3_multi_11.9648_len_7018_15A	MR-SNWDC	H	Coenzyme transport and metabolism	[H] Coenzyme transport and metabolism	1
k141_941823_flag_0_multi_27.2388_len_111323_26A	MR-SNWDC	H	Coenzyme transport and metabolism	[H] Coenzyme transport and metabolism	2
k141_1978214_flag_3_multi_10.0008_len_12525_22S	MR-SNWDC	H	Coenzyme transport and metabolism	[H] Coenzyme transport and metabolism	1
k141_1365402_flag_3_multi_108.0000_len_38091_08A	MR-SNWDC	H	Coenzyme transport and metabolism	[H] Coenzyme transport and metabolism	1
k141_1471512_flag_3_multi_13.0002_len_62240_27A	MR-SNWDC	H	Coenzyme transport and metabolism	[H] Coenzyme transport and metabolism	2
k141_2222085_flag_3_multi_10.0003_len_33565_12A	MR-SNWDC	H	Coenzyme transport and metabolism	[H] Coenzyme transport and metabolism	1
k141_2221980_flag_3_multi_9.0018_len_5226_12A	MR-SNWDC	H	Coenzyme transport and metabolism	[H] Coenzyme transport and metabolism	1
k141_2732027_flag_3_multi_26.0007_len_35877_01A	MR-SNWDC	H	Coenzyme transport and metabolism	[H] Coenzyme transport and metabolism	3
k141_1328298_flag_3_multi_31.0000_len_7144_31S	MR-SNWDC	H	Coenzyme transport and metabolism	[H] Coenzyme transport and metabolism	1
k141_1329650_flag_0_multi_8.6950_len_35768_27A	MR-SNWDC	H	Coenzyme transport and metabolism	[H] Coenzyme transport and metabolism	1
k141_1734302_flag_3_multi_23.0007_len_31606_03S	MR-SNWDC	H	Coenzyme transport and metabolism	[H] Coenzyme transport and metabolism	1
k141_438803_flag_3_multi_10.6518_len_6009_30A	MR-SNWDC	H	Coenzyme transport and metabolism	[H] Coenzyme transport and metabolism	1
k141_1644632_flag_0_multi_11.5207_len_64780_08A	MR-SNWDC	H	Coenzyme transport and metabolism	[H] Coenzyme transport and metabolism	1
k141_2497202_flag_3_multi_17.0002_len_85076_08S	MR-SNWDC	H	Coenzyme transport and metabolism	[H] Coenzyme transport and metabolism	1
k141_611789_flag_1_multi_14.0000_len_62218_26A	MR-SNWDC	H	Coenzyme transport and metabolism	[H] Coenzyme transport and metabolism	2
k141_823160_flag_0_multi_34.8720_len_6009_32A	MR-SNWDC	H	Coenzyme transport and metabolism	[H] Coenzyme transport and metabolism	1
k141_1260088_flag_0_multi_152.3864_len_33429_09S	MR-SNWDC	H	Coenzyme transport and metabolism	[H] Coenzyme transport and metabolism	1
k141_409277_flag_3_multi_39.9899_len_85036_03S	MR-SNWDC	H	Coenzyme transport and metabolism	[H] Coenzyme transport and metabolism	1
k141_313894_flag_0_multi_16.8750_len_33429_31S	MR-SNWDC	H	Coenzyme transport and metabolism	[H] Coenzyme transport and metabolism	1
k141_238001_flag_0_multi_13.1558_len_152810_07A	MR-SNWDC	H	Coenzyme transport and metabolism	[H] Coenzyme transport and metabolism	1
k141_978362_flag_3_multi_45.0000_len_161962_02S	MR-SNWDC	H	Coenzyme transport and metabolism	[H] Coenzyme transport and metabolism	3
k141_1035114_flag_3_multi_96.0000_len_111986_15S	MR-SNWDC	H	Coenzyme transport and metabolism	[H] Coenzyme transport and metabolism	1
k141_388919_flag_3_multi_35.0000_len_157744_13S	MR-SNWDC	H	Coenzyme transport and metabolism	[H] Coenzyme transport and metabolism	1
k141_2221979_flag_3_multi_10.0016_len_6424_12A	MR-SNWDC	H	Coenzyme transport and metabolism	[H] Coenzyme transport and metabolism	1
k141_1429416_flag_1_multi_11.0000_len_36582_27A	MR-SNWDC	H	Coenzyme transport and metabolism	[H] Coenzyme transport and metabolism	2
k141_1239792_flag_3_multi_14.0003_len_40958_26A	MR-SNWDC	H	Coenzyme transport and metabolism	[H] Coenzyme transport and metabolism	2
k141_1854162_flag_3_multi_20.0032_len_6308_15A	MR-SNWDC	H	Coenzyme transport and metabolism	[H] Coenzyme transport and metabolism	1
k141_31207_flag_0_multi_9.1569_len_7018_12A	MR-SNWDC	H	Coenzyme transport and metabolism	[H] Coenzyme transport and metabolism	1
k141_1613701_flag_0_multi_18.8923_len_33428_27S	MR-SNWDC	H	Coenzyme transport and metabolism	[H] Coenzyme transport and metabolism	1
k141_1242495_flag_3_multi_22.0000_len_6131_24A	MR-SNWDC	H	Coenzyme transport and metabolism	[H] Coenzyme transport and metabolism	1
k141_1456220_flag_3_multi_15.0004_len_33565_05A	MR-SNWDC	H	Coenzyme transport and metabolism	[H] Coenzyme transport and metabolism	1
k141_2221980_flag_3_multi_9.0018_len_5226_12A	MR-SNWDC	I	Lipid transport and metabolism	[I] Lipid transport and metabolism	1
k141_106451_flag_1_multi_17.9948_len_138327_30A	MR-SNWDC	I	Lipid transport and metabolism	[I] Lipid transport and metabolism	2
k141_1489537_flag_0_multi_5.8654_len_11857_12A	MR-SNWDC	I	Lipid transport and metabolism	[I] Lipid transport and metabolism	1
k141_634462_flag_0_multi_20.9551_len_19724_27A	MR-SNWDC	I	Lipid transport and metabolism	[I] Lipid transport and metabolism	1
k141_1176449_flag_3_multi_20.1365_len_62413_27A	MR-SNWDC	I	Lipid transport and metabolism	[I] Lipid transport and metabolism	1
k141_636224_flag_1_multi_22.0000_len_26174_05S	MR-SNWDC	J	Translation, ribosomal structure and biogenesis	[J] Translation, ribosomal structure and biogenesis	1
k141_1556963_flag_3_multi_17.0005_len_34886_02S	MR-SNWDC	J	Translation, ribosomal structure and biogenesis	[J] Translation, ribosomal structure and biogenesis	1
k141_978362_flag_3_multi_45.0000_len_161962_02S	MR-SNWDC	J	Translation, ribosomal structure and biogenesis	[J] Translation, ribosomal structure and biogenesis	2
k141_1413918_flag_1_multi_38.9936_len_42625_10A	MR-SNWDC	J	Translation, ribosomal structure and biogenesis	[J] Translation, ribosomal structure and biogenesis	2
k141_627162_flag_0_multi_19.3482_len_129893_26A	MR-SNWDC	J	Translation, ribosomal structure and biogenesis	[J] Translation, ribosomal structure and biogenesis	1
k141_106451_flag_1_multi_17.9948_len_138327_30A	MR-SNWDC	J	Translation, ribosomal structure and biogenesis	[J] Translation, ribosomal structure and biogenesis	5
k141_782970_flag_0_multi_19.7818_len_55022_31A	MR-SNWDC	J	Translation, ribosomal structure and biogenesis	[J] Translation, ribosomal structure and biogenesis	1
k141_814_flag_3_multi_37.0000_len_42640_13A	MR-SNWDC	J	Translation, ribosomal structure and biogenesis	[J] Translation, ribosomal structure and biogenesis	2
k141_388919_flag_3_multi_35.0000_len_157744_13S	MR-SNWDC	J	Translation, ribosomal structure and biogenesis	[J] Translation, ribosomal structure and biogenesis	1
k141_1180441_flag_0_multi_28.5602_len_55582_26A	MR-SNWDC	J	Translation, ribosomal structure and biogenesis	[J] Translation, ribosomal structure and biogenesis	1
k141_74592_flag_1_multi_13.9981_len_62269_19A	MR-SNWDC	J	Translation, ribosomal structure and biogenesis	[J] Translation, ribosomal structure and biogenesis	1
k141_662159_flag_0_multi_20.0000_len_55097_28A	MR-SNWDC	J	Translation, ribosomal structure and biogenesis	[J] Translation, ribosomal structure and biogenesis	1
k141_1316599_flag_3_multi_38.0000_len_41617_02S	MR-SNWDC	J	Translation, ribosomal structure and biogenesis	[J] Translation, ribosomal structure and biogenesis	1
k141_121949_flag_0_multi_10.9278_len_68431_06A_1	MR-SNWDC	K	Transcription	[K] Transcription	1
k141_1331485_flag_1_multi_18.9990_len_131543_03A	MR-SNWDC	K	Transcription	[K] Transcription	4
k141_987645_flag_0_multi_11.3009_len_35880_26A	MR-SNWDC	K	Transcription	[K] Transcription	1
k141_1456301_flag_3_multi_29.0000_len_29126_19A	MR-SNWDC	K	Transcription	[K] Transcription	1
k141_1471512_flag_3_multi_13.0002_len_62240_27A	MR-SNWDC	K	Transcription	[K] Transcription	1
k141_1556963_flag_3_multi_17.0005_len_34886_02S	MR-SNWDC	K	Transcription	[K] Transcription	1
k141_1633336_flag_3_multi_59.0000_len_41887_08A	MR-SNWDC	K	Transcription	[K] Transcription	1
k141_1717448_flag_3_multi_25.9681_len_33798_03A	MR-SNWDC	K	Transcription	[K] Transcription	4
k141_1950977_flag_0_multi_23.9336_len_172133_14S	MR-SNWDC	K	Transcription	[K] Transcription	7
k141_424657_flag_3_multi_20.0000_len_34332_11A	MR-SNWDC	K	Transcription	[K] Transcription	1
k141_527176_flag_3_multi_101.0000_len_36108_31A	MR-SNWDC	K	Transcription	[K] Transcription	3
k141_611789_flag_1_multi_14.0000_len_62218_26A	MR-SNWDC	K	Transcription	[K] Transcription	1
k141_641431_flag_3_multi_254.0000_len_102698_05S	MR-SNWDC	K	Transcription	[K] Transcription	2
k141_981008_flag_3_multi_18.9931_len_57528_01A	MR-SNWDC	K	Transcription	[K] Transcription	1
k141_1197019_flag_3_multi_15.0005_len_31237_30A	MR-SNWDC	K	Transcription	[K] Transcription	1
k141_1197442_flag_0_multi_56.9533_len_52954_13A	MR-SNWDC	K	Transcription	[K] Transcription	2
k141_1471520_flag_3_multi_9.0002_len_40958_27A	MR-SNWDC	K	Transcription	[K] Transcription	1
k141_1054511_flag_0_multi_17.0000_len_29125_17A	MR-SNWDC	K	Transcription	[K] Transcription	2
k141_106451_flag_1_multi_17.9948_len_138327_30A	MR-SNWDC	K	Transcription	[K] Transcription	6
k141_779143_flag_3_multi_27.4955_len_35614_31A	MR-SNWDC	K	Transcription	[K] Transcription	1
k141_939754_flag_0_multi_25.3382_len_44813_32S	MR-SNWDC	K	Transcription	[K] Transcription	1
k141_1329650_flag_0_multi_8.6950_len_35768_27A	MR-SNWDC	K	Transcription	[K] Transcription	1
k141_1344385_flag_0_multi_12.9923_len_37345_21S	MR-SNWDC	K	Transcription	[K] Transcription	1
k141_1411008_flag_1_multi_12.9549_len_9721_15A	MR-SNWDC	K	Transcription	[K] Transcription	2
k141_1471528_flag_3_multi_8.0005_len_16078_27A	MR-SNWDC	K	Transcription	[K] Transcription	1
k141_1563884_flag_3_multi_18.9414_len_51223_07A	MR-SNWDC	K	Transcription	[K] Transcription	1
k141_201532_flag_0_multi_35.7681_len_29125_10A	MR-SNWDC	K	Transcription	[K] Transcription	1
k141_2049221_flag_3_multi_9.0003_len_32764_16A	MR-SNWDC	K	Transcription	[K] Transcription	1
k141_2209167_flag_3_multi_10.0003_len_37910_13S	MR-SNWDC	K	Transcription	[K] Transcription	2
k141_2221852_flag_3_multi_10.9818_len_47910_12A	MR-SNWDC	K	Transcription	[K] Transcription	1
k141_230702_flag_0_multi_11.6817_len_30878_24A	MR-SNWDC	K	Transcription	[K] Transcription	1
k141_2321143_flag_3_multi_15.0005_len_32764_08A	MR-SNWDC	K	Transcription	[K] Transcription	1
k141_2386395_flag_3_multi_14.0004_len_32757_24S	MR-SNWDC	K	Transcription	[K] Transcription	1
k141_2445974_flag_3_multi_16.0004_len_44690_11S	MR-SNWDC	K	Transcription	[K] Transcription	3
k141_271092_flag_1_multi_9.0000_len_56422_20A_1	MR-SNWDC	K	Transcription	[K] Transcription	4
k141_2732027_flag_3_multi_26.0007_len_35877_01A	MR-SNWDC	K	Transcription	[K] Transcription	1
k141_396882_flag_1_multi_25.9833_len_32763_12A	MR-SNWDC	K	Transcription	[K] Transcription	1
k141_481957_flag_3_multi_20.0000_len_35424_02S	MR-SNWDC	K	Transcription	[K] Transcription	1
k141_1035114_flag_3_multi_96.0000_len_111986_15S	MR-SNWDC	K	Transcription	[K] Transcription	2
k141_620137_flag_3_multi_71.0000_len_41887_10A	MR-SNWDC	K	Transcription	[K] Transcription	1
k141_1063258_flag_0_multi_14.0000_len_32764_05A	MR-SNWDC	K	Transcription	[K] Transcription	1
k141_643298_flag_0_multi_23.6208_len_34947_31A	MR-SNWDC	K	Transcription	[K] Transcription	1
k141_649296_flag_1_multi_10.9880_len_18454_08A	MR-SNWDC	K	Transcription	[K] Transcription	2
k141_680577_flag_0_multi_54.3266_len_95587_fragment_1_15S_1	MR-SNWDC	K	Transcription	[K] Transcription	3
k141_808607_flag_0_multi_24.0000_len_47910_23A	MR-SNWDC	K	Transcription	[K] Transcription	1
k141_820618_flag_0_multi_27.1562_len_39003_32A	MR-SNWDC	K	Transcription	[K] Transcription	1
k141_941823_flag_0_multi_27.2388_len_111323_26A	MR-SNWDC	K	Transcription	[K] Transcription	2
k141_970880_flag_0_multi_43.9427_len_33160_30A	MR-SNWDC	K	Transcription	[K] Transcription	1
k141_989744_flag_0_multi_74.5041_len_13947_10S	MR-SNWDC	K	Transcription	[K] Transcription	1
k141_1420951_flag_3_multi_154.0000_len_33801_27A	MR-SNWDC	K	Transcription	[K] Transcription	4
k141_1542462_flag_3_multi_12.5169_len_38798_23A	MR-SNWDC	K	Transcription	[K] Transcription	1
k141_157524_flag_0_multi_46.7978_len_32296_26A	MR-SNWDC	K	Transcription	[K] Transcription	1
k141_1599112_flag_0_multi_17.9961_len_95124_fragment_1_04S_1	MR-SNWDC	K	Transcription	[K] Transcription	9
k141_2049001_flag_3_multi_14.8351_len_47910_16A	MR-SNWDC	K	Transcription	[K] Transcription	1
k141_2069571_flag_3_multi_19.0000_len_43171_01A	MR-SNWDC	K	Transcription	[K] Transcription	1
k141_66901_flag_3_multi_57.0000_len_28461_02S	MR-SNWDC	K	Transcription	[K] Transcription	1
k141_238001_flag_0_multi_13.1558_len_152810_07A	MR-SNWDC	K	Transcription	[K] Transcription	2
k141_1159416_flag_0_multi_17.5861_len_38796_01A	MR-SNWDC	K	Transcription	[K] Transcription	1
k141_1920983_flag_3_multi_30.0000_len_41887_13A	MR-SNWDC	K	Transcription	[K] Transcription	1
k141_1427444_flag_0_multi_23.9079_len_51457_12A	MR-SNWDC	K	Transcription	[K] Transcription	1
k141_1557393_flag_3_multi_16.0004_len_38381_02S	MR-SNWDC	K	Transcription	[K] Transcription	2
k141_696194_flag_0_multi_19.0000_len_33801_08A	MR-SNWDC	K	Transcription	[K] Transcription	4
k141_1176449_flag_3_multi_20.1365_len_62413_27A	MR-SNWDC	K	Transcription	[K] Transcription	1
k141_1216661_flag_3_multi_71.0019_len_37045_29A	MR-SNWDC	K	Transcription	[K] Transcription	1
k141_1239739_flag_3_multi_11.9856_len_124127_26A	MR-SNWDC	K	Transcription	[K] Transcription	1
k141_962672_flag_0_multi_8.8117_len_19612_08A	MR-SNWDC	K	Transcription	[K] Transcription	1
k141_978362_flag_3_multi_45.0000_len_161962_02S	MR-SNWDC	K	Transcription	[K] Transcription	2
k141_1370497_flag_3_multi_28.0000_len_29767_10A	MR-SNWDC	K	Transcription	[K] Transcription	1
k141_1471538_flag_3_multi_21.0003_len_76872_27A	MR-SNWDC	K	Transcription	[K] Transcription	1
k141_170576_flag_0_multi_16.6768_len_32315_02A	MR-SNWDC	K	Transcription	[K] Transcription	1
k141_1052334_flag_1_multi_23.0000_len_37323_03S	MR-SNWDC	K	Transcription	[K] Transcription	1
k141_1239732_flag_3_multi_14.0004_len_35877_26A	MR-SNWDC	K	Transcription	[K] Transcription	1
k141_931875_flag_0_multi_31.9070_len_38234_02S	MR-SNWDC	K	Transcription	[K] Transcription	3
k141_4964_flag_1_multi_7.1575_len_36935_30S	MR-SNWDC	K	Transcription	[K] Transcription	2
k141_507805_flag_0_multi_7.0000_len_5774_15A	MR-SNWDC	K	Transcription	[K] Transcription	1
k141_1036614_flag_1_multi_38.5432_len_34442_27A	MR-SNWDC	K	Transcription	[K] Transcription	2
k141_1125503_flag_3_multi_24.9477_len_51223_17A	MR-SNWDC	K	Transcription	[K] Transcription	1
k141_2009881_flag_3_multi_12.0003_len_40069_20S	MR-SNWDC	K	Transcription	[K] Transcription	2
k141_1239792_flag_3_multi_14.0003_len_40958_26A	MR-SNWDC	K	Transcription	[K] Transcription	1
k141_1332791_flag_3_multi_61.0000_len_77071_02S	MR-SNWDC	K	Transcription	[K] Transcription	1
k141_14005_flag_3_multi_29.9652_len_36860_26A	MR-SNWDC	K	Transcription	[K] Transcription	1
k141_2431_flag_3_multi_21.1812_len_38234_03S	MR-SNWDC	K	Transcription	[K] Transcription	3
k141_2440485_flag_3_multi_20.0007_len_29134_21S	MR-SNWDC	K	Transcription	[K] Transcription	2
k141_388919_flag_3_multi_35.0000_len_157744_13S	MR-SNWDC	K	Transcription	[K] Transcription	1
k141_1802659_flag_3_multi_13.0004_len_29125_11A	MR-SNWDC	K	Transcription	[K] Transcription	1
k141_506398_flag_3_multi_33.0000_len_62800_24A	MR-SNWDC	K	Transcription	[K] Transcription	2
k141_526293_flag_3_multi_304.8012_len_33810_26A	MR-SNWDC	K	Transcription	[K] Transcription	4
k141_2042838_flag_1_multi_7.9966_len_38320_02A	MR-SNWDC	K	Transcription	[K] Transcription	1
k141_460869_flag_0_multi_26.1824_len_65507_14S_1	MR-SNWDC	K	Transcription	[K] Transcription	2
k141_2210103_flag_0_multi_14.8778_len_55469_21S	MR-SNWDC	K	Transcription	[K] Transcription	4
k141_2292267_flag_1_multi_13.0000_len_45303_24S	MR-SNWDC	K	Transcription	[K] Transcription	1
k141_232659_flag_0_multi_12.0000_len_32306_13A	MR-SNWDC	K	Transcription	[K] Transcription	1
k141_32471_flag_0_multi_35.3138_len_13950_06S	MR-SNWDC	K	Transcription	[K] Transcription	1
k141_1180441_flag_0_multi_28.5602_len_55582_26A	MR-SNWDC	K	Transcription	[K] Transcription	2
k141_2732105_flag_3_multi_12.0004_len_31352_01A	MR-SNWDC	K	Transcription	[K] Transcription	1
k141_1991523_flag_0_multi_120.9331_len_39826_02A	MR-SNWDC	K	Transcription	[K] Transcription	1
k141_627162_flag_0_multi_19.3482_len_129893_26A	MR-SNWDC	K	Transcription	[K] Transcription	2
k141_1468791_flag_1_multi_41.0000_len_30498_02S	MR-SNWDC	K	Transcription	[K] Transcription	1
k141_1871113_flag_3_multi_41.0000_len_15943_02A	MR-SNWDC	K	Transcription	[K] Transcription	2
k141_1175255_flag_1_multi_9.0000_len_34302_08A	MR-SNWDC	K	Transcription	[K] Transcription	1
k141_1053501_flag_3_multi_26.0016_len_15943_31A	MR-SNWDC	K	Transcription	[K] Transcription	2
k141_96802_flag_3_multi_137.0000_len_38955_31A	MR-SNWDC	K	Transcription	[K] Transcription	1
k141_1471537_flag_3_multi_16.9513_len_38017_27A	MR-SNWDC	K	Transcription	[K] Transcription	1
k141_2418737_flag_3_multi_16.0004_len_40994_23S	MR-SNWDC	K	Transcription	[K] Transcription	1
k141_1565486_flag_0_multi_10.0000_len_51457_08A	MR-SNWDC	K	Transcription	[K] Transcription	1
k141_2732014_flag_3_multi_15.0003_len_58149_01A	MR-SNWDC	K	Transcription	[K] Transcription	3
k141_1035114_flag_3_multi_96.0000_len_111986_15S	MR-SNWDC	L	Replication, recombination and repair	[L] Replication, recombination and repair	12
k141_1736046_flag_3_multi_49.0000_len_62908_01A	MR-SNWDC	L	Replication, recombination and repair	[L] Replication, recombination and repair	1
k141_1565132_flag_0_multi_139.3520_len_33174_19S	MR-SNWDC	L	Replication, recombination and repair	[L] Replication, recombination and repair	2
k141_2397943_flag_3_multi_64.9690_len_43593_32S	MR-SNWDC	L	Replication, recombination and repair	[L] Replication, recombination and repair	1
k141_2047358_flag_3_multi_40.0074_len_5541_09A	MR-SNWDC	L	Replication, recombination and repair	[L] Replication, recombination and repair	1
k141_17173_flag_3_multi_17.0000_len_6095_10A	MR-SNWDC	L	Replication, recombination and repair	[L] Replication, recombination and repair	1
k141_192157_flag_0_multi_30.9876_len_54166_27A	MR-SNWDC	L	Replication, recombination and repair	[L] Replication, recombination and repair	1
k141_527176_flag_3_multi_101.0000_len_36108_31A	MR-SNWDC	L	Replication, recombination and repair	[L] Replication, recombination and repair	4
k141_2710817_flag_3_multi_45.0015_len_29950_02A	MR-SNWDC	L	Replication, recombination and repair	[L] Replication, recombination and repair	1
k141_821115_flag_3_multi_19.0000_len_61042_26A	MR-SNWDC	L	Replication, recombination and repair	[L] Replication, recombination and repair	5
k141_157436_flag_3_multi_18.0000_len_6864_14A	MR-SNWDC	L	Replication, recombination and repair	[L] Replication, recombination and repair	1
k141_764135_flag_3_multi_58.0000_len_29253_02S	MR-SNWDC	L	Replication, recombination and repair	[L] Replication, recombination and repair	1
k141_2049324_flag_3_multi_35.8780_len_6155_09A	MR-SNWDC	L	Replication, recombination and repair	[L] Replication, recombination and repair	1
k141_2078_flag_3_multi_278.0000_len_6443_13S	MR-SNWDC	L	Replication, recombination and repair	[L] Replication, recombination and repair	1
k141_238001_flag_0_multi_13.1558_len_152810_07A	MR-SNWDC	L	Replication, recombination and repair	[L] Replication, recombination and repair	11
k141_571622_flag_3_multi_12.0000_len_6469_15A	MR-SNWDC	L	Replication, recombination and repair	[L] Replication, recombination and repair	1
k141_1153217_flag_3_multi_24.0000_len_29253_03S	MR-SNWDC	L	Replication, recombination and repair	[L] Replication, recombination and repair	1
k141_1197442_flag_0_multi_56.9533_len_52954_13A	MR-SNWDC	L	Replication, recombination and repair	[L] Replication, recombination and repair	5
k141_1420951_flag_3_multi_154.0000_len_33801_27A	MR-SNWDC	L	Replication, recombination and repair	[L] Replication, recombination and repair	3
k141_1471524_flag_3_multi_8.0002_len_51160_27A	MR-SNWDC	L	Replication, recombination and repair	[L] Replication, recombination and repair	4
k141_1563969_flag_3_multi_16.0023_len_7208_07A	MR-SNWDC	L	Replication, recombination and repair	[L] Replication, recombination and repair	1
k141_483675_flag_3_multi_57.0000_len_62908_27A	MR-SNWDC	L	Replication, recombination and repair	[L] Replication, recombination and repair	1
k141_546784_flag_0_multi_29.0000_len_38912_08S	MR-SNWDC	L	Replication, recombination and repair	[L] Replication, recombination and repair	1
k141_622878_flag_1_multi_6.9728_len_5023_32A	MR-SNWDC	L	Replication, recombination and repair	[L] Replication, recombination and repair	2
k141_106451_flag_1_multi_17.9948_len_138327_30A	MR-SNWDC	L	Replication, recombination and repair	[L] Replication, recombination and repair	10
k141_11811_flag_3_multi_36.9793_len_38606_04S	MR-SNWDC	L	Replication, recombination and repair	[L] Replication, recombination and repair	4
k141_780786_flag_3_multi_20.0000_len_7209_21S	MR-SNWDC	L	Replication, recombination and repair	[L] Replication, recombination and repair	1
k141_939754_flag_0_multi_25.3382_len_44813_32S	MR-SNWDC	L	Replication, recombination and repair	[L] Replication, recombination and repair	5
k141_1854314_flag_3_multi_12.0018_len_6837_15A	MR-SNWDC	L	Replication, recombination and repair	[L] Replication, recombination and repair	1
k141_74592_flag_1_multi_13.9981_len_62269_19A	MR-SNWDC	L	Replication, recombination and repair	[L] Replication, recombination and repair	4
k141_978362_flag_3_multi_45.0000_len_161962_02S	MR-SNWDC	L	Replication, recombination and repair	[L] Replication, recombination and repair	2
k141_1706117_flag_3_multi_16.0005_len_29253_07S	MR-SNWDC	L	Replication, recombination and repair	[L] Replication, recombination and repair	1
k141_1053478_flag_3_multi_9.9850_len_38987_31A	MR-SNWDC	L	Replication, recombination and repair	[L] Replication, recombination and repair	1
k141_1054511_flag_0_multi_17.0000_len_29125_17A	MR-SNWDC	L	Replication, recombination and repair	[L] Replication, recombination and repair	1
k141_1125842_flag_1_multi_14.9915_len_7198_14A	MR-SNWDC	L	Replication, recombination and repair	[L] Replication, recombination and repair	1
k141_1239746_flag_3_multi_22.9765_len_40285_26A	MR-SNWDC	L	Replication, recombination and repair	[L] Replication, recombination and repair	2
k141_1270065_flag_1_multi_11.9875_len_5966_21A	MR-SNWDC	L	Replication, recombination and repair	[L] Replication, recombination and repair	1
k141_1316599_flag_3_multi_38.0000_len_41617_02S	MR-SNWDC	L	Replication, recombination and repair	[L] Replication, recombination and repair	4
k141_1429416_flag_1_multi_11.0000_len_36582_27A	MR-SNWDC	L	Replication, recombination and repair	[L] Replication, recombination and repair	2
k141_1437279_flag_3_multi_25.9396_len_9059_31S	MR-SNWDC	L	Replication, recombination and repair	[L] Replication, recombination and repair	1
k141_1445671_flag_0_multi_21.7779_len_20627_27A	MR-SNWDC	L	Replication, recombination and repair	[L] Replication, recombination and repair	2
k141_1465428_flag_3_multi_8.0013_len_6155_25A	MR-SNWDC	L	Replication, recombination and repair	[L] Replication, recombination and repair	1
k141_1465937_flag_3_multi_24.8506_len_7042_25A	MR-SNWDC	L	Replication, recombination and repair	[L] Replication, recombination and repair	1
k141_1468309_flag_0_multi_15.0000_len_56483_27A	MR-SNWDC	L	Replication, recombination and repair	[L] Replication, recombination and repair	3
k141_1479618_flag_0_multi_11.5053_len_5405_18A	MR-SNWDC	L	Replication, recombination and repair	[L] Replication, recombination and repair	1
k141_1548315_flag_1_multi_15.0000_len_6096_09S	MR-SNWDC	L	Replication, recombination and repair	[L] Replication, recombination and repair	1
k141_1556963_flag_3_multi_17.0005_len_34886_02S	MR-SNWDC	L	Replication, recombination and repair	[L] Replication, recombination and repair	1
k141_1563884_flag_3_multi_18.9414_len_51223_07A	MR-SNWDC	L	Replication, recombination and repair	[L] Replication, recombination and repair	3
k141_1717448_flag_3_multi_25.9681_len_33798_03A	MR-SNWDC	L	Replication, recombination and repair	[L] Replication, recombination and repair	3
k141_1812550_flag_3_multi_11.0000_len_5658_08A	MR-SNWDC	L	Replication, recombination and repair	[L] Replication, recombination and repair	1
k141_1818268_flag_0_multi_18.7376_len_6933_27S	MR-SNWDC	L	Replication, recombination and repair	[L] Replication, recombination and repair	1
k141_1854580_flag_3_multi_9.0015_len_6124_15A	MR-SNWDC	L	Replication, recombination and repair	[L] Replication, recombination and repair	1
k141_1950977_flag_0_multi_23.9336_len_172133_14S	MR-SNWDC	L	Replication, recombination and repair	[L] Replication, recombination and repair	8
k141_2018454_flag_3_multi_10.9669_len_6457_13A	MR-SNWDC	L	Replication, recombination and repair	[L] Replication, recombination and repair	1
k141_2153174_flag_3_multi_19.0004_len_46246_21A	MR-SNWDC	L	Replication, recombination and repair	[L] Replication, recombination and repair	3
k141_2209425_flag_3_multi_8.0010_len_8124_13S	MR-SNWDC	L	Replication, recombination and repair	[L] Replication, recombination and repair	1
k141_2221979_flag_3_multi_10.0016_len_6424_12A	MR-SNWDC	L	Replication, recombination and repair	[L] Replication, recombination and repair	1
k141_2445974_flag_3_multi_16.0004_len_44690_11S	MR-SNWDC	L	Replication, recombination and repair	[L] Replication, recombination and repair	3
k141_2710719_flag_3_multi_12.0002_len_62908_02A	MR-SNWDC	L	Replication, recombination and repair	[L] Replication, recombination and repair	1
k141_2732587_flag_3_multi_6.0010_len_6246_01A	MR-SNWDC	L	Replication, recombination and repair	[L] Replication, recombination and repair	1
k141_299694_flag_3_multi_8.4000_len_8812_32S	MR-SNWDC	L	Replication, recombination and repair	[L] Replication, recombination and repair	1
k141_336745_flag_1_multi_11.9946_len_6852_24A	MR-SNWDC	L	Replication, recombination and repair	[L] Replication, recombination and repair	1
k141_3965_flag_3_multi_46.0000_len_36566_31A	MR-SNWDC	L	Replication, recombination and repair	[L] Replication, recombination and repair	5
k141_439661_flag_3_multi_18.0000_len_61922_08A	MR-SNWDC	L	Replication, recombination and repair	[L] Replication, recombination and repair	4
k141_538920_flag_0_multi_13.1625_len_36921_21S	MR-SNWDC	L	Replication, recombination and repair	[L] Replication, recombination and repair	1
k141_549670_flag_0_multi_21.4909_len_38987_26A	MR-SNWDC	L	Replication, recombination and repair	[L] Replication, recombination and repair	1
k141_732381_flag_0_multi_26.6552_len_111961_26A	MR-SNWDC	L	Replication, recombination and repair	[L] Replication, recombination and repair	5
k141_121949_flag_0_multi_10.9278_len_68431_06A_1	MR-SNWDC	L	Replication, recombination and repair	[L] Replication, recombination and repair	5
k141_987645_flag_0_multi_11.3009_len_35880_26A	MR-SNWDC	L	Replication, recombination and repair	[L] Replication, recombination and repair	3
k141_1680105_flag_3_multi_20.0000_len_5432_13A	MR-SNWDC	L	Replication, recombination and repair	[L] Replication, recombination and repair	1
k141_337856_flag_3_multi_30.0000_len_63505_32A	MR-SNWDC	L	Replication, recombination and repair	[L] Replication, recombination and repair	3
k141_128945_flag_0_multi_17.9391_len_6278_20A	MR-SNWDC	L	Replication, recombination and repair	[L] Replication, recombination and repair	1
k141_1978598_flag_3_multi_11.0003_len_33837_22S	MR-SNWDC	L	Replication, recombination and repair	[L] Replication, recombination and repair	1
k141_2497045_flag_3_multi_20.0004_len_53323_08S	MR-SNWDC	L	Replication, recombination and repair	[L] Replication, recombination and repair	2
k141_1006575_flag_3_multi_93.7414_len_63073_30A	MR-SNWDC	L	Replication, recombination and repair	[L] Replication, recombination and repair	3
k141_1021407_flag_1_multi_5.3047_len_6407_27A	MR-SNWDC	L	Replication, recombination and repair	[L] Replication, recombination and repair	1
k141_1023445_flag_1_multi_5.9819_len_6226_29A	MR-SNWDC	L	Replication, recombination and repair	[L] Replication, recombination and repair	1
k141_1036614_flag_1_multi_38.5432_len_34442_27A	MR-SNWDC	L	Replication, recombination and repair	[L] Replication, recombination and repair	4
k141_1063258_flag_0_multi_14.0000_len_32764_05A	MR-SNWDC	L	Replication, recombination and repair	[L] Replication, recombination and repair	3
k141_1064937_flag_0_multi_21.7173_len_11830_23A	MR-SNWDC	L	Replication, recombination and repair	[L] Replication, recombination and repair	1
k141_1147881_flag_3_multi_47.0000_len_86830_01A	MR-SNWDC	L	Replication, recombination and repair	[L] Replication, recombination and repair	5
k141_1176449_flag_3_multi_20.1365_len_62413_27A	MR-SNWDC	L	Replication, recombination and repair	[L] Replication, recombination and repair	2
k141_782970_flag_0_multi_19.7818_len_55022_31A	MR-SNWDC	L	Replication, recombination and repair	[L] Replication, recombination and repair	3
k141_1203344_flag_3_multi_6.8850_len_6227_23A	MR-SNWDC	L	Replication, recombination and repair	[L] Replication, recombination and repair	1
k141_1239725_flag_3_multi_12.0003_len_39693_26A	MR-SNWDC	L	Replication, recombination and repair	[L] Replication, recombination and repair	1
k141_86413_flag_0_multi_12.6641_len_6277_25A	MR-SNWDC	L	Replication, recombination and repair	[L] Replication, recombination and repair	1
k141_1242495_flag_3_multi_22.0000_len_6131_24A	MR-SNWDC	L	Replication, recombination and repair	[L] Replication, recombination and repair	1
k141_1329650_flag_0_multi_8.6950_len_35768_27A	MR-SNWDC	L	Replication, recombination and repair	[L] Replication, recombination and repair	2
k141_1331485_flag_1_multi_18.9990_len_131543_03A	MR-SNWDC	L	Replication, recombination and repair	[L] Replication, recombination and repair	10
k141_1427444_flag_0_multi_23.9079_len_51457_12A	MR-SNWDC	L	Replication, recombination and repair	[L] Replication, recombination and repair	3
k141_1471512_flag_3_multi_13.0002_len_62240_27A	MR-SNWDC	L	Replication, recombination and repair	[L] Replication, recombination and repair	6
k141_1524993_flag_3_multi_5.8382_len_9422_09A	MR-SNWDC	L	Replication, recombination and repair	[L] Replication, recombination and repair	1
k141_1537003_flag_3_multi_24.9672_len_31605_01S	MR-SNWDC	L	Replication, recombination and repair	[L] Replication, recombination and repair	2
k141_1537035_flag_3_multi_31.0011_len_29253_01S	MR-SNWDC	L	Replication, recombination and repair	[L] Replication, recombination and repair	1
k141_1539544_flag_0_multi_4.9187_len_6967_10A	MR-SNWDC	L	Replication, recombination and repair	[L] Replication, recombination and repair	1
k141_1556966_flag_3_multi_18.9931_len_55414_02S	MR-SNWDC	L	Replication, recombination and repair	[L] Replication, recombination and repair	4
k141_1613701_flag_0_multi_18.8923_len_33428_27S	MR-SNWDC	L	Replication, recombination and repair	[L] Replication, recombination and repair	2
k141_1645443_flag_0_multi_27.0000_len_6269_10A	MR-SNWDC	L	Replication, recombination and repair	[L] Replication, recombination and repair	1
k141_1691722_flag_3_multi_12.0020_len_6153_24A	MR-SNWDC	L	Replication, recombination and repair	[L] Replication, recombination and repair	1
k141_1697551_flag_3_multi_8.9677_len_11044_10A	MR-SNWDC	L	Replication, recombination and repair	[L] Replication, recombination and repair	1
k141_170576_flag_0_multi_16.6768_len_32315_02A	MR-SNWDC	L	Replication, recombination and repair	[L] Replication, recombination and repair	1
k141_1717423_flag_3_multi_42.8962_len_63565_03A	MR-SNWDC	L	Replication, recombination and repair	[L] Replication, recombination and repair	3
k141_1725362_flag_1_multi_30.9915_len_63335_20A	MR-SNWDC	L	Replication, recombination and repair	[L] Replication, recombination and repair	3
k141_174223_flag_1_multi_19.0000_len_68515_31A	MR-SNWDC	L	Replication, recombination and repair	[L] Replication, recombination and repair	3
k141_1802659_flag_3_multi_13.0004_len_29125_11A	MR-SNWDC	L	Replication, recombination and repair	[L] Replication, recombination and repair	1
k141_193142_flag_0_multi_10.0870_len_6486_29A	MR-SNWDC	L	Replication, recombination and repair	[L] Replication, recombination and repair	1
k141_194711_flag_3_multi_9.0000_len_33837_21S	MR-SNWDC	L	Replication, recombination and repair	[L] Replication, recombination and repair	1
k141_1965454_flag_3_multi_18.0003_len_53518_19S	MR-SNWDC	L	Replication, recombination and repair	[L] Replication, recombination and repair	2
k141_1974302_flag_0_multi_283.1733_len_46007_20S_1	MR-SNWDC	L	Replication, recombination and repair	[L] Replication, recombination and repair	4
k141_2017949_flag_3_multi_11.0020_len_5765_20A	MR-SNWDC	L	Replication, recombination and repair	[L] Replication, recombination and repair	1
k141_2018440_flag_3_multi_7.0013_len_5354_13A	MR-SNWDC	L	Replication, recombination and repair	[L] Replication, recombination and repair	1
k141_2031183_flag_0_multi_9.8152_len_9091_01A	MR-SNWDC	L	Replication, recombination and repair	[L] Replication, recombination and repair	1
k141_2049001_flag_3_multi_14.8351_len_47910_16A	MR-SNWDC	L	Replication, recombination and repair	[L] Replication, recombination and repair	2
k141_2049746_flag_3_multi_13.0019_len_7047_16A	MR-SNWDC	L	Replication, recombination and repair	[L] Replication, recombination and repair	2
k141_2050384_flag_0_multi_10.0000_len_5392_10A	MR-SNWDC	L	Replication, recombination and repair	[L] Replication, recombination and repair	1
k141_2056892_flag_3_multi_54.0000_len_38911_11S	MR-SNWDC	L	Replication, recombination and repair	[L] Replication, recombination and repair	1
k141_2147732_flag_0_multi_14.6563_len_5923_04S	MR-SNWDC	L	Replication, recombination and repair	[L] Replication, recombination and repair	1
k141_2221852_flag_3_multi_10.9818_len_47910_12A	MR-SNWDC	L	Replication, recombination and repair	[L] Replication, recombination and repair	2
k141_2222085_flag_3_multi_10.0003_len_33565_12A	MR-SNWDC	L	Replication, recombination and repair	[L] Replication, recombination and repair	4
k141_2398743_flag_3_multi_68.0020_len_33837_32S	MR-SNWDC	L	Replication, recombination and repair	[L] Replication, recombination and repair	1
k141_26863_flag_0_multi_13.3732_len_9483_30S	MR-SNWDC	L	Replication, recombination and repair	[L] Replication, recombination and repair	1
k141_271092_flag_1_multi_9.0000_len_56422_20A_1	MR-SNWDC	L	Replication, recombination and repair	[L] Replication, recombination and repair	8
k141_2710995_flag_3_multi_19.0025_len_7618_02A	MR-SNWDC	L	Replication, recombination and repair	[L] Replication, recombination and repair	1
k141_279390_flag_3_multi_19.9270_len_5867_05S	MR-SNWDC	L	Replication, recombination and repair	[L] Replication, recombination and repair	1
k141_314886_flag_3_multi_18.0000_len_5725_21A	MR-SNWDC	L	Replication, recombination and repair	[L] Replication, recombination and repair	1
k141_408149_flag_3_multi_16.0000_len_6000_21A	MR-SNWDC	L	Replication, recombination and repair	[L] Replication, recombination and repair	1
k141_41327_flag_0_multi_16.7561_len_6835_29A	MR-SNWDC	L	Replication, recombination and repair	[L] Replication, recombination and repair	1
k141_4670_flag_3_multi_109.8440_len_31335_03S	MR-SNWDC	L	Replication, recombination and repair	[L] Replication, recombination and repair	2
k141_506398_flag_3_multi_33.0000_len_62800_24A	MR-SNWDC	L	Replication, recombination and repair	[L] Replication, recombination and repair	3
k141_507805_flag_0_multi_7.0000_len_5774_15A	MR-SNWDC	L	Replication, recombination and repair	[L] Replication, recombination and repair	1
k141_514686_flag_0_multi_14.7084_len_11830_15A	MR-SNWDC	L	Replication, recombination and repair	[L] Replication, recombination and repair	1
k141_520033_flag_0_multi_17.0214_len_6034_21S	MR-SNWDC	L	Replication, recombination and repair	[L] Replication, recombination and repair	1
k141_1008411_flag_0_multi_6.9447_len_6323_21A	MR-SNWDC	L	Replication, recombination and repair	[L] Replication, recombination and repair	1
k141_611789_flag_1_multi_14.0000_len_62218_26A	MR-SNWDC	L	Replication, recombination and repair	[L] Replication, recombination and repair	6
k141_638220_flag_3_multi_50.9127_len_29651_02A	MR-SNWDC	L	Replication, recombination and repair	[L] Replication, recombination and repair	1
k141_643298_flag_0_multi_23.6208_len_34947_31A	MR-SNWDC	L	Replication, recombination and repair	[L] Replication, recombination and repair	3
k141_662159_flag_0_multi_20.0000_len_55097_28A	MR-SNWDC	L	Replication, recombination and repair	[L] Replication, recombination and repair	3
k141_687361_flag_3_multi_55.0000_len_45563_02S	MR-SNWDC	L	Replication, recombination and repair	[L] Replication, recombination and repair	2
k141_700253_flag_0_multi_8.0000_len_5541_07A	MR-SNWDC	L	Replication, recombination and repair	[L] Replication, recombination and repair	2
k141_700930_flag_3_multi_160.0000_len_5138_18A	MR-SNWDC	L	Replication, recombination and repair	[L] Replication, recombination and repair	1
k141_705112_flag_3_multi_110.0000_len_63387_31A	MR-SNWDC	L	Replication, recombination and repair	[L] Replication, recombination and repair	3
k141_779934_flag_1_multi_20.9486_len_5976_09S	MR-SNWDC	L	Replication, recombination and repair	[L] Replication, recombination and repair	1
k141_820618_flag_0_multi_27.1562_len_39003_32A	MR-SNWDC	L	Replication, recombination and repair	[L] Replication, recombination and repair	1
k141_823160_flag_0_multi_34.8720_len_6009_32A	MR-SNWDC	L	Replication, recombination and repair	[L] Replication, recombination and repair	1
k141_874009_flag_0_multi_66.7940_len_7298_29A	MR-SNWDC	L	Replication, recombination and repair	[L] Replication, recombination and repair	1
k141_913152_flag_1_multi_9.9985_len_40113_04A	MR-SNWDC	L	Replication, recombination and repair	[L] Replication, recombination and repair	2
k141_913858_flag_3_multi_363.0000_len_53578_02S	MR-SNWDC	L	Replication, recombination and repair	[L] Replication, recombination and repair	2
k141_931875_flag_0_multi_31.9070_len_38234_02S	MR-SNWDC	L	Replication, recombination and repair	[L] Replication, recombination and repair	3
k141_951696_flag_1_multi_6.0000_len_6477_26A	MR-SNWDC	L	Replication, recombination and repair	[L] Replication, recombination and repair	3
k141_977007_flag_1_multi_7.0000_len_6384_22A	MR-SNWDC	L	Replication, recombination and repair	[L] Replication, recombination and repair	1
k141_1920983_flag_3_multi_30.0000_len_41887_13A	MR-SNWDC	L	Replication, recombination and repair	[L] Replication, recombination and repair	3
k141_2228952_flag_3_multi_78.3700_len_53695_04S	MR-SNWDC	L	Replication, recombination and repair	[L] Replication, recombination and repair	2
k141_1239732_flag_3_multi_14.0004_len_35877_26A	MR-SNWDC	L	Replication, recombination and repair	[L] Replication, recombination and repair	3
k141_1344385_flag_0_multi_12.9923_len_37345_21S	MR-SNWDC	L	Replication, recombination and repair	[L] Replication, recombination and repair	4
k141_1493401_flag_3_multi_16.0000_len_67119_12A	MR-SNWDC	L	Replication, recombination and repair	[L] Replication, recombination and repair	1
k141_1546869_flag_3_multi_137.9207_len_38276_01A	MR-SNWDC	L	Replication, recombination and repair	[L] Replication, recombination and repair	3
k141_1583207_flag_3_multi_13.7567_len_7357_24A	MR-SNWDC	L	Replication, recombination and repair	[L] Replication, recombination and repair	4
k141_1599112_flag_0_multi_17.9961_len_95124_fragment_1_04S_1	MR-SNWDC	L	Replication, recombination and repair	[L] Replication, recombination and repair	7
k141_1796551_flag_3_multi_102.5451_len_5098_17S	MR-SNWDC	L	Replication, recombination and repair	[L] Replication, recombination and repair	1
k141_2153173_flag_3_multi_6.0010_len_6410_21A	MR-SNWDC	L	Replication, recombination and repair	[L] Replication, recombination and repair	2
k141_43943_flag_0_multi_15.8810_len_5685_24A	MR-SNWDC	L	Replication, recombination and repair	[L] Replication, recombination and repair	1
k141_536328_flag_0_multi_12.0000_len_31605_32S	MR-SNWDC	L	Replication, recombination and repair	[L] Replication, recombination and repair	2
k141_1042650_flag_0_multi_19.1027_len_6039_01A	MR-SNWDC	L	Replication, recombination and repair	[L] Replication, recombination and repair	1
k141_1110646_flag_0_multi_46.6523_len_5867_01S	MR-SNWDC	L	Replication, recombination and repair	[L] Replication, recombination and repair	1
k141_1159416_flag_0_multi_17.5861_len_38796_01A	MR-SNWDC	L	Replication, recombination and repair	[L] Replication, recombination and repair	1
k141_1191456_flag_0_multi_16.1138_len_29951_20A	MR-SNWDC	L	Replication, recombination and repair	[L] Replication, recombination and repair	1
k141_1196961_flag_3_multi_8.6294_len_6001_30A	MR-SNWDC	L	Replication, recombination and repair	[L] Replication, recombination and repair	1
k141_812458_flag_3_multi_16.1123_len_5981_32A	MR-SNWDC	L	Replication, recombination and repair	[L] Replication, recombination and repair	1
k141_1259270_flag_3_multi_10.0000_len_6697_15A	MR-SNWDC	L	Replication, recombination and repair	[L] Replication, recombination and repair	1
k141_1278615_flag_3_multi_24.0039_len_6308_17A	MR-SNWDC	L	Replication, recombination and repair	[L] Replication, recombination and repair	1
k141_989744_flag_0_multi_74.5041_len_13947_10S	MR-SNWDC	L	Replication, recombination and repair	[L] Replication, recombination and repair	1
k141_1413918_flag_1_multi_38.9936_len_42625_10A	MR-SNWDC	L	Replication, recombination and repair	[L] Replication, recombination and repair	2
k141_1456220_flag_3_multi_15.0004_len_33565_05A	MR-SNWDC	L	Replication, recombination and repair	[L] Replication, recombination and repair	4
k141_1456301_flag_3_multi_29.0000_len_29126_19A	MR-SNWDC	L	Replication, recombination and repair	[L] Replication, recombination and repair	1
k141_1471537_flag_3_multi_16.9513_len_38017_27A	MR-SNWDC	L	Replication, recombination and repair	[L] Replication, recombination and repair	2
k141_1484709_flag_0_multi_33.0100_len_408283_02A_1	MR-SNWDC	L	Replication, recombination and repair	[L] Replication, recombination and repair	4
k141_1542462_flag_3_multi_12.5169_len_38798_23A	MR-SNWDC	L	Replication, recombination and repair	[L] Replication, recombination and repair	1
k141_1564037_flag_3_multi_7.0013_len_5724_07A	MR-SNWDC	L	Replication, recombination and repair	[L] Replication, recombination and repair	1
k141_1564130_flag_3_multi_10.9952_len_5777_07A	MR-SNWDC	L	Replication, recombination and repair	[L] Replication, recombination and repair	1
k141_1637482_flag_3_multi_85.0000_len_5130_15A	MR-SNWDC	L	Replication, recombination and repair	[L] Replication, recombination and repair	1
k141_1745707_flag_3_multi_14.0005_len_29253_18A	MR-SNWDC	L	Replication, recombination and repair	[L] Replication, recombination and repair	1
k141_1754902_flag_1_multi_7.0000_len_14726_13A	MR-SNWDC	L	Replication, recombination and repair	[L] Replication, recombination and repair	1
k141_1814423_flag_0_multi_8.8746_len_5753_32S	MR-SNWDC	L	Replication, recombination and repair	[L] Replication, recombination and repair	1
k141_1871433_flag_1_multi_9.0000_len_30217_12A	MR-SNWDC	L	Replication, recombination and repair	[L] Replication, recombination and repair	1
k141_1891239_flag_0_multi_119.5429_len_5881_11S	MR-SNWDC	L	Replication, recombination and repair	[L] Replication, recombination and repair	1
k141_1928449_flag_3_multi_9.0014_len_6575_19A	MR-SNWDC	L	Replication, recombination and repair	[L] Replication, recombination and repair	1
k141_1928534_flag_3_multi_16.0025_len_6443_19A	MR-SNWDC	L	Replication, recombination and repair	[L] Replication, recombination and repair	1
k141_195797_flag_0_multi_19.9813_len_44816_30S	MR-SNWDC	L	Replication, recombination and repair	[L] Replication, recombination and repair	5
k141_1992886_flag_1_multi_8.9891_len_5115_12A	MR-SNWDC	L	Replication, recombination and repair	[L] Replication, recombination and repair	1
k141_2042838_flag_1_multi_7.9966_len_38320_02A	MR-SNWDC	L	Replication, recombination and repair	[L] Replication, recombination and repair	5
k141_2047524_flag_3_multi_29.0058_len_5130_09A	MR-SNWDC	L	Replication, recombination and repair	[L] Replication, recombination and repair	1
k141_2049436_flag_3_multi_19.0007_len_29253_16A	MR-SNWDC	L	Replication, recombination and repair	[L] Replication, recombination and repair	1
k141_2069571_flag_3_multi_19.0000_len_43171_01A	MR-SNWDC	L	Replication, recombination and repair	[L] Replication, recombination and repair	3
k141_2209167_flag_3_multi_10.0003_len_37910_13S	MR-SNWDC	L	Replication, recombination and repair	[L] Replication, recombination and repair	2
k141_2220927_flag_3_multi_27.9645_len_33616_08A	MR-SNWDC	L	Replication, recombination and repair	[L] Replication, recombination and repair	4
k141_222462_flag_3_multi_32.0000_len_8835_32S	MR-SNWDC	L	Replication, recombination and repair	[L] Replication, recombination and repair	1
k141_2311523_flag_3_multi_13.9275_len_9146_09S	MR-SNWDC	L	Replication, recombination and repair	[L] Replication, recombination and repair	1
k141_2321143_flag_3_multi_15.0005_len_32764_08A	MR-SNWDC	L	Replication, recombination and repair	[L] Replication, recombination and repair	3
k141_2322005_flag_3_multi_10.0016_len_6510_08A	MR-SNWDC	L	Replication, recombination and repair	[L] Replication, recombination and repair	1
k141_2398642_flag_3_multi_13.0023_len_5908_32S	MR-SNWDC	L	Replication, recombination and repair	[L] Replication, recombination and repair	1
k141_2710718_flag_3_multi_16.0006_len_27104_02A	MR-SNWDC	L	Replication, recombination and repair	[L] Replication, recombination and repair	1
k141_2732014_flag_3_multi_15.0003_len_58149_01A	MR-SNWDC	L	Replication, recombination and repair	[L] Replication, recombination and repair	3
k141_275953_flag_0_multi_59.0000_len_5129_23A	MR-SNWDC	L	Replication, recombination and repair	[L] Replication, recombination and repair	1
k141_287200_flag_0_multi_17.5816_len_104207_05A	MR-SNWDC	L	Replication, recombination and repair	[L] Replication, recombination and repair	4
k141_301121_flag_3_multi_60.7015_len_27509_01A	MR-SNWDC	L	Replication, recombination and repair	[L] Replication, recombination and repair	2
k141_306685_flag_0_multi_7.8292_len_5052_13A	MR-SNWDC	L	Replication, recombination and repair	[L] Replication, recombination and repair	1
k141_313394_flag_0_multi_14.8484_len_6546_14A	MR-SNWDC	L	Replication, recombination and repair	[L] Replication, recombination and repair	2
k141_319830_flag_3_multi_47.0000_len_41744_27A	MR-SNWDC	L	Replication, recombination and repair	[L] Replication, recombination and repair	4
k141_470648_flag_3_multi_13.2521_len_55197_27A	MR-SNWDC	L	Replication, recombination and repair	[L] Replication, recombination and repair	2
k141_494777_flag_3_multi_74.0000_len_62908_26A	MR-SNWDC	L	Replication, recombination and repair	[L] Replication, recombination and repair	1
k141_4964_flag_1_multi_7.1575_len_36935_30S	MR-SNWDC	L	Replication, recombination and repair	[L] Replication, recombination and repair	6
k141_49724_flag_3_multi_14.0000_len_8223_13A	MR-SNWDC	L	Replication, recombination and repair	[L] Replication, recombination and repair	1
k141_1064238_flag_0_multi_12.5914_len_5166_18A	MR-SNWDC	L	Replication, recombination and repair	[L] Replication, recombination and repair	1
k141_649296_flag_1_multi_10.9880_len_18454_08A	MR-SNWDC	L	Replication, recombination and repair	[L] Replication, recombination and repair	3
k141_680577_flag_0_multi_54.3266_len_95587_fragment_1_15S_1	MR-SNWDC	L	Replication, recombination and repair	[L] Replication, recombination and repair	1
k141_7180_flag_0_multi_12.3972_len_31319_09S	MR-SNWDC	L	Replication, recombination and repair	[L] Replication, recombination and repair	1
k141_1180441_flag_0_multi_28.5602_len_55582_26A	MR-SNWDC	L	Replication, recombination and repair	[L] Replication, recombination and repair	3
k141_761865_flag_3_multi_27.0000_len_27569_25A	MR-SNWDC	L	Replication, recombination and repair	[L] Replication, recombination and repair	1
k141_779143_flag_3_multi_27.4955_len_35614_31A	MR-SNWDC	L	Replication, recombination and repair	[L] Replication, recombination and repair	2
k141_888150_flag_1_multi_17.9835_len_62989_21A	MR-SNWDC	L	Replication, recombination and repair	[L] Replication, recombination and repair	3
k141_952302_flag_0_multi_26.5692_len_43953_14S	MR-SNWDC	L	Replication, recombination and repair	[L] Replication, recombination and repair	3
k141_1353588_flag_3_multi_18.0003_len_62988_22A	MR-SNWDC	L	Replication, recombination and repair	[L] Replication, recombination and repair	3
k141_1396877_flag_0_multi_38.0000_len_7845_28A	MR-SNWDC	L	Replication, recombination and repair	[L] Replication, recombination and repair	1
k141_1543436_flag_3_multi_13.0008_len_16963_23A	MR-SNWDC	L	Replication, recombination and repair	[L] Replication, recombination and repair	2
k141_1586202_flag_0_multi_18.0000_len_5571_24A	MR-SNWDC	L	Replication, recombination and repair	[L] Replication, recombination and repair	1
k141_1647532_flag_0_multi_39.3075_len_43953_08S	MR-SNWDC	L	Replication, recombination and repair	[L] Replication, recombination and repair	3
k141_299212_flag_1_multi_20.9932_len_45556_03S	MR-SNWDC	L	Replication, recombination and repair	[L] Replication, recombination and repair	2
k141_1965448_flag_3_multi_14.0004_len_39743_19S	MR-SNWDC	L	Replication, recombination and repair	[L] Replication, recombination and repair	2
k141_2311837_flag_3_multi_9.0014_len_6474_09S	MR-SNWDC	L	Replication, recombination and repair	[L] Replication, recombination and repair	1
k141_2431_flag_3_multi_21.1812_len_38234_03S	MR-SNWDC	L	Replication, recombination and repair	[L] Replication, recombination and repair	3
k141_1239739_flag_3_multi_11.9856_len_124127_26A	MR-SNWDC	L	Replication, recombination and repair	[L] Replication, recombination and repair	9
k141_2732027_flag_3_multi_26.0007_len_35877_01A	MR-SNWDC	L	Replication, recombination and repair	[L] Replication, recombination and repair	3
k141_526293_flag_3_multi_304.8012_len_33810_26A	MR-SNWDC	L	Replication, recombination and repair	[L] Replication, recombination and repair	3
k141_1487666_flag_3_multi_86.6378_len_53518_01S	MR-SNWDC	L	Replication, recombination and repair	[L] Replication, recombination and repair	2
k141_221344_flag_0_multi_17.0000_len_6270_08A	MR-SNWDC	L	Replication, recombination and repair	[L] Replication, recombination and repair	1
k141_1037909_flag_0_multi_128.7605_len_63200_27A	MR-SNWDC	L	Replication, recombination and repair	[L] Replication, recombination and repair	3
k141_1052334_flag_1_multi_23.0000_len_37323_03S	MR-SNWDC	L	Replication, recombination and repair	[L] Replication, recombination and repair	4
k141_1566533_flag_1_multi_5.8875_len_5671_13A	MR-SNWDC	L	Replication, recombination and repair	[L] Replication, recombination and repair	1
k141_1158899_flag_1_multi_56.0000_len_53318_21S	MR-SNWDC	L	Replication, recombination and repair	[L] Replication, recombination and repair	2
k141_1705931_flag_3_multi_27.9894_len_53383_07S	MR-SNWDC	L	Replication, recombination and repair	[L] Replication, recombination and repair	3
k141_1260088_flag_0_multi_152.3864_len_33429_09S	MR-SNWDC	L	Replication, recombination and repair	[L] Replication, recombination and repair	2
k141_1353642_flag_3_multi_31.0007_len_46246_22A	MR-SNWDC	L	Replication, recombination and repair	[L] Replication, recombination and repair	3
k141_135711_flag_0_multi_7.0389_len_6030_21S	MR-SNWDC	L	Replication, recombination and repair	[L] Replication, recombination and repair	1
k141_1430383_flag_3_multi_16.9592_len_16963_28A	MR-SNWDC	L	Replication, recombination and repair	[L] Replication, recombination and repair	2
k141_1430369_flag_3_multi_5.9355_len_6494_28A	MR-SNWDC	L	Replication, recombination and repair	[L] Replication, recombination and repair	1
k141_1468791_flag_1_multi_41.0000_len_30498_02S	MR-SNWDC	L	Replication, recombination and repair	[L] Replication, recombination and repair	1
k141_1485709_flag_0_multi_16.0000_len_31604_21S	MR-SNWDC	L	Replication, recombination and repair	[L] Replication, recombination and repair	2
k141_2321170_flag_3_multi_15.0002_len_63202_08A	MR-SNWDC	L	Replication, recombination and repair	[L] Replication, recombination and repair	3
k141_285208_flag_3_multi_23.0000_len_36012_18S	MR-SNWDC	L	Replication, recombination and repair	[L] Replication, recombination and repair	1
k141_2009881_flag_3_multi_12.0003_len_40069_20S	MR-SNWDC	L	Replication, recombination and repair	[L] Replication, recombination and repair	4
k141_438803_flag_3_multi_10.6518_len_6009_30A	MR-SNWDC	L	Replication, recombination and repair	[L] Replication, recombination and repair	1
k141_2049065_flag_3_multi_23.0046_len_5149_16A	MR-SNWDC	L	Replication, recombination and repair	[L] Replication, recombination and repair	1
k141_2049353_flag_3_multi_18.0029_len_6308_16A	MR-SNWDC	L	Replication, recombination and repair	[L] Replication, recombination and repair	1
k141_215374_flag_3_multi_12.0831_len_38396_32S	MR-SNWDC	L	Replication, recombination and repair	[L] Replication, recombination and repair	3
k141_2398066_flag_3_multi_6.9783_len_5912_32S	MR-SNWDC	L	Replication, recombination and repair	[L] Replication, recombination and repair	1
k141_2440475_flag_3_multi_10.0003_len_29253_21S	MR-SNWDC	L	Replication, recombination and repair	[L] Replication, recombination and repair	1
k141_773630_flag_3_multi_51.0000_len_7540_09A	MR-SNWDC	L	Replication, recombination and repair	[L] Replication, recombination and repair	1
k141_2732105_flag_3_multi_12.0004_len_31352_01A	MR-SNWDC	L	Replication, recombination and repair	[L] Replication, recombination and repair	2
k141_1928425_flag_3_multi_24.0036_len_6844_19A	MR-SNWDC	L	Replication, recombination and repair	[L] Replication, recombination and repair	1
k141_2018654_flag_3_multi_26.9099_len_6189_13A	MR-SNWDC	L	Replication, recombination and repair	[L] Replication, recombination and repair	1
k141_460441_flag_3_multi_19.9901_len_56256_27A	MR-SNWDC	L	Replication, recombination and repair	[L] Replication, recombination and repair	3
k141_463673_flag_3_multi_20.5186_len_5008_19A	MR-SNWDC	L	Replication, recombination and repair	[L] Replication, recombination and repair	2
k141_1471533_flag_3_multi_10.0002_len_43171_27A	MR-SNWDC	L	Replication, recombination and repair	[L] Replication, recombination and repair	3
k141_1053501_flag_3_multi_26.0016_len_15943_31A	MR-SNWDC	L	Replication, recombination and repair	[L] Replication, recombination and repair	2
k141_1060311_flag_0_multi_11.0000_len_51160_23A	MR-SNWDC	L	Replication, recombination and repair	[L] Replication, recombination and repair	3
k141_66901_flag_3_multi_57.0000_len_28461_02S	MR-SNWDC	L	Replication, recombination and repair	[L] Replication, recombination and repair	2
k141_1125503_flag_3_multi_24.9477_len_51223_17A	MR-SNWDC	L	Replication, recombination and repair	[L] Replication, recombination and repair	3
k141_1140292_flag_1_multi_59.6641_len_14855_02A	MR-SNWDC	L	Replication, recombination and repair	[L] Replication, recombination and repair	1
k141_690722_flag_0_multi_11.0000_len_9136_32S	MR-SNWDC	L	Replication, recombination and repair	[L] Replication, recombination and repair	1
k141_1629635_flag_3_multi_607.0000_len_29476_24A	MR-SNWDC	L	Replication, recombination and repair	[L] Replication, recombination and repair	1
k141_1216661_flag_3_multi_71.0019_len_37045_29A	MR-SNWDC	L	Replication, recombination and repair	[L] Replication, recombination and repair	4
k141_1227036_flag_0_multi_13.1555_len_111961_05A	MR-SNWDC	L	Replication, recombination and repair	[L] Replication, recombination and repair	5
k141_1234830_flag_3_multi_34.0000_len_7298_28A	MR-SNWDC	L	Replication, recombination and repair	[L] Replication, recombination and repair	1
k141_1238957_flag_0_multi_10.0000_len_5132_13A	MR-SNWDC	L	Replication, recombination and repair	[L] Replication, recombination and repair	1
k141_1871113_flag_3_multi_41.0000_len_15943_02A	MR-SNWDC	L	Replication, recombination and repair	[L] Replication, recombination and repair	3
k141_1297795_flag_3_multi_85.0000_len_6201_13S	MR-SNWDC	L	Replication, recombination and repair	[L] Replication, recombination and repair	1
k141_1307150_flag_3_multi_109.0000_len_53578_03S	MR-SNWDC	L	Replication, recombination and repair	[L] Replication, recombination and repair	2
k141_962672_flag_0_multi_8.8117_len_19612_08A	MR-SNWDC	L	Replication, recombination and repair	[L] Replication, recombination and repair	2
k141_96802_flag_3_multi_137.0000_len_38955_31A	MR-SNWDC	L	Replication, recombination and repair	[L] Replication, recombination and repair	1
k141_970880_flag_0_multi_43.9427_len_33160_30A	MR-SNWDC	L	Replication, recombination and repair	[L] Replication, recombination and repair	1
k141_1332791_flag_3_multi_61.0000_len_77071_02S	MR-SNWDC	L	Replication, recombination and repair	[L] Replication, recombination and repair	6
k141_981008_flag_3_multi_18.9931_len_57528_01A	MR-SNWDC	L	Replication, recombination and repair	[L] Replication, recombination and repair	2
k141_1471520_flag_3_multi_9.0002_len_40958_27A	MR-SNWDC	L	Replication, recombination and repair	[L] Replication, recombination and repair	1
k141_1471538_flag_3_multi_21.0003_len_76872_27A	MR-SNWDC	L	Replication, recombination and repair	[L] Replication, recombination and repair	4
k141_2310950_flag_3_multi_26.1326_len_38481_09S	MR-SNWDC	L	Replication, recombination and repair	[L] Replication, recombination and repair	1
k141_66452_flag_0_multi_63.5980_len_36566_27A	MR-SNWDC	L	Replication, recombination and repair	[L] Replication, recombination and repair	5
k141_1578099_flag_3_multi_32.7477_len_16386_21A	MR-SNWDC	L	Replication, recombination and repair	[L] Replication, recombination and repair	1
k141_113466_flag_0_multi_43.0401_len_5272_16S	MR-SNWDC	L	Replication, recombination and repair	[L] Replication, recombination and repair	1
k141_1628073_flag_0_multi_23.3084_len_6763_23S	MR-SNWDC	L	Replication, recombination and repair	[L] Replication, recombination and repair	1
k141_1633336_flag_3_multi_59.0000_len_41887_08A	MR-SNWDC	L	Replication, recombination and repair	[L] Replication, recombination and repair	3
k141_1644632_flag_0_multi_11.5207_len_64780_08A	MR-SNWDC	L	Replication, recombination and repair	[L] Replication, recombination and repair	4
k141_2444658_flag_3_multi_10.0014_len_7535_10A	MR-SNWDC	L	Replication, recombination and repair	[L] Replication, recombination and repair	1
k141_1734302_flag_3_multi_23.0007_len_31606_03S	MR-SNWDC	L	Replication, recombination and repair	[L] Replication, recombination and repair	3
k141_1752084_flag_0_multi_14.2751_len_6360_15A	MR-SNWDC	L	Replication, recombination and repair	[L] Replication, recombination and repair	1
k141_1852894_flag_3_multi_15.0000_len_6116_16A	MR-SNWDC	L	Replication, recombination and repair	[L] Replication, recombination and repair	1
k141_1278438_flag_3_multi_26.0009_len_29253_17A	MR-SNWDC	L	Replication, recombination and repair	[L] Replication, recombination and repair	1
k141_371471_flag_3_multi_47.0000_len_5129_28S	MR-SNWDC	L	Replication, recombination and repair	[L] Replication, recombination and repair	1
k141_1991523_flag_0_multi_120.9331_len_39826_02A	MR-SNWDC	L	Replication, recombination and repair	[L] Replication, recombination and repair	1
k141_2048997_flag_3_multi_10.0003_len_39075_16A	MR-SNWDC	L	Replication, recombination and repair	[L] Replication, recombination and repair	3
k141_2049249_flag_3_multi_8.0013_len_6244_09A	MR-SNWDC	L	Replication, recombination and repair	[L] Replication, recombination and repair	1
k141_481957_flag_3_multi_20.0000_len_35424_02S	MR-SNWDC	L	Replication, recombination and repair	[L] Replication, recombination and repair	2
k141_2125563_flag_3_multi_149.4556_len_6179_28S	MR-SNWDC	L	Replication, recombination and repair	[L] Replication, recombination and repair	1
k141_620137_flag_3_multi_71.0000_len_41887_10A	MR-SNWDC	L	Replication, recombination and repair	[L] Replication, recombination and repair	3
k141_641431_flag_3_multi_254.0000_len_102698_05S	MR-SNWDC	L	Replication, recombination and repair	[L] Replication, recombination and repair	1
k141_2311014_flag_3_multi_14.0022_len_6518_09S	MR-SNWDC	L	Replication, recombination and repair	[L] Replication, recombination and repair	2
k141_2316077_flag_3_multi_24.6391_len_54623_21S	MR-SNWDC	L	Replication, recombination and repair	[L] Replication, recombination and repair	2
k141_2418737_flag_3_multi_16.0004_len_40994_23S	MR-SNWDC	L	Replication, recombination and repair	[L] Replication, recombination and repair	4
k141_2440485_flag_3_multi_20.0007_len_29134_21S	MR-SNWDC	L	Replication, recombination and repair	[L] Replication, recombination and repair	1
k141_2444015_flag_3_multi_20.9931_len_61922_10A	MR-SNWDC	L	Replication, recombination and repair	[L] Replication, recombination and repair	4
k141_390191_flag_3_multi_143.0000_len_62241_26A	MR-SNWDC	L	Replication, recombination and repair	[L] Replication, recombination and repair	3
k141_1217038_flag_3_multi_11.0017_len_6548_29A	MR-SNWDC	L	Replication, recombination and repair	[L] Replication, recombination and repair	1
k141_277151_flag_0_multi_40.9514_len_36376_27A	MR-SNWDC	L	Replication, recombination and repair	[L] Replication, recombination and repair	2
k141_293349_flag_3_multi_49.0000_len_38606_03S	MR-SNWDC	L	Replication, recombination and repair	[L] Replication, recombination and repair	4
k141_949484_flag_1_multi_11.9538_len_50076_01A	MR-SNWDC	L	Replication, recombination and repair	[L] Replication, recombination and repair	11
k141_313894_flag_0_multi_16.8750_len_33429_31S	MR-SNWDC	L	Replication, recombination and repair	[L] Replication, recombination and repair	2
k141_32471_flag_0_multi_35.3138_len_13950_06S	MR-SNWDC	L	Replication, recombination and repair	[L] Replication, recombination and repair	1
k141_1353667_flag_3_multi_7.0012_len_5751_22A	MR-SNWDC	L	Replication, recombination and repair	[L] Replication, recombination and repair	1
k141_1365402_flag_3_multi_108.0000_len_38091_08A	MR-SNWDC	L	Replication, recombination and repair	[L] Replication, recombination and repair	4
k141_396882_flag_1_multi_25.9833_len_32763_12A	MR-SNWDC	L	Replication, recombination and repair	[L] Replication, recombination and repair	3
k141_1382676_flag_3_multi_3.0970_len_5048_16A	MR-SNWDC	L	Replication, recombination and repair	[L] Replication, recombination and repair	1
k141_443412_flag_0_multi_10.9246_len_5973_02S	MR-SNWDC	L	Replication, recombination and repair	[L] Replication, recombination and repair	3
k141_508953_flag_3_multi_126.0000_len_5098_07S	MR-SNWDC	L	Replication, recombination and repair	[L] Replication, recombination and repair	1
k141_1354314_flag_3_multi_8.0016_len_5128_22A	MR-SNWDC	L	Replication, recombination and repair	[L] Replication, recombination and repair	1
k141_696194_flag_0_multi_19.0000_len_33801_08A	MR-SNWDC	L	Replication, recombination and repair	[L] Replication, recombination and repair	3
k141_1668245_flag_3_multi_94.5871_len_5150_19A	MR-SNWDC	L	Replication, recombination and repair	[L] Replication, recombination and repair	1
k141_2210103_flag_0_multi_14.8778_len_55469_21S	MR-SNWDC	L	Replication, recombination and repair	[L] Replication, recombination and repair	2
k141_814_flag_3_multi_37.0000_len_42640_13A	MR-SNWDC	L	Replication, recombination and repair	[L] Replication, recombination and repair	2
k141_1745834_flag_3_multi_8.0014_len_5947_18A	MR-SNWDC	L	Replication, recombination and repair	[L] Replication, recombination and repair	1
k141_1239745_flag_3_multi_24.0007_len_33871_26A	MR-SNWDC	L	Replication, recombination and repair	[L] Replication, recombination and repair	2
k141_941823_flag_0_multi_27.2388_len_111323_26A	MR-SNWDC	L	Replication, recombination and repair	[L] Replication, recombination and repair	8
k141_388919_flag_3_multi_35.0000_len_157744_13S	MR-SNWDC	L	Replication, recombination and repair	[L] Replication, recombination and repair	9
k141_1053502_flag_3_multi_12.0019_len_6308_31A	MR-SNWDC	L	Replication, recombination and repair	[L] Replication, recombination and repair	1
k141_2049220_flag_3_multi_9.0016_len_5778_09A	MR-SNWDC	L	Replication, recombination and repair	[L] Replication, recombination and repair	1
k141_2153623_flag_3_multi_16.0031_len_5280_21A	MR-SNWDC	L	Replication, recombination and repair	[L] Replication, recombination and repair	1
k141_1692510_flag_3_multi_9.0015_len_6272_24A	MR-SNWDC	L	Replication, recombination and repair	[L] Replication, recombination and repair	1
k141_106540_flag_0_multi_19.0061_len_6847_19A	MR-SNWDC	L	Replication, recombination and repair	[L] Replication, recombination and repair	1
k141_157524_flag_0_multi_46.7978_len_32296_26A	MR-SNWDC	L	Replication, recombination and repair	[L] Replication, recombination and repair	1
k141_182775_flag_0_multi_95.0000_len_7405_31S	MR-SNWDC	L	Replication, recombination and repair	[L] Replication, recombination and repair	1
k141_816004_flag_0_multi_7.2371_len_5877_21S	MR-SNWDC	L	Replication, recombination and repair	[L] Replication, recombination and repair	1
k141_2054323_flag_0_multi_18.3074_len_43953_18S	MR-SNWDC	L	Replication, recombination and repair	[L] Replication, recombination and repair	3
k141_1745698_flag_3_multi_7.0006_len_11826_18A	MR-SNWDC	L	Replication, recombination and repair	[L] Replication, recombination and repair	1
k141_481693_flag_3_multi_20.0000_len_31335_08S	MR-SNWDC	L	Replication, recombination and repair	[L] Replication, recombination and repair	2
k141_2087400_flag_1_multi_12.0000_len_7695_08A	MR-SNWDC	L	Replication, recombination and repair	[L] Replication, recombination and repair	1
k141_627162_flag_0_multi_19.3482_len_129893_26A	MR-SNWDC	L	Replication, recombination and repair	[L] Replication, recombination and repair	7
k141_272709_flag_3_multi_11.8177_len_62446_26A	MR-SNWDC	L	Replication, recombination and repair	[L] Replication, recombination and repair	2
k141_1565486_flag_0_multi_10.0000_len_51457_08A	MR-SNWDC	L	Replication, recombination and repair	[L] Replication, recombination and repair	3
k141_232659_flag_0_multi_12.0000_len_32306_13A	MR-SNWDC	L	Replication, recombination and repair	[L] Replication, recombination and repair	1
k141_2386395_flag_3_multi_14.0004_len_32757_24S	MR-SNWDC	L	Replication, recombination and repair	[L] Replication, recombination and repair	4
k141_818753_flag_1_multi_9.0000_len_6195_19A	MR-SNWDC	L	Replication, recombination and repair	[L] Replication, recombination and repair	1
k141_2731997_flag_3_multi_34.0013_len_27104_01A	MR-SNWDC	L	Replication, recombination and repair	[L] Replication, recombination and repair	1
k141_898713_flag_0_multi_28.1003_len_43953_17S	MR-SNWDC	L	Replication, recombination and repair	[L] Replication, recombination and repair	3
k141_1199977_flag_3_multi_24.6272_len_58375_26A	MR-SNWDC	L	Replication, recombination and repair	[L] Replication, recombination and repair	4
k141_2710916_flag_3_multi_21.0008_len_27521_02A	MR-SNWDC	L	Replication, recombination and repair	[L] Replication, recombination and repair	2
k141_201532_flag_0_multi_35.7681_len_29125_10A	MR-SNWDC	L	Replication, recombination and repair	[L] Replication, recombination and repair	1
k141_14005_flag_3_multi_29.9652_len_36860_26A	MR-SNWDC	L	Replication, recombination and repair	[L] Replication, recombination and repair	5
k141_1239792_flag_3_multi_14.0003_len_40958_26A	MR-SNWDC	L	Replication, recombination and repair	[L] Replication, recombination and repair	1
k141_918825_flag_1_multi_14.0000_len_68543_28A	MR-SNWDC	L	Replication, recombination and repair	[L] Replication, recombination and repair	3
k141_2049221_flag_3_multi_9.0003_len_32764_16A	MR-SNWDC	L	Replication, recombination and repair	[L] Replication, recombination and repair	3
k141_808607_flag_0_multi_24.0000_len_47910_23A	MR-SNWDC	L	Replication, recombination and repair	[L] Replication, recombination and repair	2
k141_1035114_flag_3_multi_96.0000_len_111986_15S	MR-SNWDC	M	Cell wall/membrane/envelope biogenesis	[M] Cell wall/membrane/envelope biogenesis	2
k141_439661_flag_3_multi_18.0000_len_61922_08A	MR-SNWDC	M	Cell wall/membrane/envelope biogenesis	[M] Cell wall/membrane/envelope biogenesis	3
k141_1471524_flag_3_multi_8.0002_len_51160_27A	MR-SNWDC	M	Cell wall/membrane/envelope biogenesis	[M] Cell wall/membrane/envelope biogenesis	2
k141_1546869_flag_3_multi_137.9207_len_38276_01A	MR-SNWDC	M	Cell wall/membrane/envelope biogenesis	[M] Cell wall/membrane/envelope biogenesis	2
k141_1239732_flag_3_multi_14.0004_len_35877_26A	MR-SNWDC	M	Cell wall/membrane/envelope biogenesis	[M] Cell wall/membrane/envelope biogenesis	1
k141_1920983_flag_3_multi_30.0000_len_41887_13A	MR-SNWDC	M	Cell wall/membrane/envelope biogenesis	[M] Cell wall/membrane/envelope biogenesis	1
k141_1965454_flag_3_multi_18.0003_len_53518_19S	MR-SNWDC	M	Cell wall/membrane/envelope biogenesis	[M] Cell wall/membrane/envelope biogenesis	1
k141_2710817_flag_3_multi_45.0015_len_29950_02A	MR-SNWDC	M	Cell wall/membrane/envelope biogenesis	[M] Cell wall/membrane/envelope biogenesis	1
k141_1468309_flag_0_multi_15.0000_len_56483_27A	MR-SNWDC	M	Cell wall/membrane/envelope biogenesis	[M] Cell wall/membrane/envelope biogenesis	3
k141_1565132_flag_0_multi_139.3520_len_33174_19S	MR-SNWDC	M	Cell wall/membrane/envelope biogenesis	[M] Cell wall/membrane/envelope biogenesis	2
k141_337856_flag_3_multi_30.0000_len_63505_32A	MR-SNWDC	M	Cell wall/membrane/envelope biogenesis	[M] Cell wall/membrane/envelope biogenesis	2
k141_1429416_flag_1_multi_11.0000_len_36582_27A	MR-SNWDC	M	Cell wall/membrane/envelope biogenesis	[M] Cell wall/membrane/envelope biogenesis	1
k141_1147881_flag_3_multi_47.0000_len_86830_01A	MR-SNWDC	M	Cell wall/membrane/envelope biogenesis	[M] Cell wall/membrane/envelope biogenesis	1
k141_1978214_flag_3_multi_10.0008_len_12525_22S	MR-SNWDC	M	Cell wall/membrane/envelope biogenesis	[M] Cell wall/membrane/envelope biogenesis	1
k141_2013049_flag_0_multi_27.1398_len_16698_02A	MR-SNWDC	M	Cell wall/membrane/envelope biogenesis	[M] Cell wall/membrane/envelope biogenesis	2
k141_2228952_flag_3_multi_78.3700_len_53695_04S	MR-SNWDC	M	Cell wall/membrane/envelope biogenesis	[M] Cell wall/membrane/envelope biogenesis	1
k141_1556963_flag_3_multi_17.0005_len_34886_02S	MR-SNWDC	M	Cell wall/membrane/envelope biogenesis	[M] Cell wall/membrane/envelope biogenesis	1
k141_2310602_flag_3_multi_10.0008_len_12525_09S	MR-SNWDC	M	Cell wall/membrane/envelope biogenesis	[M] Cell wall/membrane/envelope biogenesis	1
k141_2397943_flag_3_multi_64.9690_len_43593_32S	MR-SNWDC	M	Cell wall/membrane/envelope biogenesis	[M] Cell wall/membrane/envelope biogenesis	1
k141_1717423_flag_3_multi_42.8962_len_63565_03A	MR-SNWDC	M	Cell wall/membrane/envelope biogenesis	[M] Cell wall/membrane/envelope biogenesis	2
k141_2153174_flag_3_multi_19.0004_len_46246_21A	MR-SNWDC	M	Cell wall/membrane/envelope biogenesis	[M] Cell wall/membrane/envelope biogenesis	1
k141_705112_flag_3_multi_110.0000_len_63387_31A	MR-SNWDC	M	Cell wall/membrane/envelope biogenesis	[M] Cell wall/membrane/envelope biogenesis	2
k141_1239746_flag_3_multi_22.9765_len_40285_26A	MR-SNWDC	M	Cell wall/membrane/envelope biogenesis	[M] Cell wall/membrane/envelope biogenesis	2
k141_913152_flag_1_multi_9.9985_len_40113_04A	MR-SNWDC	M	Cell wall/membrane/envelope biogenesis	[M] Cell wall/membrane/envelope biogenesis	3
k141_981008_flag_3_multi_18.9931_len_57528_01A	MR-SNWDC	M	Cell wall/membrane/envelope biogenesis	[M] Cell wall/membrane/envelope biogenesis	1
k141_987645_flag_0_multi_11.3009_len_35880_26A	MR-SNWDC	M	Cell wall/membrane/envelope biogenesis	[M] Cell wall/membrane/envelope biogenesis	1
k141_1498986_flag_0_multi_8.2633_len_13203_18A	MR-SNWDC	M	Cell wall/membrane/envelope biogenesis	[M] Cell wall/membrane/envelope biogenesis	1
k141_2221852_flag_3_multi_10.9818_len_47910_12A	MR-SNWDC	M	Cell wall/membrane/envelope biogenesis	[M] Cell wall/membrane/envelope biogenesis	2
k141_2732027_flag_3_multi_26.0007_len_35877_01A	MR-SNWDC	M	Cell wall/membrane/envelope biogenesis	[M] Cell wall/membrane/envelope biogenesis	1
k141_409277_flag_3_multi_39.9899_len_85036_03S	MR-SNWDC	M	Cell wall/membrane/envelope biogenesis	[M] Cell wall/membrane/envelope biogenesis	1
k141_627162_flag_0_multi_19.3482_len_129893_26A	MR-SNWDC	M	Cell wall/membrane/envelope biogenesis	[M] Cell wall/membrane/envelope biogenesis	6
k141_2444015_flag_3_multi_20.9931_len_61922_10A	MR-SNWDC	M	Cell wall/membrane/envelope biogenesis	[M] Cell wall/membrane/envelope biogenesis	3
k141_1197442_flag_0_multi_56.9533_len_52954_13A	MR-SNWDC	M	Cell wall/membrane/envelope biogenesis	[M] Cell wall/membrane/envelope biogenesis	2
k141_2497045_flag_3_multi_20.0004_len_53323_08S	MR-SNWDC	M	Cell wall/membrane/envelope biogenesis	[M] Cell wall/membrane/envelope biogenesis	1
k141_1199977_flag_3_multi_24.6272_len_58375_26A	MR-SNWDC	M	Cell wall/membrane/envelope biogenesis	[M] Cell wall/membrane/envelope biogenesis	1
k141_1344385_flag_0_multi_12.9923_len_37345_21S	MR-SNWDC	M	Cell wall/membrane/envelope biogenesis	[M] Cell wall/membrane/envelope biogenesis	1
k141_978362_flag_3_multi_45.0000_len_161962_02S	MR-SNWDC	M	Cell wall/membrane/envelope biogenesis	[M] Cell wall/membrane/envelope biogenesis	5
k141_1493401_flag_3_multi_16.0000_len_67119_12A	MR-SNWDC	M	Cell wall/membrane/envelope biogenesis	[M] Cell wall/membrane/envelope biogenesis	1
k141_1542462_flag_3_multi_12.5169_len_38798_23A	MR-SNWDC	M	Cell wall/membrane/envelope biogenesis	[M] Cell wall/membrane/envelope biogenesis	1
k141_1543436_flag_3_multi_13.0008_len_16963_23A	MR-SNWDC	M	Cell wall/membrane/envelope biogenesis	[M] Cell wall/membrane/envelope biogenesis	1
k141_1216661_flag_3_multi_71.0019_len_37045_29A	MR-SNWDC	M	Cell wall/membrane/envelope biogenesis	[M] Cell wall/membrane/envelope biogenesis	1
k141_2321170_flag_3_multi_15.0002_len_63202_08A	MR-SNWDC	M	Cell wall/membrane/envelope biogenesis	[M] Cell wall/membrane/envelope biogenesis	2
k141_1037909_flag_0_multi_128.7605_len_63200_27A	MR-SNWDC	M	Cell wall/membrane/envelope biogenesis	[M] Cell wall/membrane/envelope biogenesis	2
k141_106451_flag_1_multi_17.9948_len_138327_30A	MR-SNWDC	M	Cell wall/membrane/envelope biogenesis	[M] Cell wall/membrane/envelope biogenesis	8
k141_1239730_flag_3_multi_9.0003_len_31294_26A	MR-SNWDC	M	Cell wall/membrane/envelope biogenesis	[M] Cell wall/membrane/envelope biogenesis	1
k141_952302_flag_0_multi_26.5692_len_43953_14S	MR-SNWDC	M	Cell wall/membrane/envelope biogenesis	[M] Cell wall/membrane/envelope biogenesis	1
k141_1365402_flag_3_multi_108.0000_len_38091_08A	MR-SNWDC	M	Cell wall/membrane/envelope biogenesis	[M] Cell wall/membrane/envelope biogenesis	2
k141_1445671_flag_0_multi_21.7779_len_20627_27A	MR-SNWDC	M	Cell wall/membrane/envelope biogenesis	[M] Cell wall/membrane/envelope biogenesis	1
k141_1471538_flag_3_multi_21.0003_len_76872_27A	MR-SNWDC	M	Cell wall/membrane/envelope biogenesis	[M] Cell wall/membrane/envelope biogenesis	1
k141_1820743_flag_0_multi_71.7866_len_16456_32S	MR-SNWDC	M	Cell wall/membrane/envelope biogenesis	[M] Cell wall/membrane/envelope biogenesis	2
k141_1974302_flag_0_multi_283.1733_len_46007_20S_1	MR-SNWDC	M	Cell wall/membrane/envelope biogenesis	[M] Cell wall/membrane/envelope biogenesis	1
k141_2048997_flag_3_multi_10.0003_len_39075_16A	MR-SNWDC	M	Cell wall/membrane/envelope biogenesis	[M] Cell wall/membrane/envelope biogenesis	1
k141_2209167_flag_3_multi_10.0003_len_37910_13S	MR-SNWDC	M	Cell wall/membrane/envelope biogenesis	[M] Cell wall/membrane/envelope biogenesis	1
k141_2398743_flag_3_multi_68.0020_len_33837_32S	MR-SNWDC	M	Cell wall/membrane/envelope biogenesis	[M] Cell wall/membrane/envelope biogenesis	1
k141_2445990_flag_3_multi_19.0005_len_42016_11S	MR-SNWDC	M	Cell wall/membrane/envelope biogenesis	[M] Cell wall/membrane/envelope biogenesis	5
k141_299212_flag_1_multi_20.9932_len_45556_03S	MR-SNWDC	M	Cell wall/membrane/envelope biogenesis	[M] Cell wall/membrane/envelope biogenesis	1
k141_313894_flag_0_multi_16.8750_len_33429_31S	MR-SNWDC	M	Cell wall/membrane/envelope biogenesis	[M] Cell wall/membrane/envelope biogenesis	2
k141_396882_flag_1_multi_25.9833_len_32763_12A	MR-SNWDC	M	Cell wall/membrane/envelope biogenesis	[M] Cell wall/membrane/envelope biogenesis	1
k141_470648_flag_3_multi_13.2521_len_55197_27A	MR-SNWDC	M	Cell wall/membrane/envelope biogenesis	[M] Cell wall/membrane/envelope biogenesis	1
k141_506398_flag_3_multi_33.0000_len_62800_24A	MR-SNWDC	M	Cell wall/membrane/envelope biogenesis	[M] Cell wall/membrane/envelope biogenesis	3
k141_620137_flag_3_multi_71.0000_len_41887_10A	MR-SNWDC	M	Cell wall/membrane/envelope biogenesis	[M] Cell wall/membrane/envelope biogenesis	1
k141_1052334_flag_1_multi_23.0000_len_37323_03S	MR-SNWDC	M	Cell wall/membrane/envelope biogenesis	[M] Cell wall/membrane/envelope biogenesis	1
k141_641431_flag_3_multi_254.0000_len_102698_05S	MR-SNWDC	M	Cell wall/membrane/envelope biogenesis	[M] Cell wall/membrane/envelope biogenesis	2
k141_680577_flag_0_multi_54.3266_len_95587_fragment_1_15S_1	MR-SNWDC	M	Cell wall/membrane/envelope biogenesis	[M] Cell wall/membrane/envelope biogenesis	1
k141_732381_flag_0_multi_26.6552_len_111961_26A	MR-SNWDC	M	Cell wall/membrane/envelope biogenesis	[M] Cell wall/membrane/envelope biogenesis	4
k141_11811_flag_3_multi_36.9793_len_38606_04S	MR-SNWDC	M	Cell wall/membrane/envelope biogenesis	[M] Cell wall/membrane/envelope biogenesis	2
k141_1197019_flag_3_multi_15.0005_len_31237_30A	MR-SNWDC	M	Cell wall/membrane/envelope biogenesis	[M] Cell wall/membrane/envelope biogenesis	1
k141_121949_flag_0_multi_10.9278_len_68431_06A_1	MR-SNWDC	M	Cell wall/membrane/envelope biogenesis	[M] Cell wall/membrane/envelope biogenesis	1
k141_913858_flag_3_multi_363.0000_len_53578_02S	MR-SNWDC	M	Cell wall/membrane/envelope biogenesis	[M] Cell wall/membrane/envelope biogenesis	1
k141_918825_flag_1_multi_14.0000_len_68543_28A	MR-SNWDC	M	Cell wall/membrane/envelope biogenesis	[M] Cell wall/membrane/envelope biogenesis	1
k141_931875_flag_0_multi_31.9070_len_38234_02S	MR-SNWDC	M	Cell wall/membrane/envelope biogenesis	[M] Cell wall/membrane/envelope biogenesis	1
k141_941823_flag_0_multi_27.2388_len_111323_26A	MR-SNWDC	M	Cell wall/membrane/envelope biogenesis	[M] Cell wall/membrane/envelope biogenesis	3
k141_1471537_flag_3_multi_16.9513_len_38017_27A	MR-SNWDC	M	Cell wall/membrane/envelope biogenesis	[M] Cell wall/membrane/envelope biogenesis	1
k141_1556966_flag_3_multi_18.9931_len_55414_02S	MR-SNWDC	M	Cell wall/membrane/envelope biogenesis	[M] Cell wall/membrane/envelope biogenesis	2
k141_1613701_flag_0_multi_18.8923_len_33428_27S	MR-SNWDC	M	Cell wall/membrane/envelope biogenesis	[M] Cell wall/membrane/envelope biogenesis	2
k141_1629635_flag_3_multi_607.0000_len_29476_24A	MR-SNWDC	M	Cell wall/membrane/envelope biogenesis	[M] Cell wall/membrane/envelope biogenesis	1
k141_1725362_flag_1_multi_30.9915_len_63335_20A	MR-SNWDC	M	Cell wall/membrane/envelope biogenesis	[M] Cell wall/membrane/envelope biogenesis	2
k141_1991523_flag_0_multi_120.9331_len_39826_02A	MR-SNWDC	M	Cell wall/membrane/envelope biogenesis	[M] Cell wall/membrane/envelope biogenesis	5
k141_2049001_flag_3_multi_14.8351_len_47910_16A	MR-SNWDC	M	Cell wall/membrane/envelope biogenesis	[M] Cell wall/membrane/envelope biogenesis	3
k141_2069571_flag_3_multi_19.0000_len_43171_01A	MR-SNWDC	M	Cell wall/membrane/envelope biogenesis	[M] Cell wall/membrane/envelope biogenesis	1
k141_2321143_flag_3_multi_15.0005_len_32764_08A	MR-SNWDC	M	Cell wall/membrane/envelope biogenesis	[M] Cell wall/membrane/envelope biogenesis	1
k141_2440485_flag_3_multi_20.0007_len_29134_21S	MR-SNWDC	M	Cell wall/membrane/envelope biogenesis	[M] Cell wall/membrane/envelope biogenesis	1
k141_2445974_flag_3_multi_16.0004_len_44690_11S	MR-SNWDC	M	Cell wall/membrane/envelope biogenesis	[M] Cell wall/membrane/envelope biogenesis	1
k141_779143_flag_3_multi_27.4955_len_35614_31A	MR-SNWDC	M	Cell wall/membrane/envelope biogenesis	[M] Cell wall/membrane/envelope biogenesis	2
k141_2732014_flag_3_multi_15.0003_len_58149_01A	MR-SNWDC	M	Cell wall/membrane/envelope biogenesis	[M] Cell wall/membrane/envelope biogenesis	1
k141_33287_flag_1_multi_10.0000_len_46535_02A	MR-SNWDC	M	Cell wall/membrane/envelope biogenesis	[M] Cell wall/membrane/envelope biogenesis	1
k141_424657_flag_3_multi_20.0000_len_34332_11A	MR-SNWDC	M	Cell wall/membrane/envelope biogenesis	[M] Cell wall/membrane/envelope biogenesis	2
k141_1063258_flag_0_multi_14.0000_len_32764_05A	MR-SNWDC	M	Cell wall/membrane/envelope biogenesis	[M] Cell wall/membrane/envelope biogenesis	1
k141_643298_flag_0_multi_23.6208_len_34947_31A	MR-SNWDC	M	Cell wall/membrane/envelope biogenesis	[M] Cell wall/membrane/envelope biogenesis	1
k141_1191456_flag_0_multi_16.1138_len_29951_20A	MR-SNWDC	M	Cell wall/membrane/envelope biogenesis	[M] Cell wall/membrane/envelope biogenesis	1
k141_808607_flag_0_multi_24.0000_len_47910_23A	MR-SNWDC	M	Cell wall/membrane/envelope biogenesis	[M] Cell wall/membrane/envelope biogenesis	3
k141_1239725_flag_3_multi_12.0003_len_39693_26A	MR-SNWDC	M	Cell wall/membrane/envelope biogenesis	[M] Cell wall/membrane/envelope biogenesis	1
k141_1260088_flag_0_multi_152.3864_len_33429_09S	MR-SNWDC	M	Cell wall/membrane/envelope biogenesis	[M] Cell wall/membrane/envelope biogenesis	2
k141_1307150_flag_3_multi_109.0000_len_53578_03S	MR-SNWDC	M	Cell wall/membrane/envelope biogenesis	[M] Cell wall/membrane/envelope biogenesis	1
k141_1413918_flag_1_multi_38.9936_len_42625_10A	MR-SNWDC	M	Cell wall/membrane/envelope biogenesis	[M] Cell wall/membrane/envelope biogenesis	1
k141_1487666_flag_3_multi_86.6378_len_53518_01S	MR-SNWDC	M	Cell wall/membrane/envelope biogenesis	[M] Cell wall/membrane/envelope biogenesis	1
k141_1705931_flag_3_multi_27.9894_len_53383_07S	MR-SNWDC	M	Cell wall/membrane/envelope biogenesis	[M] Cell wall/membrane/envelope biogenesis	1
k141_194711_flag_3_multi_9.0000_len_33837_21S	MR-SNWDC	M	Cell wall/membrane/envelope biogenesis	[M] Cell wall/membrane/envelope biogenesis	1
k141_238001_flag_0_multi_13.1558_len_152810_07A	MR-SNWDC	M	Cell wall/membrane/envelope biogenesis	[M] Cell wall/membrane/envelope biogenesis	2
k141_2386395_flag_3_multi_14.0004_len_32757_24S	MR-SNWDC	M	Cell wall/membrane/envelope biogenesis	[M] Cell wall/membrane/envelope biogenesis	1
k141_1006575_flag_3_multi_93.7414_len_63073_30A	MR-SNWDC	M	Cell wall/membrane/envelope biogenesis	[M] Cell wall/membrane/envelope biogenesis	2
k141_460441_flag_3_multi_19.9901_len_56256_27A	MR-SNWDC	M	Cell wall/membrane/envelope biogenesis	[M] Cell wall/membrane/envelope biogenesis	2
k141_4964_flag_1_multi_7.1575_len_36935_30S	MR-SNWDC	M	Cell wall/membrane/envelope biogenesis	[M] Cell wall/membrane/envelope biogenesis	2
k141_1060311_flag_0_multi_11.0000_len_51160_23A	MR-SNWDC	M	Cell wall/membrane/envelope biogenesis	[M] Cell wall/membrane/envelope biogenesis	2
k141_1158899_flag_1_multi_56.0000_len_53318_21S	MR-SNWDC	M	Cell wall/membrane/envelope biogenesis	[M] Cell wall/membrane/envelope biogenesis	1
k141_1159416_flag_0_multi_17.5861_len_38796_01A	MR-SNWDC	M	Cell wall/membrane/envelope biogenesis	[M] Cell wall/membrane/envelope biogenesis	2
k141_1175255_flag_1_multi_9.0000_len_34302_08A	MR-SNWDC	M	Cell wall/membrane/envelope biogenesis	[M] Cell wall/membrane/envelope biogenesis	2
k141_1227036_flag_0_multi_13.1555_len_111961_05A	MR-SNWDC	M	Cell wall/membrane/envelope biogenesis	[M] Cell wall/membrane/envelope biogenesis	4
k141_898713_flag_0_multi_28.1003_len_43953_17S	MR-SNWDC	M	Cell wall/membrane/envelope biogenesis	[M] Cell wall/membrane/envelope biogenesis	1
k141_293349_flag_3_multi_49.0000_len_38606_03S	MR-SNWDC	M	Cell wall/membrane/envelope biogenesis	[M] Cell wall/membrane/envelope biogenesis	3
k141_1430383_flag_3_multi_16.9592_len_16963_28A	MR-SNWDC	M	Cell wall/membrane/envelope biogenesis	[M] Cell wall/membrane/envelope biogenesis	1
k141_1456220_flag_3_multi_15.0004_len_33565_05A	MR-SNWDC	M	Cell wall/membrane/envelope biogenesis	[M] Cell wall/membrane/envelope biogenesis	2
k141_215374_flag_3_multi_12.0831_len_38396_32S	MR-SNWDC	M	Cell wall/membrane/envelope biogenesis	[M] Cell wall/membrane/envelope biogenesis	2
k141_2222085_flag_3_multi_10.0003_len_33565_12A	MR-SNWDC	M	Cell wall/membrane/envelope biogenesis	[M] Cell wall/membrane/envelope biogenesis	2
k141_230702_flag_0_multi_11.6817_len_30878_24A	MR-SNWDC	M	Cell wall/membrane/envelope biogenesis	[M] Cell wall/membrane/envelope biogenesis	1
k141_1633336_flag_3_multi_59.0000_len_41887_08A	MR-SNWDC	M	Cell wall/membrane/envelope biogenesis	[M] Cell wall/membrane/envelope biogenesis	1
k141_1644632_flag_0_multi_11.5207_len_64780_08A	MR-SNWDC	M	Cell wall/membrane/envelope biogenesis	[M] Cell wall/membrane/envelope biogenesis	1
k141_1647532_flag_0_multi_39.3075_len_43953_08S	MR-SNWDC	M	Cell wall/membrane/envelope biogenesis	[M] Cell wall/membrane/envelope biogenesis	1
k141_174223_flag_1_multi_19.0000_len_68515_31A	MR-SNWDC	M	Cell wall/membrane/envelope biogenesis	[M] Cell wall/membrane/envelope biogenesis	1
k141_277151_flag_0_multi_40.9514_len_36376_27A	MR-SNWDC	M	Cell wall/membrane/envelope biogenesis	[M] Cell wall/membrane/envelope biogenesis	1
k141_1950977_flag_0_multi_23.9336_len_172133_14S	MR-SNWDC	M	Cell wall/membrane/envelope biogenesis	[M] Cell wall/membrane/envelope biogenesis	3
k141_390191_flag_3_multi_143.0000_len_62241_26A	MR-SNWDC	M	Cell wall/membrane/envelope biogenesis	[M] Cell wall/membrane/envelope biogenesis	2
k141_2054323_flag_0_multi_18.3074_len_43953_18S	MR-SNWDC	M	Cell wall/membrane/envelope biogenesis	[M] Cell wall/membrane/envelope biogenesis	1
k141_388919_flag_3_multi_35.0000_len_157744_13S	MR-SNWDC	M	Cell wall/membrane/envelope biogenesis	[M] Cell wall/membrane/envelope biogenesis	1
k141_2292267_flag_1_multi_13.0000_len_45303_24S	MR-SNWDC	M	Cell wall/membrane/envelope biogenesis	[M] Cell wall/membrane/envelope biogenesis	1
k141_2431_flag_3_multi_21.1812_len_38234_03S	MR-SNWDC	M	Cell wall/membrane/envelope biogenesis	[M] Cell wall/membrane/envelope biogenesis	2
k141_2497202_flag_3_multi_17.0002_len_85076_08S	MR-SNWDC	M	Cell wall/membrane/envelope biogenesis	[M] Cell wall/membrane/envelope biogenesis	1
k141_821115_flag_3_multi_19.0000_len_61042_26A	MR-SNWDC	M	Cell wall/membrane/envelope biogenesis	[M] Cell wall/membrane/envelope biogenesis	2
k141_285208_flag_3_multi_23.0000_len_36012_18S	MR-SNWDC	M	Cell wall/membrane/envelope biogenesis	[M] Cell wall/membrane/envelope biogenesis	3
k141_677247_flag_0_multi_12.7131_len_13199_14A	MR-SNWDC	M	Cell wall/membrane/envelope biogenesis	[M] Cell wall/membrane/envelope biogenesis	1
k141_74592_flag_1_multi_13.9981_len_62269_19A	MR-SNWDC	M	Cell wall/membrane/envelope biogenesis	[M] Cell wall/membrane/envelope biogenesis	1
k141_749669_flag_0_multi_17.2598_len_39720_30A	MR-SNWDC	M	Cell wall/membrane/envelope biogenesis	[M] Cell wall/membrane/envelope biogenesis	2
k141_1353642_flag_3_multi_31.0007_len_46246_22A	MR-SNWDC	M	Cell wall/membrane/envelope biogenesis	[M] Cell wall/membrane/envelope biogenesis	1
k141_1353588_flag_3_multi_18.0003_len_62988_22A	MR-SNWDC	M	Cell wall/membrane/envelope biogenesis	[M] Cell wall/membrane/envelope biogenesis	2
k141_888150_flag_1_multi_17.9835_len_62989_21A	MR-SNWDC	M	Cell wall/membrane/envelope biogenesis	[M] Cell wall/membrane/envelope biogenesis	2
k141_287200_flag_0_multi_17.5816_len_104207_05A	MR-SNWDC	M	Cell wall/membrane/envelope biogenesis	[M] Cell wall/membrane/envelope biogenesis	2
k141_687361_flag_3_multi_55.0000_len_45563_02S	MR-SNWDC	M	Cell wall/membrane/envelope biogenesis	[M] Cell wall/membrane/envelope biogenesis	1
k141_1331485_flag_1_multi_18.9990_len_131543_03A	MR-SNWDC	M	Cell wall/membrane/envelope biogenesis	[M] Cell wall/membrane/envelope biogenesis	3
k141_4670_flag_3_multi_109.8440_len_31335_03S	MR-SNWDC	M	Cell wall/membrane/envelope biogenesis	[M] Cell wall/membrane/envelope biogenesis	2
k141_1978598_flag_3_multi_11.0003_len_33837_22S	MR-SNWDC	M	Cell wall/membrane/envelope biogenesis	[M] Cell wall/membrane/envelope biogenesis	1
k141_814_flag_3_multi_37.0000_len_42640_13A	MR-SNWDC	M	Cell wall/membrane/envelope biogenesis	[M] Cell wall/membrane/envelope biogenesis	1
k141_1239739_flag_3_multi_11.9856_len_124127_26A	MR-SNWDC	M	Cell wall/membrane/envelope biogenesis	[M] Cell wall/membrane/envelope biogenesis	1
k141_319830_flag_3_multi_47.0000_len_41744_27A	MR-SNWDC	M	Cell wall/membrane/envelope biogenesis	[M] Cell wall/membrane/envelope biogenesis	2
k141_460869_flag_0_multi_26.1824_len_65507_14S_1	MR-SNWDC	M	Cell wall/membrane/envelope biogenesis	[M] Cell wall/membrane/envelope biogenesis	1
k141_949484_flag_1_multi_11.9538_len_50076_01A	MR-SNWDC	M	Cell wall/membrane/envelope biogenesis	[M] Cell wall/membrane/envelope biogenesis	1
k141_2418737_flag_3_multi_16.0004_len_40994_23S	MR-SNWDC	M	Cell wall/membrane/envelope biogenesis	[M] Cell wall/membrane/envelope biogenesis	1
k141_2732105_flag_3_multi_12.0004_len_31352_01A	MR-SNWDC	M	Cell wall/membrane/envelope biogenesis	[M] Cell wall/membrane/envelope biogenesis	1
k141_1370497_flag_3_multi_28.0000_len_29767_10A	MR-SNWDC	M	Cell wall/membrane/envelope biogenesis	[M] Cell wall/membrane/envelope biogenesis	1
k141_481693_flag_3_multi_20.0000_len_31335_08S	MR-SNWDC	M	Cell wall/membrane/envelope biogenesis	[M] Cell wall/membrane/envelope biogenesis	2
k141_1471533_flag_3_multi_10.0002_len_43171_27A	MR-SNWDC	M	Cell wall/membrane/envelope biogenesis	[M] Cell wall/membrane/envelope biogenesis	1
k141_1035114_flag_3_multi_96.0000_len_111986_15S	MR-SNWDC	N	Cell motility	[N] Cell motility	1
k141_1197019_flag_3_multi_15.0005_len_31237_30A	MR-SNWDC	N	Cell motility	[N] Cell motility	1
k141_527176_flag_3_multi_101.0000_len_36108_31A	MR-SNWDC	N	Cell motility	[N] Cell motility	1
k141_1563884_flag_3_multi_18.9414_len_51223_07A	MR-SNWDC	N	Cell motility	[N] Cell motility	1
k141_293349_flag_3_multi_49.0000_len_38606_03S	MR-SNWDC	N	Cell motility	[N] Cell motility	1
k141_11811_flag_3_multi_36.9793_len_38606_04S	MR-SNWDC	N	Cell motility	[N] Cell motility	1
k141_2013049_flag_0_multi_27.1398_len_16698_02A	MR-SNWDC	N	Cell motility	[N] Cell motility	1
k141_3965_flag_3_multi_46.0000_len_36566_31A	MR-SNWDC	N	Cell motility	[N] Cell motility	1
k141_230702_flag_0_multi_11.6817_len_30878_24A	MR-SNWDC	N	Cell motility	[N] Cell motility	1
k141_157233_flag_0_multi_12.0087_len_27842_31A	MR-SNWDC	N	Cell motility	[N] Cell motility	1
k141_941823_flag_0_multi_27.2388_len_111323_26A	MR-SNWDC	N	Cell motility	[N] Cell motility	2
k141_1429416_flag_1_multi_11.0000_len_36582_27A	MR-SNWDC	N	Cell motility	[N] Cell motility	1
k141_1565486_flag_0_multi_10.0000_len_51457_08A	MR-SNWDC	N	Cell motility	[N] Cell motility	1
k141_1427444_flag_0_multi_23.9079_len_51457_12A	MR-SNWDC	N	Cell motility	[N] Cell motility	1
k141_931875_flag_0_multi_31.9070_len_38234_02S	MR-SNWDC	N	Cell motility	[N] Cell motility	1
k141_1965448_flag_3_multi_14.0004_len_39743_19S	MR-SNWDC	N	Cell motility	[N] Cell motility	1
k141_1420951_flag_3_multi_154.0000_len_33801_27A	MR-SNWDC	N	Cell motility	[N] Cell motility	1
k141_1239745_flag_3_multi_24.0007_len_33871_26A	MR-SNWDC	N	Cell motility	[N] Cell motility	1
k141_526293_flag_3_multi_304.8012_len_33810_26A	MR-SNWDC	N	Cell motility	[N] Cell motility	1
k141_66452_flag_0_multi_63.5980_len_36566_27A	MR-SNWDC	N	Cell motility	[N] Cell motility	1
k141_1125503_flag_3_multi_24.9477_len_51223_17A	MR-SNWDC	N	Cell motility	[N] Cell motility	1
k141_460869_flag_0_multi_26.1824_len_65507_14S_1	MR-SNWDC	N	Cell motility	[N] Cell motility	1
k141_4964_flag_1_multi_7.1575_len_36935_30S	MR-SNWDC	N	Cell motility	[N] Cell motility	1
k141_1331485_flag_1_multi_18.9990_len_131543_03A	MR-SNWDC	N	Cell motility	[N] Cell motility	1
k141_407803_flag_1_multi_16.9628_len_8493_08S	MR-SNWDC	N	Cell motility	[N] Cell motility	1
k141_409277_flag_3_multi_39.9899_len_85036_03S	MR-SNWDC	N	Cell motility	[N] Cell motility	1
k141_1717448_flag_3_multi_25.9681_len_33798_03A	MR-SNWDC	N	Cell motility	[N] Cell motility	1
k141_2497202_flag_3_multi_17.0002_len_85076_08S	MR-SNWDC	N	Cell motility	[N] Cell motility	1
k141_424657_flag_3_multi_20.0000_len_34332_11A	MR-SNWDC	N	Cell motility	[N] Cell motility	1
k141_989744_flag_0_multi_74.5041_len_13947_10S	MR-SNWDC	N	Cell motility	[N] Cell motility	1
k141_680577_flag_0_multi_54.3266_len_95587_fragment_1_15S_1	MR-SNWDC	N	Cell motility	[N] Cell motility	1
k141_1316599_flag_3_multi_38.0000_len_41617_02S	MR-SNWDC	N	Cell motility	[N] Cell motility	1
k141_32471_flag_0_multi_35.3138_len_13950_06S	MR-SNWDC	N	Cell motility	[N] Cell motility	1
k141_962672_flag_0_multi_8.8117_len_19612_08A	MR-SNWDC	N	Cell motility	[N] Cell motility	1
k141_2431_flag_3_multi_21.1812_len_38234_03S	MR-SNWDC	N	Cell motility	[N] Cell motility	1
k141_1175255_flag_1_multi_9.0000_len_34302_08A	MR-SNWDC	N	Cell motility	[N] Cell motility	1
k141_696194_flag_0_multi_19.0000_len_33801_08A	MR-SNWDC	N	Cell motility	[N] Cell motility	1
k141_1430383_flag_3_multi_16.9592_len_16963_28A	MR-SNWDC	N	Cell motility	[N] Cell motility	1
k141_106451_flag_1_multi_17.9948_len_138327_30A	MR-SNWDC	N	Cell motility	[N] Cell motility	1
k141_1820743_flag_0_multi_71.7866_len_16456_32S	MR-SNWDC	N	Cell motility	[N] Cell motility	1
k141_1199977_flag_3_multi_24.6272_len_58375_26A	MR-SNWDC	O	Posttranslational modification, protein turnover, chaperones	[O] Posttranslational modification, protein turnover, chaperones	1
k141_641431_flag_3_multi_254.0000_len_102698_05S	MR-SNWDC	O	Posttranslational modification, protein turnover, chaperones	[O] Posttranslational modification, protein turnover, chaperones	1
k141_1035114_flag_3_multi_96.0000_len_111986_15S	MR-SNWDC	O	Posttranslational modification, protein turnover, chaperones	[O] Posttranslational modification, protein turnover, chaperones	2
k141_2047479_flag_3_multi_12.0020_len_6022_09A	MR-SNWDC	O	Posttranslational modification, protein turnover, chaperones	[O] Posttranslational modification, protein turnover, chaperones	1
k141_1197442_flag_0_multi_56.9533_len_52954_13A	MR-SNWDC	O	Posttranslational modification, protein turnover, chaperones	[O] Posttranslational modification, protein turnover, chaperones	1
k141_941823_flag_0_multi_27.2388_len_111323_26A	MR-SNWDC	O	Posttranslational modification, protein turnover, chaperones	[O] Posttranslational modification, protein turnover, chaperones	2
k141_1965465_flag_3_multi_25.6816_len_26559_19S	MR-SNWDC	O	Posttranslational modification, protein turnover, chaperones	[O] Posttranslational modification, protein turnover, chaperones	1
k141_978362_flag_3_multi_45.0000_len_161962_02S	MR-SNWDC	O	Posttranslational modification, protein turnover, chaperones	[O] Posttranslational modification, protein turnover, chaperones	3
k141_627162_flag_0_multi_19.3482_len_129893_26A	MR-SNWDC	O	Posttranslational modification, protein turnover, chaperones	[O] Posttranslational modification, protein turnover, chaperones	3
k141_238001_flag_0_multi_13.1558_len_152810_07A	MR-SNWDC	O	Posttranslational modification, protein turnover, chaperones	[O] Posttranslational modification, protein turnover, chaperones	4
k141_711735_flag_0_multi_8.7723_len_8923_32S	MR-SNWDC	O	Posttranslational modification, protein turnover, chaperones	[O] Posttranslational modification, protein turnover, chaperones	1
k141_1999046_flag_1_multi_11.0000_len_11919_28S	MR-SNWDC	O	Posttranslational modification, protein turnover, chaperones	[O] Posttranslational modification, protein turnover, chaperones	1
k141_1965448_flag_3_multi_14.0004_len_39743_19S	MR-SNWDC	O	Posttranslational modification, protein turnover, chaperones	[O] Posttranslational modification, protein turnover, chaperones	1
k141_1493401_flag_3_multi_16.0000_len_67119_12A	MR-SNWDC	O	Posttranslational modification, protein turnover, chaperones	[O] Posttranslational modification, protein turnover, chaperones	1
k141_214205_flag_3_multi_19.1154_len_5522_17A	MR-SNWDC	O	Posttranslational modification, protein turnover, chaperones	[O] Posttranslational modification, protein turnover, chaperones	1
k141_527176_flag_3_multi_101.0000_len_36108_31A	MR-SNWDC	O	Posttranslational modification, protein turnover, chaperones	[O] Posttranslational modification, protein turnover, chaperones	1
k141_641250_flag_0_multi_13.9664_len_8641_32S	MR-SNWDC	O	Posttranslational modification, protein turnover, chaperones	[O] Posttranslational modification, protein turnover, chaperones	1
k141_2444015_flag_3_multi_20.9931_len_61922_10A	MR-SNWDC	O	Posttranslational modification, protein turnover, chaperones	[O] Posttranslational modification, protein turnover, chaperones	3
k141_12109_flag_3_multi_8.6651_len_5420_02S	MR-SNWDC	O	Posttranslational modification, protein turnover, chaperones	[O] Posttranslational modification, protein turnover, chaperones	1
k141_388919_flag_3_multi_35.0000_len_157744_13S	MR-SNWDC	O	Posttranslational modification, protein turnover, chaperones	[O] Posttranslational modification, protein turnover, chaperones	1
k141_397410_flag_0_multi_16.4189_len_5543_09A	MR-SNWDC	O	Posttranslational modification, protein turnover, chaperones	[O] Posttranslational modification, protein turnover, chaperones	1
k141_2080215_flag_0_multi_19.8868_len_7523_18S	MR-SNWDC	O	Posttranslational modification, protein turnover, chaperones	[O] Posttranslational modification, protein turnover, chaperones	1
k141_1485987_flag_3_multi_9.0000_len_5627_21S	MR-SNWDC	O	Posttranslational modification, protein turnover, chaperones	[O] Posttranslational modification, protein turnover, chaperones	1
k141_1063258_flag_0_multi_14.0000_len_32764_05A	MR-SNWDC	O	Posttranslational modification, protein turnover, chaperones	[O] Posttranslational modification, protein turnover, chaperones	1
k141_779143_flag_3_multi_27.4955_len_35614_31A	MR-SNWDC	O	Posttranslational modification, protein turnover, chaperones	[O] Posttranslational modification, protein turnover, chaperones	2
k141_1787643_flag_1_multi_10.0000_len_9617_19A	MR-SNWDC	O	Posttranslational modification, protein turnover, chaperones	[O] Posttranslational modification, protein turnover, chaperones	1
k141_1352764_flag_3_multi_27.0000_len_13651_27A	MR-SNWDC	O	Posttranslational modification, protein turnover, chaperones	[O] Posttranslational modification, protein turnover, chaperones	1
k141_934613_flag_3_multi_41.8444_len_5939_13A	MR-SNWDC	O	Posttranslational modification, protein turnover, chaperones	[O] Posttranslational modification, protein turnover, chaperones	1
k141_1599112_flag_0_multi_17.9961_len_95124_fragment_1_04S_1	MR-SNWDC	O	Posttranslational modification, protein turnover, chaperones	[O] Posttranslational modification, protein turnover, chaperones	2
k141_691591_flag_1_multi_9.9598_len_8645_21A	MR-SNWDC	O	Posttranslational modification, protein turnover, chaperones	[O] Posttranslational modification, protein turnover, chaperones	1
k141_845636_flag_3_multi_8.2187_len_31500_12A	MR-SNWDC	O	Posttranslational modification, protein turnover, chaperones	[O] Posttranslational modification, protein turnover, chaperones	1
k141_981008_flag_3_multi_18.9931_len_57528_01A	MR-SNWDC	O	Posttranslational modification, protein turnover, chaperones	[O] Posttranslational modification, protein turnover, chaperones	2
k141_2009881_flag_3_multi_12.0003_len_40069_20S	MR-SNWDC	O	Posttranslational modification, protein turnover, chaperones	[O] Posttranslational modification, protein turnover, chaperones	1
k141_2018818_flag_3_multi_7.0008_len_9071_13A	MR-SNWDC	O	Posttranslational modification, protein turnover, chaperones	[O] Posttranslational modification, protein turnover, chaperones	1
k141_507344_flag_0_multi_35.0000_len_6306_13A	MR-SNWDC	O	Posttranslational modification, protein turnover, chaperones	[O] Posttranslational modification, protein turnover, chaperones	1
k141_2321242_flag_3_multi_7.0012_len_6013_08A	MR-SNWDC	O	Posttranslational modification, protein turnover, chaperones	[O] Posttranslational modification, protein turnover, chaperones	1
k141_672309_flag_3_multi_32.0000_len_6450_10A	MR-SNWDC	O	Posttranslational modification, protein turnover, chaperones	[O] Posttranslational modification, protein turnover, chaperones	1
k141_738880_flag_0_multi_62.0000_len_11611_32S	MR-SNWDC	O	Posttranslational modification, protein turnover, chaperones	[O] Posttranslational modification, protein turnover, chaperones	1
k141_852165_flag_3_multi_89.5493_len_13649_22A	MR-SNWDC	O	Posttranslational modification, protein turnover, chaperones	[O] Posttranslational modification, protein turnover, chaperones	1
k141_285208_flag_3_multi_23.0000_len_36012_18S	MR-SNWDC	O	Posttranslational modification, protein turnover, chaperones	[O] Posttranslational modification, protein turnover, chaperones	1
k141_289086_flag_0_multi_37.1251_len_5426_04S	MR-SNWDC	O	Posttranslational modification, protein turnover, chaperones	[O] Posttranslational modification, protein turnover, chaperones	1
k141_396882_flag_1_multi_25.9833_len_32763_12A	MR-SNWDC	O	Posttranslational modification, protein turnover, chaperones	[O] Posttranslational modification, protein turnover, chaperones	1
k141_424657_flag_3_multi_20.0000_len_34332_11A	MR-SNWDC	O	Posttranslational modification, protein turnover, chaperones	[O] Posttranslational modification, protein turnover, chaperones	1
k141_460441_flag_3_multi_19.9901_len_56256_27A	MR-SNWDC	O	Posttranslational modification, protein turnover, chaperones	[O] Posttranslational modification, protein turnover, chaperones	2
k141_469511_flag_0_multi_59.5849_len_6395_15A	MR-SNWDC	O	Posttranslational modification, protein turnover, chaperones	[O] Posttranslational modification, protein turnover, chaperones	1
k141_546784_flag_0_multi_29.0000_len_38912_08S	MR-SNWDC	O	Posttranslational modification, protein turnover, chaperones	[O] Posttranslational modification, protein turnover, chaperones	1
k141_2221852_flag_3_multi_10.9818_len_47910_12A	MR-SNWDC	O	Posttranslational modification, protein turnover, chaperones	[O] Posttranslational modification, protein turnover, chaperones	1
k141_2321143_flag_3_multi_15.0005_len_32764_08A	MR-SNWDC	O	Posttranslational modification, protein turnover, chaperones	[O] Posttranslational modification, protein turnover, chaperones	1
k141_1159416_flag_0_multi_17.5861_len_38796_01A	MR-SNWDC	O	Posttranslational modification, protein turnover, chaperones	[O] Posttranslational modification, protein turnover, chaperones	1
k141_782970_flag_0_multi_19.7818_len_55022_31A	MR-SNWDC	O	Posttranslational modification, protein turnover, chaperones	[O] Posttranslational modification, protein turnover, chaperones	1
k141_90184_flag_0_multi_28.7353_len_26559_20S	MR-SNWDC	O	Posttranslational modification, protein turnover, chaperones	[O] Posttranslational modification, protein turnover, chaperones	1
k141_1331485_flag_1_multi_18.9990_len_131543_03A	MR-SNWDC	O	Posttranslational modification, protein turnover, chaperones	[O] Posttranslational modification, protein turnover, chaperones	1
k141_1402358_flag_0_multi_14.0000_len_6137_28S	MR-SNWDC	O	Posttranslational modification, protein turnover, chaperones	[O] Posttranslational modification, protein turnover, chaperones	1
k141_1418659_flag_3_multi_18.0000_len_8688_13A	MR-SNWDC	O	Posttranslational modification, protein turnover, chaperones	[O] Posttranslational modification, protein turnover, chaperones	3
k141_494777_flag_3_multi_74.0000_len_62908_26A	MR-SNWDC	O	Posttranslational modification, protein turnover, chaperones	[O] Posttranslational modification, protein turnover, chaperones	2
k141_1556966_flag_3_multi_18.9931_len_55414_02S	MR-SNWDC	O	Posttranslational modification, protein turnover, chaperones	[O] Posttranslational modification, protein turnover, chaperones	1
k141_96531_flag_0_multi_9.5122_len_7043_07A	MR-SNWDC	O	Posttranslational modification, protein turnover, chaperones	[O] Posttranslational modification, protein turnover, chaperones	1
k141_2018358_flag_3_multi_17.0020_len_8750_13A	MR-SNWDC	O	Posttranslational modification, protein turnover, chaperones	[O] Posttranslational modification, protein turnover, chaperones	1
k141_2048997_flag_3_multi_10.0003_len_39075_16A	MR-SNWDC	O	Posttranslational modification, protein turnover, chaperones	[O] Posttranslational modification, protein turnover, chaperones	1
k141_2161511_flag_0_multi_14.6363_len_5492_08A	MR-SNWDC	O	Posttranslational modification, protein turnover, chaperones	[O] Posttranslational modification, protein turnover, chaperones	1
k141_1060311_flag_0_multi_11.0000_len_51160_23A	MR-SNWDC	O	Posttranslational modification, protein turnover, chaperones	[O] Posttranslational modification, protein turnover, chaperones	1
k141_1565132_flag_0_multi_139.3520_len_33174_19S	MR-SNWDC	O	Posttranslational modification, protein turnover, chaperones	[O] Posttranslational modification, protein turnover, chaperones	1
k141_2397940_flag_3_multi_7.9488_len_7618_32S	MR-SNWDC	O	Posttranslational modification, protein turnover, chaperones	[O] Posttranslational modification, protein turnover, chaperones	1
k141_1680105_flag_3_multi_20.0000_len_5432_13A	MR-SNWDC	O	Posttranslational modification, protein turnover, chaperones	[O] Posttranslational modification, protein turnover, chaperones	1
k141_272709_flag_3_multi_11.8177_len_62446_26A	MR-SNWDC	O	Posttranslational modification, protein turnover, chaperones	[O] Posttranslational modification, protein turnover, chaperones	1
k141_439661_flag_3_multi_18.0000_len_61922_08A	MR-SNWDC	O	Posttranslational modification, protein turnover, chaperones	[O] Posttranslational modification, protein turnover, chaperones	3
k141_481957_flag_3_multi_20.0000_len_35424_02S	MR-SNWDC	O	Posttranslational modification, protein turnover, chaperones	[O] Posttranslational modification, protein turnover, chaperones	1
k141_2292267_flag_1_multi_13.0000_len_45303_24S	MR-SNWDC	O	Posttranslational modification, protein turnover, chaperones	[O] Posttranslational modification, protein turnover, chaperones	1
k141_1563944_flag_3_multi_19.0035_len_5505_07A	MR-SNWDC	O	Posttranslational modification, protein turnover, chaperones	[O] Posttranslational modification, protein turnover, chaperones	1
k141_732381_flag_0_multi_26.6552_len_111961_26A	MR-SNWDC	O	Posttranslational modification, protein turnover, chaperones	[O] Posttranslational modification, protein turnover, chaperones	1
k141_2710719_flag_3_multi_12.0002_len_62908_02A	MR-SNWDC	O	Posttranslational modification, protein turnover, chaperones	[O] Posttranslational modification, protein turnover, chaperones	2
k141_2220927_flag_3_multi_27.9645_len_33616_08A	MR-SNWDC	O	Posttranslational modification, protein turnover, chaperones	[O] Posttranslational modification, protein turnover, chaperones	1
k141_1471524_flag_3_multi_8.0002_len_51160_27A	MR-SNWDC	O	Posttranslational modification, protein turnover, chaperones	[O] Posttranslational modification, protein turnover, chaperones	1
k141_1736046_flag_3_multi_49.0000_len_62908_01A	MR-SNWDC	O	Posttranslational modification, protein turnover, chaperones	[O] Posttranslational modification, protein turnover, chaperones	2
k141_662159_flag_0_multi_20.0000_len_55097_28A	MR-SNWDC	O	Posttranslational modification, protein turnover, chaperones	[O] Posttranslational modification, protein turnover, chaperones	1
k141_1260088_flag_0_multi_152.3864_len_33429_09S	MR-SNWDC	O	Posttranslational modification, protein turnover, chaperones	[O] Posttranslational modification, protein turnover, chaperones	1
k141_1950977_flag_0_multi_23.9336_len_172133_14S	MR-SNWDC	O	Posttranslational modification, protein turnover, chaperones	[O] Posttranslational modification, protein turnover, chaperones	1
k141_749669_flag_0_multi_17.2598_len_39720_30A	MR-SNWDC	O	Posttranslational modification, protein turnover, chaperones	[O] Posttranslational modification, protein turnover, chaperones	1
k141_747377_flag_3_multi_16.0000_len_5942_24A	MR-SNWDC	O	Posttranslational modification, protein turnover, chaperones	[O] Posttranslational modification, protein turnover, chaperones	2
k141_2205116_flag_0_multi_60.0000_len_9074_01A	MR-SNWDC	O	Posttranslational modification, protein turnover, chaperones	[O] Posttranslational modification, protein turnover, chaperones	1
k141_74592_flag_1_multi_13.9981_len_62269_19A	MR-SNWDC	O	Posttranslational modification, protein turnover, chaperones	[O] Posttranslational modification, protein turnover, chaperones	1
k141_233243_flag_0_multi_9.4721_len_5519_19S	MR-SNWDC	O	Posttranslational modification, protein turnover, chaperones	[O] Posttranslational modification, protein turnover, chaperones	1
k141_1175255_flag_1_multi_9.0000_len_34302_08A	MR-SNWDC	O	Posttranslational modification, protein turnover, chaperones	[O] Posttranslational modification, protein turnover, chaperones	1
k141_2431_flag_3_multi_21.1812_len_38234_03S	MR-SNWDC	O	Posttranslational modification, protein turnover, chaperones	[O] Posttranslational modification, protein turnover, chaperones	1
k141_271092_flag_1_multi_9.0000_len_56422_20A_1	MR-SNWDC	O	Posttranslational modification, protein turnover, chaperones	[O] Posttranslational modification, protein turnover, chaperones	2
k141_2049001_flag_3_multi_14.8351_len_47910_16A	MR-SNWDC	O	Posttranslational modification, protein turnover, chaperones	[O] Posttranslational modification, protein turnover, chaperones	1
k141_470648_flag_3_multi_13.2521_len_55197_27A	MR-SNWDC	O	Posttranslational modification, protein turnover, chaperones	[O] Posttranslational modification, protein turnover, chaperones	1
k141_483675_flag_3_multi_57.0000_len_62908_27A	MR-SNWDC	O	Posttranslational modification, protein turnover, chaperones	[O] Posttranslational modification, protein turnover, chaperones	2
k141_1971230_flag_1_multi_12.9932_len_9634_13A	MR-SNWDC	O	Posttranslational modification, protein turnover, chaperones	[O] Posttranslational modification, protein turnover, chaperones	1
k141_106451_flag_1_multi_17.9948_len_138327_30A	MR-SNWDC	O	Posttranslational modification, protein turnover, chaperones	[O] Posttranslational modification, protein turnover, chaperones	3
k141_1227036_flag_0_multi_13.1555_len_111961_05A	MR-SNWDC	O	Posttranslational modification, protein turnover, chaperones	[O] Posttranslational modification, protein turnover, chaperones	1
k141_1147881_flag_3_multi_47.0000_len_86830_01A	MR-SNWDC	O	Posttranslational modification, protein turnover, chaperones	[O] Posttranslational modification, protein turnover, chaperones	4
k141_931875_flag_0_multi_31.9070_len_38234_02S	MR-SNWDC	O	Posttranslational modification, protein turnover, chaperones	[O] Posttranslational modification, protein turnover, chaperones	1
k141_195096_flag_1_multi_7.0000_len_5793_22A	MR-SNWDC	O	Posttranslational modification, protein turnover, chaperones	[O] Posttranslational modification, protein turnover, chaperones	1
k141_970880_flag_0_multi_43.9427_len_33160_30A	MR-SNWDC	O	Posttranslational modification, protein turnover, chaperones	[O] Posttranslational modification, protein turnover, chaperones	1
k141_2056892_flag_3_multi_54.0000_len_38911_11S	MR-SNWDC	O	Posttranslational modification, protein turnover, chaperones	[O] Posttranslational modification, protein turnover, chaperones	1
k141_1737165_flag_3_multi_52.0000_len_13647_20A	MR-SNWDC	O	Posttranslational modification, protein turnover, chaperones	[O] Posttranslational modification, protein turnover, chaperones	1
k141_2732014_flag_3_multi_15.0003_len_58149_01A	MR-SNWDC	O	Posttranslational modification, protein turnover, chaperones	[O] Posttranslational modification, protein turnover, chaperones	3
k141_2049221_flag_3_multi_9.0003_len_32764_16A	MR-SNWDC	O	Posttranslational modification, protein turnover, chaperones	[O] Posttranslational modification, protein turnover, chaperones	1
k141_183957_flag_0_multi_47.8998_len_5342_31S	MR-SNWDC	O	Posttranslational modification, protein turnover, chaperones	[O] Posttranslational modification, protein turnover, chaperones	1
k141_313894_flag_0_multi_16.8750_len_33429_31S	MR-SNWDC	O	Posttranslational modification, protein turnover, chaperones	[O] Posttranslational modification, protein turnover, chaperones	1
k141_808607_flag_0_multi_24.0000_len_47910_23A	MR-SNWDC	O	Posttranslational modification, protein turnover, chaperones	[O] Posttranslational modification, protein turnover, chaperones	1
k141_215374_flag_3_multi_12.0831_len_38396_32S	MR-SNWDC	O	Posttranslational modification, protein turnover, chaperones	[O] Posttranslational modification, protein turnover, chaperones	1
k141_1239746_flag_3_multi_22.9765_len_40285_26A	MR-SNWDC	O	Posttranslational modification, protein turnover, chaperones	[O] Posttranslational modification, protein turnover, chaperones	1
k141_1850965_flag_1_multi_17.9952_len_29873_32S	MR-SNWDC	O	Posttranslational modification, protein turnover, chaperones	[O] Posttranslational modification, protein turnover, chaperones	1
k141_1613701_flag_0_multi_18.8923_len_33428_27S	MR-SNWDC	O	Posttranslational modification, protein turnover, chaperones	[O] Posttranslational modification, protein turnover, chaperones	1
k141_277151_flag_0_multi_40.9514_len_36376_27A	MR-SNWDC	O	Posttranslational modification, protein turnover, chaperones	[O] Posttranslational modification, protein turnover, chaperones	1
k141_1239739_flag_3_multi_11.9856_len_124127_26A	MR-SNWDC	O	Posttranslational modification, protein turnover, chaperones	[O] Posttranslational modification, protein turnover, chaperones	3
k141_2310626_flag_3_multi_11.0019_len_5879_09S	MR-SNWDC	O	Posttranslational modification, protein turnover, chaperones	[O] Posttranslational modification, protein turnover, chaperones	1
k141_1202286_flag_3_multi_26.0000_len_6006_21A	MR-SNWDC	O	Posttranslational modification, protein turnover, chaperones	[O] Posttranslational modification, protein turnover, chaperones	1
k141_1197442_flag_0_multi_56.9533_len_52954_13A	MR-SNWDC	P	Inorganic ion transport and metabolism	[P] Inorganic ion transport and metabolism	1
k141_764135_flag_3_multi_58.0000_len_29253_02S	MR-SNWDC	P	Inorganic ion transport and metabolism	[P] Inorganic ion transport and metabolism	1
k141_1706117_flag_3_multi_16.0005_len_29253_07S	MR-SNWDC	P	Inorganic ion transport and metabolism	[P] Inorganic ion transport and metabolism	1
k141_641431_flag_3_multi_254.0000_len_102698_05S	MR-SNWDC	P	Inorganic ion transport and metabolism	[P] Inorganic ion transport and metabolism	1
k141_153728_flag_1_multi_8.9955_len_6185_24A	MR-SNWDC	P	Inorganic ion transport and metabolism	[P] Inorganic ion transport and metabolism	1
k141_2497202_flag_3_multi_17.0002_len_85076_08S	MR-SNWDC	P	Inorganic ion transport and metabolism	[P] Inorganic ion transport and metabolism	1
k141_2444015_flag_3_multi_20.9931_len_61922_10A	MR-SNWDC	P	Inorganic ion transport and metabolism	[P] Inorganic ion transport and metabolism	2
k141_1537035_flag_3_multi_31.0011_len_29253_01S	MR-SNWDC	P	Inorganic ion transport and metabolism	[P] Inorganic ion transport and metabolism	1
k141_1745707_flag_3_multi_14.0005_len_29253_18A	MR-SNWDC	P	Inorganic ion transport and metabolism	[P] Inorganic ion transport and metabolism	1
k141_2210103_flag_0_multi_14.8778_len_55469_21S	MR-SNWDC	P	Inorganic ion transport and metabolism	[P] Inorganic ion transport and metabolism	1
k141_1239739_flag_3_multi_11.9856_len_124127_26A	MR-SNWDC	P	Inorganic ion transport and metabolism	[P] Inorganic ion transport and metabolism	1
k141_978362_flag_3_multi_45.0000_len_161962_02S	MR-SNWDC	P	Inorganic ion transport and metabolism	[P] Inorganic ion transport and metabolism	2
k141_1153217_flag_3_multi_24.0000_len_29253_03S	MR-SNWDC	P	Inorganic ion transport and metabolism	[P] Inorganic ion transport and metabolism	1
k141_409277_flag_3_multi_39.9899_len_85036_03S	MR-SNWDC	P	Inorganic ion transport and metabolism	[P] Inorganic ion transport and metabolism	1
k141_1278438_flag_3_multi_26.0009_len_29253_17A	MR-SNWDC	P	Inorganic ion transport and metabolism	[P] Inorganic ion transport and metabolism	1
k141_238001_flag_0_multi_13.1558_len_152810_07A	MR-SNWDC	P	Inorganic ion transport and metabolism	[P] Inorganic ion transport and metabolism	1
k141_106451_flag_1_multi_17.9948_len_138327_30A	MR-SNWDC	P	Inorganic ion transport and metabolism	[P] Inorganic ion transport and metabolism	3
k141_649296_flag_1_multi_10.9880_len_18454_08A	MR-SNWDC	P	Inorganic ion transport and metabolism	[P] Inorganic ion transport and metabolism	1
k141_2440475_flag_3_multi_10.0003_len_29253_21S	MR-SNWDC	P	Inorganic ion transport and metabolism	[P] Inorganic ion transport and metabolism	1
k141_527176_flag_3_multi_101.0000_len_36108_31A	MR-SNWDC	P	Inorganic ion transport and metabolism	[P] Inorganic ion transport and metabolism	1
k141_2049436_flag_3_multi_19.0007_len_29253_16A	MR-SNWDC	P	Inorganic ion transport and metabolism	[P] Inorganic ion transport and metabolism	1
k141_439661_flag_3_multi_18.0000_len_61922_08A	MR-SNWDC	P	Inorganic ion transport and metabolism	[P] Inorganic ion transport and metabolism	2
k141_1245900_flag_3_multi_4.9075_len_6841_14A	MR-SNWDC	P	Inorganic ion transport and metabolism	[P] Inorganic ion transport and metabolism	1
k141_536328_flag_0_multi_12.0000_len_31605_32S	MR-SNWDC	Q	Secondary metabolites biosynthesis, transport and catabolism	[Q] Secondary metabolites biosynthesis, transport and catabolism	1
k141_662159_flag_0_multi_20.0000_len_55097_28A	MR-SNWDC	Q	Secondary metabolites biosynthesis, transport and catabolism	[Q] Secondary metabolites biosynthesis, transport and catabolism	1
k141_941823_flag_0_multi_27.2388_len_111323_26A	MR-SNWDC	Q	Secondary metabolites biosynthesis, transport and catabolism	[Q] Secondary metabolites biosynthesis, transport and catabolism	1
k141_238001_flag_0_multi_13.1558_len_152810_07A	MR-SNWDC	Q	Secondary metabolites biosynthesis, transport and catabolism	[Q] Secondary metabolites biosynthesis, transport and catabolism	1
k141_782970_flag_0_multi_19.7818_len_55022_31A	MR-SNWDC	Q	Secondary metabolites biosynthesis, transport and catabolism	[Q] Secondary metabolites biosynthesis, transport and catabolism	1
k141_2292267_flag_1_multi_13.0000_len_45303_24S	MR-SNWDC	Q	Secondary metabolites biosynthesis, transport and catabolism	[Q] Secondary metabolites biosynthesis, transport and catabolism	1
k141_898713_flag_0_multi_28.1003_len_43953_17S	MR-SNWDC	Q	Secondary metabolites biosynthesis, transport and catabolism	[Q] Secondary metabolites biosynthesis, transport and catabolism	1
k141_1365402_flag_3_multi_108.0000_len_38091_08A	MR-SNWDC	Q	Secondary metabolites biosynthesis, transport and catabolism	[Q] Secondary metabolites biosynthesis, transport and catabolism	1
k141_1331485_flag_1_multi_18.9990_len_131543_03A	MR-SNWDC	Q	Secondary metabolites biosynthesis, transport and catabolism	[Q] Secondary metabolites biosynthesis, transport and catabolism	2
k141_611789_flag_1_multi_14.0000_len_62218_26A	MR-SNWDC	Q	Secondary metabolites biosynthesis, transport and catabolism	[Q] Secondary metabolites biosynthesis, transport and catabolism	1
k141_1471512_flag_3_multi_13.0002_len_62240_27A	MR-SNWDC	Q	Secondary metabolites biosynthesis, transport and catabolism	[Q] Secondary metabolites biosynthesis, transport and catabolism	1
k141_1537003_flag_3_multi_24.9672_len_31605_01S	MR-SNWDC	Q	Secondary metabolites biosynthesis, transport and catabolism	[Q] Secondary metabolites biosynthesis, transport and catabolism	1
k141_981008_flag_3_multi_18.9931_len_57528_01A	MR-SNWDC	Q	Secondary metabolites biosynthesis, transport and catabolism	[Q] Secondary metabolites biosynthesis, transport and catabolism	2
k141_194711_flag_3_multi_9.0000_len_33837_21S	MR-SNWDC	Q	Secondary metabolites biosynthesis, transport and catabolism	[Q] Secondary metabolites biosynthesis, transport and catabolism	1
k141_2444095_flag_3_multi_9.0015_len_6266_10A	MR-SNWDC	Q	Secondary metabolites biosynthesis, transport and catabolism	[Q] Secondary metabolites biosynthesis, transport and catabolism	1
k141_952302_flag_0_multi_26.5692_len_43953_14S	MR-SNWDC	Q	Secondary metabolites biosynthesis, transport and catabolism	[Q] Secondary metabolites biosynthesis, transport and catabolism	1
k141_1734302_flag_3_multi_23.0007_len_31606_03S	MR-SNWDC	Q	Secondary metabolites biosynthesis, transport and catabolism	[Q] Secondary metabolites biosynthesis, transport and catabolism	1
k141_1485709_flag_0_multi_16.0000_len_31604_21S	MR-SNWDC	Q	Secondary metabolites biosynthesis, transport and catabolism	[Q] Secondary metabolites biosynthesis, transport and catabolism	1
k141_1647532_flag_0_multi_39.3075_len_43953_08S	MR-SNWDC	Q	Secondary metabolites biosynthesis, transport and catabolism	[Q] Secondary metabolites biosynthesis, transport and catabolism	1
k141_978362_flag_3_multi_45.0000_len_161962_02S	MR-SNWDC	Q	Secondary metabolites biosynthesis, transport and catabolism	[Q] Secondary metabolites biosynthesis, transport and catabolism	1
k141_2732014_flag_3_multi_15.0003_len_58149_01A	MR-SNWDC	Q	Secondary metabolites biosynthesis, transport and catabolism	[Q] Secondary metabolites biosynthesis, transport and catabolism	1
k141_106451_flag_1_multi_17.9948_len_138327_30A	MR-SNWDC	Q	Secondary metabolites biosynthesis, transport and catabolism	[Q] Secondary metabolites biosynthesis, transport and catabolism	2
k141_2054323_flag_0_multi_18.3074_len_43953_18S	MR-SNWDC	Q	Secondary metabolites biosynthesis, transport and catabolism	[Q] Secondary metabolites biosynthesis, transport and catabolism	1
k141_1717423_flag_3_multi_42.8962_len_63565_03A	MR-SNWDC	T	Signal transduction mechanisms	[T] Signal transduction mechanisms	1
k141_1498986_flag_0_multi_8.2633_len_13203_18A	MR-SNWDC	T	Signal transduction mechanisms	[T] Signal transduction mechanisms	1
k141_641431_flag_3_multi_254.0000_len_102698_05S	MR-SNWDC	T	Signal transduction mechanisms	[T] Signal transduction mechanisms	2
k141_987645_flag_0_multi_11.3009_len_35880_26A	MR-SNWDC	T	Signal transduction mechanisms	[T] Signal transduction mechanisms	1
k141_549670_flag_0_multi_21.4909_len_38987_26A	MR-SNWDC	T	Signal transduction mechanisms	[T] Signal transduction mechanisms	2
k141_1978214_flag_3_multi_10.0008_len_12525_22S	MR-SNWDC	T	Signal transduction mechanisms	[T] Signal transduction mechanisms	1
k141_601761_flag_3_multi_59.2118_len_11397_24A	MR-SNWDC	T	Signal transduction mechanisms	[T] Signal transduction mechanisms	1
k141_941823_flag_0_multi_27.2388_len_111323_26A	MR-SNWDC	T	Signal transduction mechanisms	[T] Signal transduction mechanisms	1
k141_1197019_flag_3_multi_15.0005_len_31237_30A	MR-SNWDC	T	Signal transduction mechanisms	[T] Signal transduction mechanisms	1
k141_1420951_flag_3_multi_154.0000_len_33801_27A	MR-SNWDC	T	Signal transduction mechanisms	[T] Signal transduction mechanisms	1
k141_2310602_flag_3_multi_10.0008_len_12525_09S	MR-SNWDC	T	Signal transduction mechanisms	[T] Signal transduction mechanisms	1
k141_230702_flag_0_multi_11.6817_len_30878_24A	MR-SNWDC	T	Signal transduction mechanisms	[T] Signal transduction mechanisms	1
k141_390191_flag_3_multi_143.0000_len_62241_26A	MR-SNWDC	T	Signal transduction mechanisms	[T] Signal transduction mechanisms	1
k141_1725362_flag_1_multi_30.9915_len_63335_20A	MR-SNWDC	T	Signal transduction mechanisms	[T] Signal transduction mechanisms	1
k141_337856_flag_3_multi_30.0000_len_63505_32A	MR-SNWDC	T	Signal transduction mechanisms	[T] Signal transduction mechanisms	1
k141_1054511_flag_0_multi_17.0000_len_29125_17A	MR-SNWDC	T	Signal transduction mechanisms	[T] Signal transduction mechanisms	1
k141_2308181_flag_3_multi_11.9836_len_13615_14S	MR-SNWDC	T	Signal transduction mechanisms	[T] Signal transduction mechanisms	1
k141_526293_flag_3_multi_304.8012_len_33810_26A	MR-SNWDC	T	Signal transduction mechanisms	[T] Signal transduction mechanisms	1
k141_1053478_flag_3_multi_9.9850_len_38987_31A	MR-SNWDC	T	Signal transduction mechanisms	[T] Signal transduction mechanisms	2
k141_2210103_flag_0_multi_14.8778_len_55469_21S	MR-SNWDC	T	Signal transduction mechanisms	[T] Signal transduction mechanisms	1
k141_1820743_flag_0_multi_71.7866_len_16456_32S	MR-SNWDC	T	Signal transduction mechanisms	[T] Signal transduction mechanisms	1
k141_627162_flag_0_multi_19.3482_len_129893_26A	MR-SNWDC	T	Signal transduction mechanisms	[T] Signal transduction mechanisms	1
k141_1006575_flag_3_multi_93.7414_len_63073_30A	MR-SNWDC	T	Signal transduction mechanisms	[T] Signal transduction mechanisms	1
k141_705112_flag_3_multi_110.0000_len_63387_31A	MR-SNWDC	T	Signal transduction mechanisms	[T] Signal transduction mechanisms	1
k141_1468791_flag_1_multi_41.0000_len_30498_02S	MR-SNWDC	T	Signal transduction mechanisms	[T] Signal transduction mechanisms	1
k141_66901_flag_3_multi_57.0000_len_28461_02S	MR-SNWDC	T	Signal transduction mechanisms	[T] Signal transduction mechanisms	1
k141_2209714_flag_3_multi_33.0027_len_12240_13S	MR-SNWDC	T	Signal transduction mechanisms	[T] Signal transduction mechanisms	1
k141_1353588_flag_3_multi_18.0003_len_62988_22A	MR-SNWDC	T	Signal transduction mechanisms	[T] Signal transduction mechanisms	1
k141_978362_flag_3_multi_45.0000_len_161962_02S	MR-SNWDC	T	Signal transduction mechanisms	[T] Signal transduction mechanisms	1
k141_1644632_flag_0_multi_11.5207_len_64780_08A	MR-SNWDC	T	Signal transduction mechanisms	[T] Signal transduction mechanisms	1
k141_1965495_flag_3_multi_40.0033_len_12240_19S	MR-SNWDC	T	Signal transduction mechanisms	[T] Signal transduction mechanisms	1
k141_287200_flag_0_multi_17.5816_len_104207_05A	MR-SNWDC	T	Signal transduction mechanisms	[T] Signal transduction mechanisms	1
k141_527176_flag_3_multi_101.0000_len_36108_31A	MR-SNWDC	T	Signal transduction mechanisms	[T] Signal transduction mechanisms	1
k141_1993012_flag_3_multi_32.0026_len_12240_06S	MR-SNWDC	T	Signal transduction mechanisms	[T] Signal transduction mechanisms	1
k141_238001_flag_0_multi_13.1558_len_152810_07A	MR-SNWDC	T	Signal transduction mechanisms	[T] Signal transduction mechanisms	3
k141_1037909_flag_0_multi_128.7605_len_63200_27A	MR-SNWDC	T	Signal transduction mechanisms	[T] Signal transduction mechanisms	1
k141_628661_flag_3_multi_120.0000_len_12240_02S	MR-SNWDC	T	Signal transduction mechanisms	[T] Signal transduction mechanisms	1
k141_2321170_flag_3_multi_15.0002_len_63202_08A	MR-SNWDC	T	Signal transduction mechanisms	[T] Signal transduction mechanisms	1
k141_696194_flag_0_multi_19.0000_len_33801_08A	MR-SNWDC	T	Signal transduction mechanisms	[T] Signal transduction mechanisms	1
k141_2732014_flag_3_multi_15.0003_len_58149_01A	MR-SNWDC	T	Signal transduction mechanisms	[T] Signal transduction mechanisms	1
k141_1717448_flag_3_multi_25.9681_len_33798_03A	MR-SNWDC	T	Signal transduction mechanisms	[T] Signal transduction mechanisms	1
k141_174223_flag_1_multi_19.0000_len_68515_31A	MR-SNWDC	T	Signal transduction mechanisms	[T] Signal transduction mechanisms	1
k141_1316599_flag_3_multi_38.0000_len_41617_02S	MR-SNWDC	T	Signal transduction mechanisms	[T] Signal transduction mechanisms	1
k141_677247_flag_0_multi_12.7131_len_13199_14A	MR-SNWDC	T	Signal transduction mechanisms	[T] Signal transduction mechanisms	1
k141_680577_flag_0_multi_54.3266_len_95587_fragment_1_15S_1	MR-SNWDC	T	Signal transduction mechanisms	[T] Signal transduction mechanisms	1
k141_2169565_flag_3_multi_15.7354_len_13615_28S	MR-SNWDC	T	Signal transduction mechanisms	[T] Signal transduction mechanisms	1
k141_649296_flag_1_multi_10.9880_len_18454_08A	MR-SNWDC	T	Signal transduction mechanisms	[T] Signal transduction mechanisms	1
k141_1239739_flag_3_multi_11.9856_len_124127_26A	MR-SNWDC	T	Signal transduction mechanisms	[T] Signal transduction mechanisms	2
k141_1585411_flag_3_multi_43.0036_len_12240_12S	MR-SNWDC	T	Signal transduction mechanisms	[T] Signal transduction mechanisms	1
k141_888150_flag_1_multi_17.9835_len_62989_21A	MR-SNWDC	T	Signal transduction mechanisms	[T] Signal transduction mechanisms	1
k141_2203007_flag_3_multi_28.0000_len_12240_04S	MR-SNWDC	T	Signal transduction mechanisms	[T] Signal transduction mechanisms	1
k141_2018440_flag_3_multi_7.0013_len_5354_13A	MR-SNWDC	T	Signal transduction mechanisms	[T] Signal transduction mechanisms	1
k141_460869_flag_0_multi_26.1824_len_65507_14S_1	MR-SNWDC	T	Signal transduction mechanisms	[T] Signal transduction mechanisms	1
k141_106451_flag_1_multi_17.9948_len_138327_30A	MR-SNWDC	T	Signal transduction mechanisms	[T] Signal transduction mechanisms	7
k141_918825_flag_1_multi_14.0000_len_68543_28A	MR-SNWDC	T	Signal transduction mechanisms	[T] Signal transduction mechanisms	1
k141_477378_flag_3_multi_37.0000_len_12240_03S	MR-SNWDC	T	Signal transduction mechanisms	[T] Signal transduction mechanisms	1
k141_1199977_flag_3_multi_24.6272_len_58375_26A	MR-SNWDC	T	Signal transduction mechanisms	[T] Signal transduction mechanisms	1
k141_1850965_flag_1_multi_17.9952_len_29873_32S	MR-SNWDC	T	Signal transduction mechanisms	[T] Signal transduction mechanisms	1
k141_2311304_flag_3_multi_85.8525_len_12240_09S	MR-SNWDC	T	Signal transduction mechanisms	[T] Signal transduction mechanisms	1
k141_987645_flag_0_multi_11.3009_len_35880_26A	MR-SNWDC	U	Intracellular trafficking, secretion, and vesicular transport	[U] Intracellular trafficking, secretion, and vesicular transport	1
k141_779143_flag_3_multi_27.4955_len_35614_31A	MR-SNWDC	U	Intracellular trafficking, secretion, and vesicular transport	[U] Intracellular trafficking, secretion, and vesicular transport	1
k141_634462_flag_0_multi_20.9551_len_19724_27A	MR-SNWDC	U	Intracellular trafficking, secretion, and vesicular transport	[U] Intracellular trafficking, secretion, and vesicular transport	1
k141_2710719_flag_3_multi_12.0002_len_62908_02A	MR-SNWDC	U	Intracellular trafficking, secretion, and vesicular transport	[U] Intracellular trafficking, secretion, and vesicular transport	1
k141_157233_flag_0_multi_12.0087_len_27842_31A	MR-SNWDC	U	Intracellular trafficking, secretion, and vesicular transport	[U] Intracellular trafficking, secretion, and vesicular transport	1
k141_1125503_flag_3_multi_24.9477_len_51223_17A	MR-SNWDC	U	Intracellular trafficking, secretion, and vesicular transport	[U] Intracellular trafficking, secretion, and vesicular transport	2
k141_293349_flag_3_multi_49.0000_len_38606_03S	MR-SNWDC	U	Intracellular trafficking, secretion, and vesicular transport	[U] Intracellular trafficking, secretion, and vesicular transport	1
k141_407803_flag_1_multi_16.9628_len_8493_08S	MR-SNWDC	U	Intracellular trafficking, secretion, and vesicular transport	[U] Intracellular trafficking, secretion, and vesicular transport	1
k141_852165_flag_3_multi_89.5493_len_13649_22A	MR-SNWDC	U	Intracellular trafficking, secretion, and vesicular transport	[U] Intracellular trafficking, secretion, and vesicular transport	1
k141_2009881_flag_3_multi_12.0003_len_40069_20S	MR-SNWDC	U	Intracellular trafficking, secretion, and vesicular transport	[U] Intracellular trafficking, secretion, and vesicular transport	1
k141_66452_flag_0_multi_63.5980_len_36566_27A	MR-SNWDC	U	Intracellular trafficking, secretion, and vesicular transport	[U] Intracellular trafficking, secretion, and vesicular transport	1
k141_409277_flag_3_multi_39.9899_len_85036_03S	MR-SNWDC	U	Intracellular trafficking, secretion, and vesicular transport	[U] Intracellular trafficking, secretion, and vesicular transport	1
k141_494777_flag_3_multi_74.0000_len_62908_26A	MR-SNWDC	U	Intracellular trafficking, secretion, and vesicular transport	[U] Intracellular trafficking, secretion, and vesicular transport	1
k141_1563884_flag_3_multi_18.9414_len_51223_07A	MR-SNWDC	U	Intracellular trafficking, secretion, and vesicular transport	[U] Intracellular trafficking, secretion, and vesicular transport	2
k141_1427444_flag_0_multi_23.9079_len_51457_12A	MR-SNWDC	U	Intracellular trafficking, secretion, and vesicular transport	[U] Intracellular trafficking, secretion, and vesicular transport	2
k141_2049001_flag_3_multi_14.8351_len_47910_16A	MR-SNWDC	U	Intracellular trafficking, secretion, and vesicular transport	[U] Intracellular trafficking, secretion, and vesicular transport	1
k141_483675_flag_3_multi_57.0000_len_62908_27A	MR-SNWDC	U	Intracellular trafficking, secretion, and vesicular transport	[U] Intracellular trafficking, secretion, and vesicular transport	1
k141_2056892_flag_3_multi_54.0000_len_38911_11S	MR-SNWDC	U	Intracellular trafficking, secretion, and vesicular transport	[U] Intracellular trafficking, secretion, and vesicular transport	1
k141_527176_flag_3_multi_101.0000_len_36108_31A	MR-SNWDC	U	Intracellular trafficking, secretion, and vesicular transport	[U] Intracellular trafficking, secretion, and vesicular transport	1
k141_546784_flag_0_multi_29.0000_len_38912_08S	MR-SNWDC	U	Intracellular trafficking, secretion, and vesicular transport	[U] Intracellular trafficking, secretion, and vesicular transport	1
k141_2292267_flag_1_multi_13.0000_len_45303_24S	MR-SNWDC	U	Intracellular trafficking, secretion, and vesicular transport	[U] Intracellular trafficking, secretion, and vesicular transport	1
k141_2308181_flag_3_multi_11.9836_len_13615_14S	MR-SNWDC	U	Intracellular trafficking, secretion, and vesicular transport	[U] Intracellular trafficking, secretion, and vesicular transport	1
k141_2497202_flag_3_multi_17.0002_len_85076_08S	MR-SNWDC	U	Intracellular trafficking, secretion, and vesicular transport	[U] Intracellular trafficking, secretion, and vesicular transport	1
k141_1485709_flag_0_multi_16.0000_len_31604_21S	MR-SNWDC	U	Intracellular trafficking, secretion, and vesicular transport	[U] Intracellular trafficking, secretion, and vesicular transport	1
k141_536328_flag_0_multi_12.0000_len_31605_32S	MR-SNWDC	U	Intracellular trafficking, secretion, and vesicular transport	[U] Intracellular trafficking, secretion, and vesicular transport	1
k141_1537003_flag_3_multi_24.9672_len_31605_01S	MR-SNWDC	U	Intracellular trafficking, secretion, and vesicular transport	[U] Intracellular trafficking, secretion, and vesicular transport	1
k141_934613_flag_3_multi_41.8444_len_5939_13A	MR-SNWDC	U	Intracellular trafficking, secretion, and vesicular transport	[U] Intracellular trafficking, secretion, and vesicular transport	1
k141_1352764_flag_3_multi_27.0000_len_13651_27A	MR-SNWDC	U	Intracellular trafficking, secretion, and vesicular transport	[U] Intracellular trafficking, secretion, and vesicular transport	1
k141_388919_flag_3_multi_35.0000_len_157744_13S	MR-SNWDC	U	Intracellular trafficking, secretion, and vesicular transport	[U] Intracellular trafficking, secretion, and vesicular transport	1
k141_1365402_flag_3_multi_108.0000_len_38091_08A	MR-SNWDC	U	Intracellular trafficking, secretion, and vesicular transport	[U] Intracellular trafficking, secretion, and vesicular transport	1
k141_1418659_flag_3_multi_18.0000_len_8688_13A	MR-SNWDC	U	Intracellular trafficking, secretion, and vesicular transport	[U] Intracellular trafficking, secretion, and vesicular transport	2
k141_1565486_flag_0_multi_10.0000_len_51457_08A	MR-SNWDC	U	Intracellular trafficking, secretion, and vesicular transport	[U] Intracellular trafficking, secretion, and vesicular transport	2
k141_1599112_flag_0_multi_17.9961_len_95124_fragment_1_04S_1	MR-SNWDC	U	Intracellular trafficking, secretion, and vesicular transport	[U] Intracellular trafficking, secretion, and vesicular transport	1
k141_1175255_flag_1_multi_9.0000_len_34302_08A	MR-SNWDC	U	Intracellular trafficking, secretion, and vesicular transport	[U] Intracellular trafficking, secretion, and vesicular transport	2
k141_2444015_flag_3_multi_20.9931_len_61922_10A	MR-SNWDC	U	Intracellular trafficking, secretion, and vesicular transport	[U] Intracellular trafficking, secretion, and vesicular transport	1
k141_271092_flag_1_multi_9.0000_len_56422_20A_1	MR-SNWDC	U	Intracellular trafficking, secretion, and vesicular transport	[U] Intracellular trafficking, secretion, and vesicular transport	1
k141_3965_flag_3_multi_46.0000_len_36566_31A	MR-SNWDC	U	Intracellular trafficking, secretion, and vesicular transport	[U] Intracellular trafficking, secretion, and vesicular transport	1
k141_424657_flag_3_multi_20.0000_len_34332_11A	MR-SNWDC	U	Intracellular trafficking, secretion, and vesicular transport	[U] Intracellular trafficking, secretion, and vesicular transport	2
k141_1429416_flag_1_multi_11.0000_len_36582_27A	MR-SNWDC	U	Intracellular trafficking, secretion, and vesicular transport	[U] Intracellular trafficking, secretion, and vesicular transport	1
k141_11811_flag_3_multi_36.9793_len_38606_04S	MR-SNWDC	U	Intracellular trafficking, secretion, and vesicular transport	[U] Intracellular trafficking, secretion, and vesicular transport	1
k141_1147881_flag_3_multi_47.0000_len_86830_01A	MR-SNWDC	U	Intracellular trafficking, secretion, and vesicular transport	[U] Intracellular trafficking, secretion, and vesicular transport	2
k141_1737165_flag_3_multi_52.0000_len_13647_20A	MR-SNWDC	U	Intracellular trafficking, secretion, and vesicular transport	[U] Intracellular trafficking, secretion, and vesicular transport	1
k141_460441_flag_3_multi_19.9901_len_56256_27A	MR-SNWDC	U	Intracellular trafficking, secretion, and vesicular transport	[U] Intracellular trafficking, secretion, and vesicular transport	1
k141_439661_flag_3_multi_18.0000_len_61922_08A	MR-SNWDC	U	Intracellular trafficking, secretion, and vesicular transport	[U] Intracellular trafficking, secretion, and vesicular transport	1
k141_1239745_flag_3_multi_24.0007_len_33871_26A	MR-SNWDC	U	Intracellular trafficking, secretion, and vesicular transport	[U] Intracellular trafficking, secretion, and vesicular transport	1
k141_747377_flag_3_multi_16.0000_len_5942_24A	MR-SNWDC	U	Intracellular trafficking, secretion, and vesicular transport	[U] Intracellular trafficking, secretion, and vesicular transport	2
k141_277151_flag_0_multi_40.9514_len_36376_27A	MR-SNWDC	U	Intracellular trafficking, secretion, and vesicular transport	[U] Intracellular trafficking, secretion, and vesicular transport	1
k141_1971230_flag_1_multi_12.9932_len_9634_13A	MR-SNWDC	U	Intracellular trafficking, secretion, and vesicular transport	[U] Intracellular trafficking, secretion, and vesicular transport	1
k141_1734302_flag_3_multi_23.0007_len_31606_03S	MR-SNWDC	U	Intracellular trafficking, secretion, and vesicular transport	[U] Intracellular trafficking, secretion, and vesicular transport	1
k141_680577_flag_0_multi_54.3266_len_95587_fragment_1_15S_1	MR-SNWDC	U	Intracellular trafficking, secretion, and vesicular transport	[U] Intracellular trafficking, secretion, and vesicular transport	1
k141_507344_flag_0_multi_35.0000_len_6306_13A	MR-SNWDC	U	Intracellular trafficking, secretion, and vesicular transport	[U] Intracellular trafficking, secretion, and vesicular transport	1
k141_2732014_flag_3_multi_15.0003_len_58149_01A	MR-SNWDC	U	Intracellular trafficking, secretion, and vesicular transport	[U] Intracellular trafficking, secretion, and vesicular transport	1
k141_481957_flag_3_multi_20.0000_len_35424_02S	MR-SNWDC	U	Intracellular trafficking, secretion, and vesicular transport	[U] Intracellular trafficking, secretion, and vesicular transport	1
k141_195096_flag_1_multi_7.0000_len_5793_22A	MR-SNWDC	U	Intracellular trafficking, secretion, and vesicular transport	[U] Intracellular trafficking, secretion, and vesicular transport	1
k141_1680105_flag_3_multi_20.0000_len_5432_13A	MR-SNWDC	U	Intracellular trafficking, secretion, and vesicular transport	[U] Intracellular trafficking, secretion, and vesicular transport	1
k141_1736046_flag_3_multi_49.0000_len_62908_01A	MR-SNWDC	U	Intracellular trafficking, secretion, and vesicular transport	[U] Intracellular trafficking, secretion, and vesicular transport	1
k141_2169565_flag_3_multi_15.7354_len_13615_28S	MR-SNWDC	U	Intracellular trafficking, secretion, and vesicular transport	[U] Intracellular trafficking, secretion, and vesicular transport	1
k141_106451_flag_1_multi_17.9948_len_138327_30A	MR-SNWDC	U	Intracellular trafficking, secretion, and vesicular transport	[U] Intracellular trafficking, secretion, and vesicular transport	2
k141_808607_flag_0_multi_24.0000_len_47910_23A	MR-SNWDC	U	Intracellular trafficking, secretion, and vesicular transport	[U] Intracellular trafficking, secretion, and vesicular transport	1
k141_1158899_flag_1_multi_56.0000_len_53318_21S	MR-SNWDC	U	Intracellular trafficking, secretion, and vesicular transport	[U] Intracellular trafficking, secretion, and vesicular transport	1
k141_313894_flag_0_multi_16.8750_len_33429_31S	MR-SNWDC	U	Intracellular trafficking, secretion, and vesicular transport	[U] Intracellular trafficking, secretion, and vesicular transport	1
k141_1202286_flag_3_multi_26.0000_len_6006_21A	MR-SNWDC	U	Intracellular trafficking, secretion, and vesicular transport	[U] Intracellular trafficking, secretion, and vesicular transport	1
k141_2221852_flag_3_multi_10.9818_len_47910_12A	MR-SNWDC	U	Intracellular trafficking, secretion, and vesicular transport	[U] Intracellular trafficking, secretion, and vesicular transport	1
k141_460869_flag_0_multi_26.1824_len_65507_14S_1	MR-SNWDC	U	Intracellular trafficking, secretion, and vesicular transport	[U] Intracellular trafficking, secretion, and vesicular transport	1
k141_2440485_flag_3_multi_20.0007_len_29134_21S	MR-SNWDC	V	Defense mechanisms	[V] Defense mechanisms	1
k141_1216661_flag_3_multi_71.0019_len_37045_29A	MR-SNWDC	V	Defense mechanisms	[V] Defense mechanisms	1
k141_821115_flag_3_multi_19.0000_len_61042_26A	MR-SNWDC	V	Defense mechanisms	[V] Defense mechanisms	1
k141_1991523_flag_0_multi_120.9331_len_39826_02A	MR-SNWDC	V	Defense mechanisms	[V] Defense mechanisms	1
k141_1613701_flag_0_multi_18.8923_len_33428_27S	MR-SNWDC	V	Defense mechanisms	[V] Defense mechanisms	1
k141_287200_flag_0_multi_17.5816_len_104207_05A	MR-SNWDC	V	Defense mechanisms	[V] Defense mechanisms	1
k141_1965448_flag_3_multi_14.0004_len_39743_19S	MR-SNWDC	V	Defense mechanisms	[V] Defense mechanisms	1
k141_2049001_flag_3_multi_14.8351_len_47910_16A	MR-SNWDC	V	Defense mechanisms	[V] Defense mechanisms	1
k141_527176_flag_3_multi_101.0000_len_36108_31A	MR-SNWDC	V	Defense mechanisms	[V] Defense mechanisms	1
k141_2221852_flag_3_multi_10.9818_len_47910_12A	MR-SNWDC	V	Defense mechanisms	[V] Defense mechanisms	1
k141_1629635_flag_3_multi_607.0000_len_29476_24A	MR-SNWDC	V	Defense mechanisms	[V] Defense mechanisms	1
k141_1565132_flag_0_multi_139.3520_len_33174_19S	MR-SNWDC	V	Defense mechanisms	[V] Defense mechanisms	1
k141_106451_flag_1_multi_17.9948_len_138327_30A	MR-SNWDC	V	Defense mechanisms	[V] Defense mechanisms	4
k141_732381_flag_0_multi_26.6552_len_111961_26A	MR-SNWDC	V	Defense mechanisms	[V] Defense mechanisms	1
k141_1227036_flag_0_multi_13.1555_len_111961_05A	MR-SNWDC	V	Defense mechanisms	[V] Defense mechanisms	1
k141_1260088_flag_0_multi_152.3864_len_33429_09S	MR-SNWDC	V	Defense mechanisms	[V] Defense mechanisms	1
k141_285208_flag_3_multi_23.0000_len_36012_18S	MR-SNWDC	V	Defense mechanisms	[V] Defense mechanisms	1
k141_1471520_flag_3_multi_9.0002_len_40958_27A	MR-SNWDC	V	Defense mechanisms	[V] Defense mechanisms	1
k141_1239792_flag_3_multi_14.0003_len_40958_26A	MR-SNWDC	V	Defense mechanisms	[V] Defense mechanisms	1
k141_1456220_flag_3_multi_15.0004_len_33565_05A	MR-SNWDC	V	Defense mechanisms	[V] Defense mechanisms	1
k141_1036614_flag_1_multi_38.5432_len_34442_27A	MR-SNWDC	V	Defense mechanisms	[V] Defense mechanisms	1
k141_1239732_flag_3_multi_14.0004_len_35877_26A	MR-SNWDC	V	Defense mechanisms	[V] Defense mechanisms	1
k141_2732027_flag_3_multi_26.0007_len_35877_01A	MR-SNWDC	V	Defense mechanisms	[V] Defense mechanisms	1
k141_1468309_flag_0_multi_15.0000_len_56483_27A	MR-SNWDC	V	Defense mechanisms	[V] Defense mechanisms	1
k141_313894_flag_0_multi_16.8750_len_33429_31S	MR-SNWDC	V	Defense mechanisms	[V] Defense mechanisms	1
k141_2222085_flag_3_multi_10.0003_len_33565_12A	MR-SNWDC	V	Defense mechanisms	[V] Defense mechanisms	1
k141_808607_flag_0_multi_24.0000_len_47910_23A	MR-SNWDC	V	Defense mechanisms	[V] Defense mechanisms	1
k141_1537003_flag_3_multi_24.9672_len_31605_01S	MR-SNWDC	W	Extracellular structures	[W] Extracellular structures	1
k141_1563884_flag_3_multi_18.9414_len_51223_07A	MR-SNWDC	W	Extracellular structures	[W] Extracellular structures	1
k141_601761_flag_3_multi_59.2118_len_11397_24A	MR-SNWDC	W	Extracellular structures	[W] Extracellular structures	2
k141_1427444_flag_0_multi_23.9079_len_51457_12A	MR-SNWDC	W	Extracellular structures	[W] Extracellular structures	1
k141_536328_flag_0_multi_12.0000_len_31605_32S	MR-SNWDC	W	Extracellular structures	[W] Extracellular structures	1
k141_808607_flag_0_multi_24.0000_len_47910_23A	MR-SNWDC	W	Extracellular structures	[W] Extracellular structures	1
k141_2308181_flag_3_multi_11.9836_len_13615_14S	MR-SNWDC	W	Extracellular structures	[W] Extracellular structures	1
k141_1565486_flag_0_multi_10.0000_len_51457_08A	MR-SNWDC	W	Extracellular structures	[W] Extracellular structures	1
k141_1147881_flag_3_multi_47.0000_len_86830_01A	MR-SNWDC	W	Extracellular structures	[W] Extracellular structures	1
k141_987645_flag_0_multi_11.3009_len_35880_26A	MR-SNWDC	W	Extracellular structures	[W] Extracellular structures	1
k141_1125503_flag_3_multi_24.9477_len_51223_17A	MR-SNWDC	W	Extracellular structures	[W] Extracellular structures	1
k141_2732014_flag_3_multi_15.0003_len_58149_01A	MR-SNWDC	W	Extracellular structures	[W] Extracellular structures	1
k141_2049001_flag_3_multi_14.8351_len_47910_16A	MR-SNWDC	W	Extracellular structures	[W] Extracellular structures	1
k141_1158899_flag_1_multi_56.0000_len_53318_21S	MR-SNWDC	W	Extracellular structures	[W] Extracellular structures	1
k141_313894_flag_0_multi_16.8750_len_33429_31S	MR-SNWDC	W	Extracellular structures	[W] Extracellular structures	1
k141_1485709_flag_0_multi_16.0000_len_31604_21S	MR-SNWDC	W	Extracellular structures	[W] Extracellular structures	1
k141_2221852_flag_3_multi_10.9818_len_47910_12A	MR-SNWDC	W	Extracellular structures	[W] Extracellular structures	1
k141_460441_flag_3_multi_19.9901_len_56256_27A	MR-SNWDC	W	Extracellular structures	[W] Extracellular structures	1
k141_2169565_flag_3_multi_15.7354_len_13615_28S	MR-SNWDC	W	Extracellular structures	[W] Extracellular structures	1
k141_439661_flag_3_multi_18.0000_len_61922_08A	MR-SNWDC	W	Extracellular structures	[W] Extracellular structures	1
k141_2444015_flag_3_multi_20.9931_len_61922_10A	MR-SNWDC	W	Extracellular structures	[W] Extracellular structures	1
k141_1734302_flag_3_multi_23.0007_len_31606_03S	MR-SNWDC	W	Extracellular structures	[W] Extracellular structures	1
k141_2732014_flag_3_multi_15.0003_len_58149_01A	MR-SNWDC	Z	Cytoskeleton	[Z] Cytoskeleton	1
k141_1331485_flag_1_multi_18.9990_len_131543_03A	MR-SNWDC	Z	Cytoskeleton	[Z] Cytoskeleton	1
k141_978362_flag_3_multi_45.0000_len_161962_02S	MR-SNWDC	Z	Cytoskeleton	[Z] Cytoskeleton	1
IMGVR_UViG_3300019762_000005	River	A	RNA processing and modification	[A] RNA processing and modification	1
IMGVR_UViG_3300024566_000001	River	B	Chromatin structure and dynamics	[B] Chromatin structure and dynamics	1
IMGVR_UViG_3300024354_000001	River	C	Energy production and conversion	[C] Energy production and conversion	1
IMGVR_UViG_3300024500_000002	River	C	Energy production and conversion	[C] Energy production and conversion	1
IMGVR_UViG_3300024495_000002	River	C	Energy production and conversion	[C] Energy production and conversion	1
IMGVR_UViG_3300019742_000001	River	C	Energy production and conversion	[C] Energy production and conversion	3
IMGVR_UViG_3300019757_000002	River	C	Energy production and conversion	[C] Energy production and conversion	1
IMGVR_UViG_3300026478_000001	River	C	Energy production and conversion	[C] Energy production and conversion	1
IMGVR_UViG_3300019763_000007	River	C	Energy production and conversion	[C] Energy production and conversion	1
IMGVR_UViG_3300027396_000002	River	C	Energy production and conversion	[C] Energy production and conversion	1
IMGVR_UViG_3300027141_000003	River	C	Energy production and conversion	[C] Energy production and conversion	1
IMGVR_UViG_3300024505_000002	River	C	Energy production and conversion	[C] Energy production and conversion	1
IMGVR_UViG_3300027492_000001	River	C	Energy production and conversion	[C] Energy production and conversion	1
IMGVR_UViG_3300027541_000002	River	C	Energy production and conversion	[C] Energy production and conversion	1
IMGVR_UViG_3300028073_000001	River	C	Energy production and conversion	[C] Energy production and conversion	1
IMGVR_UViG_3300019752_000006	River	C	Energy production and conversion	[C] Energy production and conversion	1
IMGVR_UViG_3300019757_000001	River	C	Energy production and conversion	[C] Energy production and conversion	3
IMGVR_UViG_3300028275_000001	River	C	Energy production and conversion	[C] Energy production and conversion	1
IMGVR_UViG_3300027126_000001	River	C	Energy production and conversion	[C] Energy production and conversion	2
IMGVR_UViG_3300024504_000001	River	C	Energy production and conversion	[C] Energy production and conversion	1
IMGVR_UViG_3300024355_000001	River	C	Energy production and conversion	[C] Energy production and conversion	1
IMGVR_UViG_3300019935_000001	River	C	Energy production and conversion	[C] Energy production and conversion	1
IMGVR_UViG_3300024357_000001	River	C	Energy production and conversion	[C] Energy production and conversion	1
IMGVR_UViG_3300027489_000002	River	C	Energy production and conversion	[C] Energy production and conversion	2
IMGVR_UViG_3300024506_000001	River	C	Energy production and conversion	[C] Energy production and conversion	1
IMGVR_UViG_3300019766_000007	River	C	Energy production and conversion	[C] Energy production and conversion	2
IMGVR_UViG_3300027494_000001	River	C	Energy production and conversion	[C] Energy production and conversion	1
IMGVR_UViG_3300024289_000003	River	C	Energy production and conversion	[C] Energy production and conversion	1
IMGVR_UViG_3300024350_000001	River	C	Energy production and conversion	[C] Energy production and conversion	1
IMGVR_UViG_3300024503_000002	River	C	Energy production and conversion	[C] Energy production and conversion	1
IMGVR_UViG_3300024500_000001	River	C	Energy production and conversion	[C] Energy production and conversion	1
IMGVR_UViG_3300024496_000001	River	C	Energy production and conversion	[C] Energy production and conversion	1
IMGVR_UViG_3300028103_000001	River	C	Energy production and conversion	[C] Energy production and conversion	1
IMGVR_UViG_3300027467_000001	River	C	Energy production and conversion	[C] Energy production and conversion	1
IMGVR_UViG_3300024306_000001	River	C	Energy production and conversion	[C] Energy production and conversion	1
IMGVR_UViG_3300027541_000001	River	D	Cell cycle control, cell division, chromosome partitioning	[D] Cell cycle control, cell division, chromosome partitioning	1
IMGVR_UViG_3300026459_000001	River	D	Cell cycle control, cell division, chromosome partitioning	[D] Cell cycle control, cell division, chromosome partitioning	1
IMGVR_UViG_3300024356_000001	River	D	Cell cycle control, cell division, chromosome partitioning	[D] Cell cycle control, cell division, chromosome partitioning	1
IMGVR_UViG_3300019757_000003	River	D	Cell cycle control, cell division, chromosome partitioning	[D] Cell cycle control, cell division, chromosome partitioning	1
IMGVR_UViG_3300019755_000004	River	D	Cell cycle control, cell division, chromosome partitioning	[D] Cell cycle control, cell division, chromosome partitioning	2
IMGVR_UViG_3300026478_000001	River	D	Cell cycle control, cell division, chromosome partitioning	[D] Cell cycle control, cell division, chromosome partitioning	2
IMGVR_UViG_3300024351_000003	River	D	Cell cycle control, cell division, chromosome partitioning	[D] Cell cycle control, cell division, chromosome partitioning	1
IMGVR_UViG_3300028103_000001	River	D	Cell cycle control, cell division, chromosome partitioning	[D] Cell cycle control, cell division, chromosome partitioning	2
IMGVR_UViG_3300024356_000002	River	D	Cell cycle control, cell division, chromosome partitioning	[D] Cell cycle control, cell division, chromosome partitioning	1
IMGVR_UViG_3300027541_000002	River	D	Cell cycle control, cell division, chromosome partitioning	[D] Cell cycle control, cell division, chromosome partitioning	1
IMGVR_UViG_3300027295_000001	River	D	Cell cycle control, cell division, chromosome partitioning	[D] Cell cycle control, cell division, chromosome partitioning	1
IMGVR_UViG_3300028275_000001	River	D	Cell cycle control, cell division, chromosome partitioning	[D] Cell cycle control, cell division, chromosome partitioning	2
IMGVR_UViG_3300019761_000002	River	D	Cell cycle control, cell division, chromosome partitioning	[D] Cell cycle control, cell division, chromosome partitioning	1
IMGVR_UViG_3300026457_000001	River	D	Cell cycle control, cell division, chromosome partitioning	[D] Cell cycle control, cell division, chromosome partitioning	2
IMGVR_UViG_3300024507_000001	River	D	Cell cycle control, cell division, chromosome partitioning	[D] Cell cycle control, cell division, chromosome partitioning	1
IMGVR_UViG_3300024500_000002	River	D	Cell cycle control, cell division, chromosome partitioning	[D] Cell cycle control, cell division, chromosome partitioning	1
IMGVR_UViG_3300024506_000003	River	D	Cell cycle control, cell division, chromosome partitioning	[D] Cell cycle control, cell division, chromosome partitioning	1
IMGVR_UViG_3300027467_000001	River	D	Cell cycle control, cell division, chromosome partitioning	[D] Cell cycle control, cell division, chromosome partitioning	1
IMGVR_UViG_3300019764_000004	River	D	Cell cycle control, cell division, chromosome partitioning	[D] Cell cycle control, cell division, chromosome partitioning	1
IMGVR_UViG_3300019763_000005	River	D	Cell cycle control, cell division, chromosome partitioning	[D] Cell cycle control, cell division, chromosome partitioning	2
IMGVR_UViG_3300024495_000002	River	D	Cell cycle control, cell division, chromosome partitioning	[D] Cell cycle control, cell division, chromosome partitioning	1
IMGVR_UViG_3300024496_000001	River	D	Cell cycle control, cell division, chromosome partitioning	[D] Cell cycle control, cell division, chromosome partitioning	2
IMGVR_UViG_3300019742_000001	River	D	Cell cycle control, cell division, chromosome partitioning	[D] Cell cycle control, cell division, chromosome partitioning	1
IMGVR_UViG_3300024504_000001	River	D	Cell cycle control, cell division, chromosome partitioning	[D] Cell cycle control, cell division, chromosome partitioning	2
IMGVR_UViG_3300019757_000001	River	D	Cell cycle control, cell division, chromosome partitioning	[D] Cell cycle control, cell division, chromosome partitioning	1
IMGVR_UViG_3300024352_000050	River	D	Cell cycle control, cell division, chromosome partitioning	[D] Cell cycle control, cell division, chromosome partitioning	1
IMGVR_UViG_3300024357_000001	River	D	Cell cycle control, cell division, chromosome partitioning	[D] Cell cycle control, cell division, chromosome partitioning	2
IMGVR_UViG_3300028103_000002	River	D	Cell cycle control, cell division, chromosome partitioning	[D] Cell cycle control, cell division, chromosome partitioning	1
IMGVR_UViG_3300024505_000001	River	D	Cell cycle control, cell division, chromosome partitioning	[D] Cell cycle control, cell division, chromosome partitioning	1
IMGVR_UViG_3300028073_000001	River	D	Cell cycle control, cell division, chromosome partitioning	[D] Cell cycle control, cell division, chromosome partitioning	2
IMGVR_UViG_3300027293_000002	River	D	Cell cycle control, cell division, chromosome partitioning	[D] Cell cycle control, cell division, chromosome partitioning	1
IMGVR_UViG_3300019935_000001	River	D	Cell cycle control, cell division, chromosome partitioning	[D] Cell cycle control, cell division, chromosome partitioning	2
IMGVR_UViG_3300024289_000001	River	D	Cell cycle control, cell division, chromosome partitioning	[D] Cell cycle control, cell division, chromosome partitioning	1
IMGVR_UViG_3300024515_000001	River	D	Cell cycle control, cell division, chromosome partitioning	[D] Cell cycle control, cell division, chromosome partitioning	1
IMGVR_UViG_3300019766_000007	River	D	Cell cycle control, cell division, chromosome partitioning	[D] Cell cycle control, cell division, chromosome partitioning	1
IMGVR_UViG_3300024515_000002	River	D	Cell cycle control, cell division, chromosome partitioning	[D] Cell cycle control, cell division, chromosome partitioning	1
IMGVR_UViG_3300027488_000001	River	D	Cell cycle control, cell division, chromosome partitioning	[D] Cell cycle control, cell division, chromosome partitioning	1
IMGVR_UViG_3300024358_000002	River	D	Cell cycle control, cell division, chromosome partitioning	[D] Cell cycle control, cell division, chromosome partitioning	1
IMGVR_UViG_3300019760_000002	River	D	Cell cycle control, cell division, chromosome partitioning	[D] Cell cycle control, cell division, chromosome partitioning	1
IMGVR_UViG_3300024506_000001	River	D	Cell cycle control, cell division, chromosome partitioning	[D] Cell cycle control, cell division, chromosome partitioning	2
IMGVR_UViG_3300027292_000002	River	D	Cell cycle control, cell division, chromosome partitioning	[D] Cell cycle control, cell division, chromosome partitioning	1
IMGVR_UViG_3300019766_000011	River	D	Cell cycle control, cell division, chromosome partitioning	[D] Cell cycle control, cell division, chromosome partitioning	1
IMGVR_UViG_3300024354_000001	River	D	Cell cycle control, cell division, chromosome partitioning	[D] Cell cycle control, cell division, chromosome partitioning	2
IMGVR_UViG_3300027503_000002	River	D	Cell cycle control, cell division, chromosome partitioning	[D] Cell cycle control, cell division, chromosome partitioning	4
IMGVR_UViG_3300028091_000001	River	D	Cell cycle control, cell division, chromosome partitioning	[D] Cell cycle control, cell division, chromosome partitioning	1
IMGVR_UViG_3300019758_000004	River	D	Cell cycle control, cell division, chromosome partitioning	[D] Cell cycle control, cell division, chromosome partitioning	1
IMGVR_UViG_3300024289_000003	River	D	Cell cycle control, cell division, chromosome partitioning	[D] Cell cycle control, cell division, chromosome partitioning	1
IMGVR_UViG_3300024505_000006	River	D	Cell cycle control, cell division, chromosome partitioning	[D] Cell cycle control, cell division, chromosome partitioning	1
IMGVR_UViG_3300019759_000003	River	D	Cell cycle control, cell division, chromosome partitioning	[D] Cell cycle control, cell division, chromosome partitioning	2
IMGVR_UViG_3300027299_000002	River	D	Cell cycle control, cell division, chromosome partitioning	[D] Cell cycle control, cell division, chromosome partitioning	1
IMGVR_UViG_3300024505_000002	River	D	Cell cycle control, cell division, chromosome partitioning	[D] Cell cycle control, cell division, chromosome partitioning	1
IMGVR_UViG_3300026478_000002	River	D	Cell cycle control, cell division, chromosome partitioning	[D] Cell cycle control, cell division, chromosome partitioning	1
IMGVR_UViG_3300019755_000002	River	D	Cell cycle control, cell division, chromosome partitioning	[D] Cell cycle control, cell division, chromosome partitioning	1
IMGVR_UViG_3300024514_000001	River	D	Cell cycle control, cell division, chromosome partitioning	[D] Cell cycle control, cell division, chromosome partitioning	1
IMGVR_UViG_3300019760_000004	River	D	Cell cycle control, cell division, chromosome partitioning	[D] Cell cycle control, cell division, chromosome partitioning	1
IMGVR_UViG_3300019752_000001	River	D	Cell cycle control, cell division, chromosome partitioning	[D] Cell cycle control, cell division, chromosome partitioning	1
IMGVR_UViG_3300027396_000002	River	D	Cell cycle control, cell division, chromosome partitioning	[D] Cell cycle control, cell division, chromosome partitioning	1
IMGVR_UViG_3300028073_000002	River	D	Cell cycle control, cell division, chromosome partitioning	[D] Cell cycle control, cell division, chromosome partitioning	1
IMGVR_UViG_3300019752_000002	River	D	Cell cycle control, cell division, chromosome partitioning	[D] Cell cycle control, cell division, chromosome partitioning	1
IMGVR_UViG_3300024506_000002	River	D	Cell cycle control, cell division, chromosome partitioning	[D] Cell cycle control, cell division, chromosome partitioning	1
IMGVR_UViG_3300024500_000056	River	D	Cell cycle control, cell division, chromosome partitioning	[D] Cell cycle control, cell division, chromosome partitioning	1
IMGVR_UViG_3300024350_000001	River	D	Cell cycle control, cell division, chromosome partitioning	[D] Cell cycle control, cell division, chromosome partitioning	2
IMGVR_UViG_3300026473_000001	River	D	Cell cycle control, cell division, chromosome partitioning	[D] Cell cycle control, cell division, chromosome partitioning	1
IMGVR_UViG_3300027138_000001	River	D	Cell cycle control, cell division, chromosome partitioning	[D] Cell cycle control, cell division, chromosome partitioning	1
IMGVR_UViG_3300024513_000026	River	D	Cell cycle control, cell division, chromosome partitioning	[D] Cell cycle control, cell division, chromosome partitioning	1
IMGVR_UViG_3300027503_000001	River	D	Cell cycle control, cell division, chromosome partitioning	[D] Cell cycle control, cell division, chromosome partitioning	1
IMGVR_UViG_3300026478_000009	River	D	Cell cycle control, cell division, chromosome partitioning	[D] Cell cycle control, cell division, chromosome partitioning	1
IMGVR_UViG_3300024502_000001	River	D	Cell cycle control, cell division, chromosome partitioning	[D] Cell cycle control, cell division, chromosome partitioning	1
IMGVR_UViG_3300024355_000001	River	D	Cell cycle control, cell division, chromosome partitioning	[D] Cell cycle control, cell division, chromosome partitioning	1
IMGVR_UViG_3300024504_000002	River	D	Cell cycle control, cell division, chromosome partitioning	[D] Cell cycle control, cell division, chromosome partitioning	1
IMGVR_UViG_3300019758_000005	River	D	Cell cycle control, cell division, chromosome partitioning	[D] Cell cycle control, cell division, chromosome partitioning	1
IMGVR_UViG_3300027291_000001	River	D	Cell cycle control, cell division, chromosome partitioning	[D] Cell cycle control, cell division, chromosome partitioning	1
IMGVR_UViG_3300024306_000001	River	D	Cell cycle control, cell division, chromosome partitioning	[D] Cell cycle control, cell division, chromosome partitioning	1
IMGVR_UViG_3300024503_000002	River	D	Cell cycle control, cell division, chromosome partitioning	[D] Cell cycle control, cell division, chromosome partitioning	1
IMGVR_UViG_3300027396_000001	River	D	Cell cycle control, cell division, chromosome partitioning	[D] Cell cycle control, cell division, chromosome partitioning	1
IMGVR_UViG_3300024500_000001	River	D	Cell cycle control, cell division, chromosome partitioning	[D] Cell cycle control, cell division, chromosome partitioning	2
IMGVR_UViG_3300019763_000004	River	D	Cell cycle control, cell division, chromosome partitioning	[D] Cell cycle control, cell division, chromosome partitioning	1
IMGVR_UViG_3300019761_000001	River	D	Cell cycle control, cell division, chromosome partitioning	[D] Cell cycle control, cell division, chromosome partitioning	1
IMGVR_UViG_3300027286_000001	River	D	Cell cycle control, cell division, chromosome partitioning	[D] Cell cycle control, cell division, chromosome partitioning	1
IMGVR_UViG_3300019768_000002	River	D	Cell cycle control, cell division, chromosome partitioning	[D] Cell cycle control, cell division, chromosome partitioning	2
IMGVR_UViG_3300024354_000007	River	E	Amino acid transport and metabolism	[E] Amino acid transport and metabolism	1
IMGVR_UViG_3300024357_000003	River	E	Amino acid transport and metabolism	[E] Amino acid transport and metabolism	1
IMGVR_UViG_3300024504_000001	River	E	Amino acid transport and metabolism	[E] Amino acid transport and metabolism	2
IMGVR_UViG_3300024503_000007	River	E	Amino acid transport and metabolism	[E] Amino acid transport and metabolism	1
IMGVR_UViG_3300026478_000001	River	E	Amino acid transport and metabolism	[E] Amino acid transport and metabolism	2
IMGVR_UViG_3300024306_000005	River	E	Amino acid transport and metabolism	[E] Amino acid transport and metabolism	1
IMGVR_UViG_3300026478_000007	River	E	Amino acid transport and metabolism	[E] Amino acid transport and metabolism	1
IMGVR_UViG_3300024350_000001	River	E	Amino acid transport and metabolism	[E] Amino acid transport and metabolism	2
IMGVR_UViG_3300019759_000001	River	E	Amino acid transport and metabolism	[E] Amino acid transport and metabolism	1
IMGVR_UViG_3300019761_000002	River	E	Amino acid transport and metabolism	[E] Amino acid transport and metabolism	1
IMGVR_UViG_3300019757_000002	River	E	Amino acid transport and metabolism	[E] Amino acid transport and metabolism	1
IMGVR_UViG_3300028103_000001	River	E	Amino acid transport and metabolism	[E] Amino acid transport and metabolism	2
IMGVR_UViG_3300024351_000005	River	E	Amino acid transport and metabolism	[E] Amino acid transport and metabolism	1
IMGVR_UViG_3300024502_000006	River	E	Amino acid transport and metabolism	[E] Amino acid transport and metabolism	1
IMGVR_UViG_3300019758_000004	River	E	Amino acid transport and metabolism	[E] Amino acid transport and metabolism	2
IMGVR_UViG_3300026459_000002	River	E	Amino acid transport and metabolism	[E] Amino acid transport and metabolism	1
IMGVR_UViG_3300028275_000001	River	E	Amino acid transport and metabolism	[E] Amino acid transport and metabolism	2
IMGVR_UViG_3300027467_000007	River	E	Amino acid transport and metabolism	[E] Amino acid transport and metabolism	1
IMGVR_UViG_3300028103_000005	River	E	Amino acid transport and metabolism	[E] Amino acid transport and metabolism	1
IMGVR_UViG_3300024357_000001	River	E	Amino acid transport and metabolism	[E] Amino acid transport and metabolism	2
IMGVR_UViG_3300024506_000004	River	E	Amino acid transport and metabolism	[E] Amino acid transport and metabolism	1
IMGVR_UViG_3300024503_000009	River	E	Amino acid transport and metabolism	[E] Amino acid transport and metabolism	1
IMGVR_UViG_3300027589_000001	River	E	Amino acid transport and metabolism	[E] Amino acid transport and metabolism	1
IMGVR_UViG_3300024509_000001	River	E	Amino acid transport and metabolism	[E] Amino acid transport and metabolism	1
IMGVR_UViG_3300024500_000007	River	E	Amino acid transport and metabolism	[E] Amino acid transport and metabolism	1
IMGVR_UViG_3300024354_000006	River	E	Amino acid transport and metabolism	[E] Amino acid transport and metabolism	1
IMGVR_UViG_3300024358_000006	River	E	Amino acid transport and metabolism	[E] Amino acid transport and metabolism	1
IMGVR_UViG_3300024505_000008	River	E	Amino acid transport and metabolism	[E] Amino acid transport and metabolism	1
IMGVR_UViG_3300026457_000004	River	E	Amino acid transport and metabolism	[E] Amino acid transport and metabolism	1
IMGVR_UViG_3300024532_000001	River	E	Amino acid transport and metabolism	[E] Amino acid transport and metabolism	1
IMGVR_UViG_3300024560_000001	River	E	Amino acid transport and metabolism	[E] Amino acid transport and metabolism	1
IMGVR_UViG_3300028275_000002	River	E	Amino acid transport and metabolism	[E] Amino acid transport and metabolism	1
IMGVR_UViG_3300024496_000001	River	E	Amino acid transport and metabolism	[E] Amino acid transport and metabolism	2
IMGVR_UViG_3300027375_000001	River	E	Amino acid transport and metabolism	[E] Amino acid transport and metabolism	1
IMGVR_UViG_3300024500_000005	River	E	Amino acid transport and metabolism	[E] Amino acid transport and metabolism	1
IMGVR_UViG_3300024502_000003	River	E	Amino acid transport and metabolism	[E] Amino acid transport and metabolism	1
IMGVR_UViG_3300026478_000006	River	E	Amino acid transport and metabolism	[E] Amino acid transport and metabolism	1
IMGVR_UViG_3300024506_000001	River	E	Amino acid transport and metabolism	[E] Amino acid transport and metabolism	2
IMGVR_UViG_3300026402_000001	River	E	Amino acid transport and metabolism	[E] Amino acid transport and metabolism	1
IMGVR_UViG_3300024507_000002	River	E	Amino acid transport and metabolism	[E] Amino acid transport and metabolism	1
IMGVR_UViG_3300019762_000002	River	E	Amino acid transport and metabolism	[E] Amino acid transport and metabolism	1
IMGVR_UViG_3300024858_000001	River	E	Amino acid transport and metabolism	[E] Amino acid transport and metabolism	1
IMGVR_UViG_3300026473_000002	River	E	Amino acid transport and metabolism	[E] Amino acid transport and metabolism	1
IMGVR_UViG_3300027396_000053	River	E	Amino acid transport and metabolism	[E] Amino acid transport and metabolism	1
IMGVR_UViG_3300019937_000004	River	E	Amino acid transport and metabolism	[E] Amino acid transport and metabolism	1
IMGVR_UViG_3300024500_000006	River	E	Amino acid transport and metabolism	[E] Amino acid transport and metabolism	1
IMGVR_UViG_3300024352_000004	River	E	Amino acid transport and metabolism	[E] Amino acid transport and metabolism	1
IMGVR_UViG_3300028269_000001	River	E	Amino acid transport and metabolism	[E] Amino acid transport and metabolism	1
IMGVR_UViG_3300019762_000005	River	E	Amino acid transport and metabolism	[E] Amino acid transport and metabolism	2
IMGVR_UViG_3300027293_000001	River	E	Amino acid transport and metabolism	[E] Amino acid transport and metabolism	1
IMGVR_UViG_3300024500_000053	River	E	Amino acid transport and metabolism	[E] Amino acid transport and metabolism	1
IMGVR_UViG_3300024352_000005	River	E	Amino acid transport and metabolism	[E] Amino acid transport and metabolism	1
IMGVR_UViG_3300027299_000001	River	E	Amino acid transport and metabolism	[E] Amino acid transport and metabolism	1
IMGVR_UViG_3300024492_000001	River	E	Amino acid transport and metabolism	[E] Amino acid transport and metabolism	1
IMGVR_UViG_3300024356_000003	River	E	Amino acid transport and metabolism	[E] Amino acid transport and metabolism	1
IMGVR_UViG_3300024355_000005	River	E	Amino acid transport and metabolism	[E] Amino acid transport and metabolism	1
IMGVR_UViG_3300019760_000004	River	E	Amino acid transport and metabolism	[E] Amino acid transport and metabolism	1
IMGVR_UViG_3300024500_000001	River	E	Amino acid transport and metabolism	[E] Amino acid transport and metabolism	2
IMGVR_UViG_3300027292_000001	River	E	Amino acid transport and metabolism	[E] Amino acid transport and metabolism	1
IMGVR_UViG_3300019766_000001	River	E	Amino acid transport and metabolism	[E] Amino acid transport and metabolism	1
IMGVR_UViG_3300024358_000004	River	E	Amino acid transport and metabolism	[E] Amino acid transport and metabolism	1
IMGVR_UViG_3300024289_000008	River	E	Amino acid transport and metabolism	[E] Amino acid transport and metabolism	1
IMGVR_UViG_3300027503_000032	River	E	Amino acid transport and metabolism	[E] Amino acid transport and metabolism	1
IMGVR_UViG_3300024351_000007	River	E	Amino acid transport and metabolism	[E] Amino acid transport and metabolism	1
IMGVR_UViG_3300019764_000004	River	E	Amino acid transport and metabolism	[E] Amino acid transport and metabolism	2
IMGVR_UViG_3300024354_000001	River	E	Amino acid transport and metabolism	[E] Amino acid transport and metabolism	2
IMGVR_UViG_3300019768_000001	River	E	Amino acid transport and metabolism	[E] Amino acid transport and metabolism	1
IMGVR_UViG_3300028073_000001	River	E	Amino acid transport and metabolism	[E] Amino acid transport and metabolism	2
IMGVR_UViG_3300028066_000001	River	E	Amino acid transport and metabolism	[E] Amino acid transport and metabolism	1
IMGVR_UViG_3300019763_000004	River	E	Amino acid transport and metabolism	[E] Amino acid transport and metabolism	2
IMGVR_UViG_3300024496_000004	River	E	Amino acid transport and metabolism	[E] Amino acid transport and metabolism	1
IMGVR_UViG_3300024354_000004	River	E	Amino acid transport and metabolism	[E] Amino acid transport and metabolism	1
IMGVR_UViG_3300027467_000006	River	E	Amino acid transport and metabolism	[E] Amino acid transport and metabolism	1
IMGVR_UViG_3300024355_000004	River	E	Amino acid transport and metabolism	[E] Amino acid transport and metabolism	1
IMGVR_UViG_3300024496_000006	River	E	Amino acid transport and metabolism	[E] Amino acid transport and metabolism	1
IMGVR_UViG_3300027541_000001	River	F	Nucleotide transport and metabolism	[F] Nucleotide transport and metabolism	2
IMGVR_UViG_3300026459_000001	River	F	Nucleotide transport and metabolism	[F] Nucleotide transport and metabolism	2
IMGVR_UViG_3300024289_000005	River	F	Nucleotide transport and metabolism	[F] Nucleotide transport and metabolism	1
IMGVR_UViG_3300027299_000001	River	F	Nucleotide transport and metabolism	[F] Nucleotide transport and metabolism	6
IMGVR_UViG_3300024306_000035	River	F	Nucleotide transport and metabolism	[F] Nucleotide transport and metabolism	2
IMGVR_UViG_3300024495_000033	River	F	Nucleotide transport and metabolism	[F] Nucleotide transport and metabolism	2
IMGVR_UViG_3300024503_000001	River	F	Nucleotide transport and metabolism	[F] Nucleotide transport and metabolism	1
IMGVR_UViG_3300024496_000041	River	F	Nucleotide transport and metabolism	[F] Nucleotide transport and metabolism	2
IMGVR_UViG_3300019935_000001	River	F	Nucleotide transport and metabolism	[F] Nucleotide transport and metabolism	4
IMGVR_UViG_3300019757_000004	River	F	Nucleotide transport and metabolism	[F] Nucleotide transport and metabolism	1
IMGVR_UViG_3300024354_000003	River	F	Nucleotide transport and metabolism	[F] Nucleotide transport and metabolism	1
IMGVR_UViG_3300019764_000001	River	F	Nucleotide transport and metabolism	[F] Nucleotide transport and metabolism	3
IMGVR_UViG_3300019763_000001	River	F	Nucleotide transport and metabolism	[F] Nucleotide transport and metabolism	3
IMGVR_UViG_3300024513_000002	River	F	Nucleotide transport and metabolism	[F] Nucleotide transport and metabolism	1
IMGVR_UViG_3300024495_000001	River	F	Nucleotide transport and metabolism	[F] Nucleotide transport and metabolism	1
IMGVR_UViG_3300024502_000001	River	F	Nucleotide transport and metabolism	[F] Nucleotide transport and metabolism	2
IMGVR_UViG_3300027396_000004	River	F	Nucleotide transport and metabolism	[F] Nucleotide transport and metabolism	1
IMGVR_UViG_3300026478_000002	River	F	Nucleotide transport and metabolism	[F] Nucleotide transport and metabolism	2
IMGVR_UViG_3300024357_000002	River	F	Nucleotide transport and metabolism	[F] Nucleotide transport and metabolism	1
IMGVR_UViG_3300024500_000056	River	F	Nucleotide transport and metabolism	[F] Nucleotide transport and metabolism	1
IMGVR_UViG_3300028103_000002	River	F	Nucleotide transport and metabolism	[F] Nucleotide transport and metabolism	1
IMGVR_UViG_3300019760_000001	River	F	Nucleotide transport and metabolism	[F] Nucleotide transport and metabolism	3
IMGVR_UViG_3300024351_000030	River	F	Nucleotide transport and metabolism	[F] Nucleotide transport and metabolism	2
IMGVR_UViG_3300024505_000001	River	F	Nucleotide transport and metabolism	[F] Nucleotide transport and metabolism	1
IMGVR_UViG_3300026457_000001	River	F	Nucleotide transport and metabolism	[F] Nucleotide transport and metabolism	2
IMGVR_UViG_3300024354_000002	River	F	Nucleotide transport and metabolism	[F] Nucleotide transport and metabolism	3
IMGVR_UViG_3300024306_000002	River	F	Nucleotide transport and metabolism	[F] Nucleotide transport and metabolism	1
IMGVR_UViG_3300024355_000002	River	F	Nucleotide transport and metabolism	[F] Nucleotide transport and metabolism	1
IMGVR_UViG_3300024500_000036	River	F	Nucleotide transport and metabolism	[F] Nucleotide transport and metabolism	2
IMGVR_UViG_3300024503_000004	River	F	Nucleotide transport and metabolism	[F] Nucleotide transport and metabolism	1
IMGVR_UViG_3300019742_000001	River	F	Nucleotide transport and metabolism	[F] Nucleotide transport and metabolism	3
IMGVR_UViG_3300024504_000002	River	F	Nucleotide transport and metabolism	[F] Nucleotide transport and metabolism	2
IMGVR_UViG_3300024506_000003	River	F	Nucleotide transport and metabolism	[F] Nucleotide transport and metabolism	1
IMGVR_UViG_3300027293_000001	River	F	Nucleotide transport and metabolism	[F] Nucleotide transport and metabolism	6
IMGVR_UViG_3300026473_000001	River	F	Nucleotide transport and metabolism	[F] Nucleotide transport and metabolism	2
IMGVR_UViG_3300024510_000001	River	F	Nucleotide transport and metabolism	[F] Nucleotide transport and metabolism	4
IMGVR_UViG_3300024512_000001	River	F	Nucleotide transport and metabolism	[F] Nucleotide transport and metabolism	3
IMGVR_UViG_3300024490_000001	River	F	Nucleotide transport and metabolism	[F] Nucleotide transport and metabolism	3
IMGVR_UViG_3300024515_000001	River	F	Nucleotide transport and metabolism	[F] Nucleotide transport and metabolism	2
IMGVR_UViG_3300024496_000002	River	F	Nucleotide transport and metabolism	[F] Nucleotide transport and metabolism	1
IMGVR_UViG_3300019768_000008	River	F	Nucleotide transport and metabolism	[F] Nucleotide transport and metabolism	1
IMGVR_UViG_3300019752_000001	River	F	Nucleotide transport and metabolism	[F] Nucleotide transport and metabolism	1
IMGVR_UViG_3300028103_000003	River	F	Nucleotide transport and metabolism	[F] Nucleotide transport and metabolism	1
IMGVR_UViG_3300027286_000001	River	F	Nucleotide transport and metabolism	[F] Nucleotide transport and metabolism	2
IMGVR_UViG_3300024514_000001	River	F	Nucleotide transport and metabolism	[F] Nucleotide transport and metabolism	2
IMGVR_UViG_3300026455_000002	River	F	Nucleotide transport and metabolism	[F] Nucleotide transport and metabolism	1
IMGVR_UViG_3300026473_000002	River	F	Nucleotide transport and metabolism	[F] Nucleotide transport and metabolism	1
IMGVR_UViG_3300027589_000001	River	F	Nucleotide transport and metabolism	[F] Nucleotide transport and metabolism	6
IMGVR_UViG_3300024352_000050	River	F	Nucleotide transport and metabolism	[F] Nucleotide transport and metabolism	1
IMGVR_UViG_3300024357_000003	River	F	Nucleotide transport and metabolism	[F] Nucleotide transport and metabolism	1
IMGVR_UViG_3300024358_000001	River	F	Nucleotide transport and metabolism	[F] Nucleotide transport and metabolism	3
IMGVR_UViG_3300027126_000001	River	F	Nucleotide transport and metabolism	[F] Nucleotide transport and metabolism	6
IMGVR_UViG_3300027541_000003	River	F	Nucleotide transport and metabolism	[F] Nucleotide transport and metabolism	1
IMGVR_UViG_3300024495_000045	River	F	Nucleotide transport and metabolism	[F] Nucleotide transport and metabolism	1
IMGVR_UViG_3300019935_000002	River	F	Nucleotide transport and metabolism	[F] Nucleotide transport and metabolism	1
IMGVR_UViG_3300024356_000001	River	F	Nucleotide transport and metabolism	[F] Nucleotide transport and metabolism	2
IMGVR_UViG_3300024356_000002	River	F	Nucleotide transport and metabolism	[F] Nucleotide transport and metabolism	1
IMGVR_UViG_3300027396_000001	River	F	Nucleotide transport and metabolism	[F] Nucleotide transport and metabolism	1
IMGVR_UViG_3300019762_000012	River	F	Nucleotide transport and metabolism	[F] Nucleotide transport and metabolism	1
IMGVR_UViG_3300024509_000001	River	F	Nucleotide transport and metabolism	[F] Nucleotide transport and metabolism	1
IMGVR_UViG_3300024351_000001	River	F	Nucleotide transport and metabolism	[F] Nucleotide transport and metabolism	1
IMGVR_UViG_3300019752_000013	River	F	Nucleotide transport and metabolism	[F] Nucleotide transport and metabolism	1
IMGVR_UViG_3300024495_000003	River	F	Nucleotide transport and metabolism	[F] Nucleotide transport and metabolism	1
IMGVR_UViG_3300026478_000003	River	F	Nucleotide transport and metabolism	[F] Nucleotide transport and metabolism	1
IMGVR_UViG_3300024515_000002	River	F	Nucleotide transport and metabolism	[F] Nucleotide transport and metabolism	1
IMGVR_UViG_3300028091_000001	River	F	Nucleotide transport and metabolism	[F] Nucleotide transport and metabolism	2
IMGVR_UViG_3300027375_000001	River	F	Nucleotide transport and metabolism	[F] Nucleotide transport and metabolism	6
IMGVR_UViG_3300019762_000003	River	F	Nucleotide transport and metabolism	[F] Nucleotide transport and metabolism	2
IMGVR_UViG_3300027396_000038	River	F	Nucleotide transport and metabolism	[F] Nucleotide transport and metabolism	2
IMGVR_UViG_3300028073_000002	River	F	Nucleotide transport and metabolism	[F] Nucleotide transport and metabolism	2
IMGVR_UViG_3300019757_000001	River	F	Nucleotide transport and metabolism	[F] Nucleotide transport and metabolism	3
IMGVR_UViG_3300027503_000001	River	F	Nucleotide transport and metabolism	[F] Nucleotide transport and metabolism	2
IMGVR_UViG_3300019754_000001	River	F	Nucleotide transport and metabolism	[F] Nucleotide transport and metabolism	1
IMGVR_UViG_3300027292_000001	River	F	Nucleotide transport and metabolism	[F] Nucleotide transport and metabolism	6
IMGVR_UViG_3300026455_000001	River	F	Nucleotide transport and metabolism	[F] Nucleotide transport and metabolism	1
IMGVR_UViG_3300026457_000002	River	F	Nucleotide transport and metabolism	[F] Nucleotide transport and metabolism	1
IMGVR_UViG_3300019757_000003	River	F	Nucleotide transport and metabolism	[F] Nucleotide transport and metabolism	2
IMGVR_UViG_3300027295_000001	River	F	Nucleotide transport and metabolism	[F] Nucleotide transport and metabolism	2
IMGVR_UViG_3300027299_000002	River	F	Nucleotide transport and metabolism	[F] Nucleotide transport and metabolism	2
IMGVR_UViG_3300024289_000041	River	F	Nucleotide transport and metabolism	[F] Nucleotide transport and metabolism	2
IMGVR_UViG_3300024513_000030	River	F	Nucleotide transport and metabolism	[F] Nucleotide transport and metabolism	2
IMGVR_UViG_3300024352_000031	River	F	Nucleotide transport and metabolism	[F] Nucleotide transport and metabolism	2
IMGVR_UViG_3300027293_000002	River	F	Nucleotide transport and metabolism	[F] Nucleotide transport and metabolism	2
IMGVR_UViG_3300026457_000021	River	F	Nucleotide transport and metabolism	[F] Nucleotide transport and metabolism	2
IMGVR_UViG_3300019752_000008	River	F	Nucleotide transport and metabolism	[F] Nucleotide transport and metabolism	1
IMGVR_UViG_3300019755_000001	River	F	Nucleotide transport and metabolism	[F] Nucleotide transport and metabolism	3
IMGVR_UViG_3300019762_000001	River	F	Nucleotide transport and metabolism	[F] Nucleotide transport and metabolism	1
IMGVR_UViG_3300027291_000001	River	F	Nucleotide transport and metabolism	[F] Nucleotide transport and metabolism	2
IMGVR_UViG_3300026455_000013	River	F	Nucleotide transport and metabolism	[F] Nucleotide transport and metabolism	2
IMGVR_UViG_3300024506_000004	River	F	Nucleotide transport and metabolism	[F] Nucleotide transport and metabolism	1
IMGVR_UViG_3300024500_000053	River	F	Nucleotide transport and metabolism	[F] Nucleotide transport and metabolism	1
IMGVR_UViG_3300024312_000001	River	F	Nucleotide transport and metabolism	[F] Nucleotide transport and metabolism	2
IMGVR_UViG_3300024354_000004	River	F	Nucleotide transport and metabolism	[F] Nucleotide transport and metabolism	1
IMGVR_UViG_3300024513_000026	River	F	Nucleotide transport and metabolism	[F] Nucleotide transport and metabolism	1
IMGVR_UViG_3300024507_000001	River	F	Nucleotide transport and metabolism	[F] Nucleotide transport and metabolism	1
IMGVR_UViG_3300024505_000004	River	F	Nucleotide transport and metabolism	[F] Nucleotide transport and metabolism	1
IMGVR_UViG_3300024506_000002	River	F	Nucleotide transport and metabolism	[F] Nucleotide transport and metabolism	2
IMGVR_UViG_3300027292_000002	River	F	Nucleotide transport and metabolism	[F] Nucleotide transport and metabolism	2
IMGVR_UViG_3300027396_000053	River	F	Nucleotide transport and metabolism	[F] Nucleotide transport and metabolism	1
IMGVR_UViG_3300019764_000003	River	F	Nucleotide transport and metabolism	[F] Nucleotide transport and metabolism	3
IMGVR_UViG_3300024289_000001	River	F	Nucleotide transport and metabolism	[F] Nucleotide transport and metabolism	2
IMGVR_UViG_3300024289_000002	River	F	Nucleotide transport and metabolism	[F] Nucleotide transport and metabolism	1
IMGVR_UViG_3300024502_000003	River	F	Nucleotide transport and metabolism	[F] Nucleotide transport and metabolism	1
IMGVR_UViG_3300024358_000002	River	F	Nucleotide transport and metabolism	[F] Nucleotide transport and metabolism	1
IMGVR_UViG_3300027467_000003	River	F	Nucleotide transport and metabolism	[F] Nucleotide transport and metabolism	1
IMGVR_UViG_3300024350_000002	River	F	Nucleotide transport and metabolism	[F] Nucleotide transport and metabolism	1
IMGVR_UViG_3300027503_000002	River	F	Nucleotide transport and metabolism	[F] Nucleotide transport and metabolism	2
IMGVR_UViG_3300024351_000005	River	G	Carbohydrate transport and metabolism	[G] Carbohydrate transport and metabolism	2
IMGVR_UViG_3300024495_000005	River	G	Carbohydrate transport and metabolism	[G] Carbohydrate transport and metabolism	1
IMGVR_UViG_3300027467_000002	River	G	Carbohydrate transport and metabolism	[G] Carbohydrate transport and metabolism	1
IMGVR_UViG_3300024513_000004	River	G	Carbohydrate transport and metabolism	[G] Carbohydrate transport and metabolism	1
IMGVR_UViG_3300026478_000001	River	G	Carbohydrate transport and metabolism	[G] Carbohydrate transport and metabolism	4
IMGVR_UViG_3300019742_000001	River	G	Carbohydrate transport and metabolism	[G] Carbohydrate transport and metabolism	3
IMGVR_UViG_3300027588_000001	River	G	Carbohydrate transport and metabolism	[G] Carbohydrate transport and metabolism	2
IMGVR_UViG_3300024495_000002	River	G	Carbohydrate transport and metabolism	[G] Carbohydrate transport and metabolism	1
IMGVR_UViG_3300024502_000007	River	G	Carbohydrate transport and metabolism	[G] Carbohydrate transport and metabolism	2
IMGVR_UViG_3300019764_000001	River	G	Carbohydrate transport and metabolism	[G] Carbohydrate transport and metabolism	1
IMGVR_UViG_3300024351_000004	River	G	Carbohydrate transport and metabolism	[G] Carbohydrate transport and metabolism	1
IMGVR_UViG_3300024351_000003	River	G	Carbohydrate transport and metabolism	[G] Carbohydrate transport and metabolism	1
IMGVR_UViG_3300026457_000006	River	G	Carbohydrate transport and metabolism	[G] Carbohydrate transport and metabolism	1
IMGVR_UViG_3300026473_000002	River	G	Carbohydrate transport and metabolism	[G] Carbohydrate transport and metabolism	1
IMGVR_UViG_3300028071_000001	River	G	Carbohydrate transport and metabolism	[G] Carbohydrate transport and metabolism	1
IMGVR_UViG_3300024495_000009	River	G	Carbohydrate transport and metabolism	[G] Carbohydrate transport and metabolism	1
IMGVR_UViG_3300027467_000005	River	G	Carbohydrate transport and metabolism	[G] Carbohydrate transport and metabolism	1
IMGVR_UViG_3300027293_000001	River	G	Carbohydrate transport and metabolism	[G] Carbohydrate transport and metabolism	1
IMGVR_UViG_3300028275_000001	River	G	Carbohydrate transport and metabolism	[G] Carbohydrate transport and metabolism	4
IMGVR_UViG_3300024500_000004	River	G	Carbohydrate transport and metabolism	[G] Carbohydrate transport and metabolism	1
IMGVR_UViG_3300027529_000002	River	G	Carbohydrate transport and metabolism	[G] Carbohydrate transport and metabolism	1
IMGVR_UViG_3300024356_000006	River	G	Carbohydrate transport and metabolism	[G] Carbohydrate transport and metabolism	1
IMGVR_UViG_3300024505_000002	River	G	Carbohydrate transport and metabolism	[G] Carbohydrate transport and metabolism	1
IMGVR_UViG_3300024505_000003	River	G	Carbohydrate transport and metabolism	[G] Carbohydrate transport and metabolism	1
IMGVR_UViG_3300019766_000002	River	G	Carbohydrate transport and metabolism	[G] Carbohydrate transport and metabolism	1
IMGVR_UViG_3300024506_000004	River	G	Carbohydrate transport and metabolism	[G] Carbohydrate transport and metabolism	1
IMGVR_UViG_3300027467_000012	River	G	Carbohydrate transport and metabolism	[G] Carbohydrate transport and metabolism	1
IMGVR_UViG_3300024504_000003	River	G	Carbohydrate transport and metabolism	[G] Carbohydrate transport and metabolism	2
IMGVR_UViG_3300019763_000002	River	G	Carbohydrate transport and metabolism	[G] Carbohydrate transport and metabolism	1
IMGVR_UViG_3300024350_000003	River	G	Carbohydrate transport and metabolism	[G] Carbohydrate transport and metabolism	2
IMGVR_UViG_3300024306_000004	River	G	Carbohydrate transport and metabolism	[G] Carbohydrate transport and metabolism	1
IMGVR_UViG_3300019752_000001	River	G	Carbohydrate transport and metabolism	[G] Carbohydrate transport and metabolism	1
IMGVR_UViG_3300024354_000004	River	G	Carbohydrate transport and metabolism	[G] Carbohydrate transport and metabolism	1
IMGVR_UViG_3300024503_000012	River	G	Carbohydrate transport and metabolism	[G] Carbohydrate transport and metabolism	1
IMGVR_UViG_3300024354_000006	River	G	Carbohydrate transport and metabolism	[G] Carbohydrate transport and metabolism	2
IMGVR_UViG_3300027292_000001	River	G	Carbohydrate transport and metabolism	[G] Carbohydrate transport and metabolism	1
IMGVR_UViG_3300024506_000001	River	G	Carbohydrate transport and metabolism	[G] Carbohydrate transport and metabolism	4
IMGVR_UViG_3300019761_000004	River	G	Carbohydrate transport and metabolism	[G] Carbohydrate transport and metabolism	1
IMGVR_UViG_3300024280_000001	River	G	Carbohydrate transport and metabolism	[G] Carbohydrate transport and metabolism	1
IMGVR_UViG_3300024507_000002	River	G	Carbohydrate transport and metabolism	[G] Carbohydrate transport and metabolism	2
IMGVR_UViG_3300024280_000006	River	G	Carbohydrate transport and metabolism	[G] Carbohydrate transport and metabolism	1
IMGVR_UViG_3300024858_000001	River	G	Carbohydrate transport and metabolism	[G] Carbohydrate transport and metabolism	2
IMGVR_UViG_3300027138_000001	River	G	Carbohydrate transport and metabolism	[G] Carbohydrate transport and metabolism	1
IMGVR_UViG_3300019763_000005	River	G	Carbohydrate transport and metabolism	[G] Carbohydrate transport and metabolism	1
IMGVR_UViG_3300027141_000003	River	G	Carbohydrate transport and metabolism	[G] Carbohydrate transport and metabolism	1
IMGVR_UViG_3300024513_000001	River	G	Carbohydrate transport and metabolism	[G] Carbohydrate transport and metabolism	1
IMGVR_UViG_3300024354_000019	River	G	Carbohydrate transport and metabolism	[G] Carbohydrate transport and metabolism	4
IMGVR_UViG_3300027503_000006	River	G	Carbohydrate transport and metabolism	[G] Carbohydrate transport and metabolism	1
IMGVR_UViG_3300027299_000001	River	G	Carbohydrate transport and metabolism	[G] Carbohydrate transport and metabolism	1
IMGVR_UViG_3300024312_000001	River	G	Carbohydrate transport and metabolism	[G] Carbohydrate transport and metabolism	1
IMGVR_UViG_3300027396_000008	River	G	Carbohydrate transport and metabolism	[G] Carbohydrate transport and metabolism	1
IMGVR_UViG_3300024503_000006	River	G	Carbohydrate transport and metabolism	[G] Carbohydrate transport and metabolism	1
IMGVR_UViG_3300024357_000003	River	G	Carbohydrate transport and metabolism	[G] Carbohydrate transport and metabolism	1
IMGVR_UViG_3300019760_000005	River	G	Carbohydrate transport and metabolism	[G] Carbohydrate transport and metabolism	1
IMGVR_UViG_3300024507_000003	River	G	Carbohydrate transport and metabolism	[G] Carbohydrate transport and metabolism	2
IMGVR_UViG_3300019763_000001	River	G	Carbohydrate transport and metabolism	[G] Carbohydrate transport and metabolism	1
IMGVR_UViG_3300024509_000004	River	G	Carbohydrate transport and metabolism	[G] Carbohydrate transport and metabolism	1
IMGVR_UViG_3300019766_000001	River	G	Carbohydrate transport and metabolism	[G] Carbohydrate transport and metabolism	1
IMGVR_UViG_3300026478_000005	River	G	Carbohydrate transport and metabolism	[G] Carbohydrate transport and metabolism	1
IMGVR_UViG_3300024514_000002	River	G	Carbohydrate transport and metabolism	[G] Carbohydrate transport and metabolism	2
IMGVR_UViG_3300024298_000001	River	G	Carbohydrate transport and metabolism	[G] Carbohydrate transport and metabolism	2
IMGVR_UViG_3300019937_000004	River	G	Carbohydrate transport and metabolism	[G] Carbohydrate transport and metabolism	1
IMGVR_UViG_3300024358_000007	River	G	Carbohydrate transport and metabolism	[G] Carbohydrate transport and metabolism	1
IMGVR_UViG_3300024513_000007	River	G	Carbohydrate transport and metabolism	[G] Carbohydrate transport and metabolism	1
IMGVR_UViG_3300028073_000003	River	G	Carbohydrate transport and metabolism	[G] Carbohydrate transport and metabolism	2
IMGVR_UViG_3300019755_000005	River	G	Carbohydrate transport and metabolism	[G] Carbohydrate transport and metabolism	1
IMGVR_UViG_3300027467_000009	River	G	Carbohydrate transport and metabolism	[G] Carbohydrate transport and metabolism	1
IMGVR_UViG_3300027488_000001	River	G	Carbohydrate transport and metabolism	[G] Carbohydrate transport and metabolism	1
IMGVR_UViG_3300028103_000001	River	G	Carbohydrate transport and metabolism	[G] Carbohydrate transport and metabolism	4
IMGVR_UViG_3300019761_000001	River	G	Carbohydrate transport and metabolism	[G] Carbohydrate transport and metabolism	1
IMGVR_UViG_3300024277_000006	River	G	Carbohydrate transport and metabolism	[G] Carbohydrate transport and metabolism	1
IMGVR_UViG_3300024350_000001	River	G	Carbohydrate transport and metabolism	[G] Carbohydrate transport and metabolism	4
IMGVR_UViG_3300024289_000004	River	G	Carbohydrate transport and metabolism	[G] Carbohydrate transport and metabolism	1
IMGVR_UViG_3300024352_000003	River	G	Carbohydrate transport and metabolism	[G] Carbohydrate transport and metabolism	1
IMGVR_UViG_3300026478_000013	River	G	Carbohydrate transport and metabolism	[G] Carbohydrate transport and metabolism	1
IMGVR_UViG_3300028275_000003	River	G	Carbohydrate transport and metabolism	[G] Carbohydrate transport and metabolism	2
IMGVR_UViG_3300027375_000001	River	G	Carbohydrate transport and metabolism	[G] Carbohydrate transport and metabolism	1
IMGVR_UViG_3300019751_000001	River	G	Carbohydrate transport and metabolism	[G] Carbohydrate transport and metabolism	1
IMGVR_UViG_3300027396_000003	River	G	Carbohydrate transport and metabolism	[G] Carbohydrate transport and metabolism	1
IMGVR_UViG_3300028073_000001	River	G	Carbohydrate transport and metabolism	[G] Carbohydrate transport and metabolism	4
IMGVR_UViG_3300024355_000008	River	G	Carbohydrate transport and metabolism	[G] Carbohydrate transport and metabolism	1
IMGVR_UViG_3300027467_000010	River	G	Carbohydrate transport and metabolism	[G] Carbohydrate transport and metabolism	1
IMGVR_UViG_3300024357_000002	River	G	Carbohydrate transport and metabolism	[G] Carbohydrate transport and metabolism	1
IMGVR_UViG_3300024501_000001	River	G	Carbohydrate transport and metabolism	[G] Carbohydrate transport and metabolism	1
IMGVR_UViG_3300019760_000002	River	G	Carbohydrate transport and metabolism	[G] Carbohydrate transport and metabolism	1
IMGVR_UViG_3300024506_000005	River	G	Carbohydrate transport and metabolism	[G] Carbohydrate transport and metabolism	2
IMGVR_UViG_3300027130_000001	River	G	Carbohydrate transport and metabolism	[G] Carbohydrate transport and metabolism	1
IMGVR_UViG_3300027541_000002	River	G	Carbohydrate transport and metabolism	[G] Carbohydrate transport and metabolism	1
IMGVR_UViG_3300024289_000003	River	G	Carbohydrate transport and metabolism	[G] Carbohydrate transport and metabolism	1
IMGVR_UViG_3300024289_000007	River	G	Carbohydrate transport and metabolism	[G] Carbohydrate transport and metabolism	1
IMGVR_UViG_3300027600_000001	River	G	Carbohydrate transport and metabolism	[G] Carbohydrate transport and metabolism	1
IMGVR_UViG_3300027337_000001	River	G	Carbohydrate transport and metabolism	[G] Carbohydrate transport and metabolism	1
IMGVR_UViG_3300024496_000008	River	G	Carbohydrate transport and metabolism	[G] Carbohydrate transport and metabolism	1
IMGVR_UViG_3300024500_000002	River	G	Carbohydrate transport and metabolism	[G] Carbohydrate transport and metabolism	1
IMGVR_UViG_3300024500_000005	River	G	Carbohydrate transport and metabolism	[G] Carbohydrate transport and metabolism	2
IMGVR_UViG_3300027467_000001	River	G	Carbohydrate transport and metabolism	[G] Carbohydrate transport and metabolism	1
IMGVR_UViG_3300024358_000005	River	G	Carbohydrate transport and metabolism	[G] Carbohydrate transport and metabolism	1
IMGVR_UViG_3300024358_000006	River	G	Carbohydrate transport and metabolism	[G] Carbohydrate transport and metabolism	1
IMGVR_UViG_3300024505_000007	River	G	Carbohydrate transport and metabolism	[G] Carbohydrate transport and metabolism	1
IMGVR_UViG_3300019761_000007	River	G	Carbohydrate transport and metabolism	[G] Carbohydrate transport and metabolism	1
IMGVR_UViG_3300027126_000001	River	G	Carbohydrate transport and metabolism	[G] Carbohydrate transport and metabolism	3
IMGVR_UViG_3300027541_000007	River	G	Carbohydrate transport and metabolism	[G] Carbohydrate transport and metabolism	1
IMGVR_UViG_3300024496_000007	River	G	Carbohydrate transport and metabolism	[G] Carbohydrate transport and metabolism	1
IMGVR_UViG_3300024306_000008	River	G	Carbohydrate transport and metabolism	[G] Carbohydrate transport and metabolism	1
IMGVR_UViG_3300024354_000008	River	G	Carbohydrate transport and metabolism	[G] Carbohydrate transport and metabolism	1
IMGVR_UViG_3300028073_000007	River	G	Carbohydrate transport and metabolism	[G] Carbohydrate transport and metabolism	1
IMGVR_UViG_3300028091_000002	River	G	Carbohydrate transport and metabolism	[G] Carbohydrate transport and metabolism	2
IMGVR_UViG_3300027503_000032	River	G	Carbohydrate transport and metabolism	[G] Carbohydrate transport and metabolism	2
IMGVR_UViG_3300024500_000053	River	G	Carbohydrate transport and metabolism	[G] Carbohydrate transport and metabolism	1
IMGVR_UViG_3300027337_000007	River	G	Carbohydrate transport and metabolism	[G] Carbohydrate transport and metabolism	1
IMGVR_UViG_3300024500_000001	River	G	Carbohydrate transport and metabolism	[G] Carbohydrate transport and metabolism	4
IMGVR_UViG_3300024504_000001	River	G	Carbohydrate transport and metabolism	[G] Carbohydrate transport and metabolism	4
IMGVR_UViG_3300027396_000053	River	G	Carbohydrate transport and metabolism	[G] Carbohydrate transport and metabolism	1
IMGVR_UViG_3300019754_000003	River	G	Carbohydrate transport and metabolism	[G] Carbohydrate transport and metabolism	1
IMGVR_UViG_3300024357_000001	River	G	Carbohydrate transport and metabolism	[G] Carbohydrate transport and metabolism	4
IMGVR_UViG_3300024278_000001	River	G	Carbohydrate transport and metabolism	[G] Carbohydrate transport and metabolism	1
IMGVR_UViG_3300028275_000002	River	G	Carbohydrate transport and metabolism	[G] Carbohydrate transport and metabolism	2
IMGVR_UViG_3300027589_000001	River	G	Carbohydrate transport and metabolism	[G] Carbohydrate transport and metabolism	1
IMGVR_UViG_3300024513_000090	River	G	Carbohydrate transport and metabolism	[G] Carbohydrate transport and metabolism	1
IMGVR_UViG_3300024496_000001	River	G	Carbohydrate transport and metabolism	[G] Carbohydrate transport and metabolism	4
IMGVR_UViG_3300019759_000003	River	G	Carbohydrate transport and metabolism	[G] Carbohydrate transport and metabolism	1
IMGVR_UViG_3300024502_000004	River	G	Carbohydrate transport and metabolism	[G] Carbohydrate transport and metabolism	2
IMGVR_UViG_3300028073_000005	River	G	Carbohydrate transport and metabolism	[G] Carbohydrate transport and metabolism	2
IMGVR_UViG_3300024503_000002	River	G	Carbohydrate transport and metabolism	[G] Carbohydrate transport and metabolism	1
IMGVR_UViG_3300024503_000003	River	G	Carbohydrate transport and metabolism	[G] Carbohydrate transport and metabolism	1
IMGVR_UViG_3300024307_000001	River	G	Carbohydrate transport and metabolism	[G] Carbohydrate transport and metabolism	1
IMGVR_UViG_3300019758_000002	River	G	Carbohydrate transport and metabolism	[G] Carbohydrate transport and metabolism	1
IMGVR_UViG_3300024500_000011	River	G	Carbohydrate transport and metabolism	[G] Carbohydrate transport and metabolism	1
IMGVR_UViG_3300024354_000009	River	G	Carbohydrate transport and metabolism	[G] Carbohydrate transport and metabolism	1
IMGVR_UViG_3300024505_000006	River	G	Carbohydrate transport and metabolism	[G] Carbohydrate transport and metabolism	1
IMGVR_UViG_3300024350_000002	River	G	Carbohydrate transport and metabolism	[G] Carbohydrate transport and metabolism	1
IMGVR_UViG_3300026478_000006	River	G	Carbohydrate transport and metabolism	[G] Carbohydrate transport and metabolism	2
IMGVR_UViG_3300024356_000004	River	G	Carbohydrate transport and metabolism	[G] Carbohydrate transport and metabolism	2
IMGVR_UViG_3300024306_000001	River	G	Carbohydrate transport and metabolism	[G] Carbohydrate transport and metabolism	1
IMGVR_UViG_3300024307_000002	River	G	Carbohydrate transport and metabolism	[G] Carbohydrate transport and metabolism	1
IMGVR_UViG_3300024509_000002	River	G	Carbohydrate transport and metabolism	[G] Carbohydrate transport and metabolism	2
IMGVR_UViG_3300024289_000010	River	G	Carbohydrate transport and metabolism	[G] Carbohydrate transport and metabolism	1
IMGVR_UViG_3300024502_000003	River	G	Carbohydrate transport and metabolism	[G] Carbohydrate transport and metabolism	1
IMGVR_UViG_3300019757_000001	River	G	Carbohydrate transport and metabolism	[G] Carbohydrate transport and metabolism	3
IMGVR_UViG_3300024355_000001	River	G	Carbohydrate transport and metabolism	[G] Carbohydrate transport and metabolism	1
IMGVR_UViG_3300027492_000002	River	G	Carbohydrate transport and metabolism	[G] Carbohydrate transport and metabolism	1
IMGVR_UViG_3300027396_000002	River	G	Carbohydrate transport and metabolism	[G] Carbohydrate transport and metabolism	1
IMGVR_UViG_3300024507_000004	River	G	Carbohydrate transport and metabolism	[G] Carbohydrate transport and metabolism	1
IMGVR_UViG_3300019755_000002	River	G	Carbohydrate transport and metabolism	[G] Carbohydrate transport and metabolism	1
IMGVR_UViG_3300024355_000004	River	G	Carbohydrate transport and metabolism	[G] Carbohydrate transport and metabolism	2
IMGVR_UViG_3300024351_000010	River	G	Carbohydrate transport and metabolism	[G] Carbohydrate transport and metabolism	1
IMGVR_UViG_3300024354_000001	River	G	Carbohydrate transport and metabolism	[G] Carbohydrate transport and metabolism	4
IMGVR_UViG_3300026459_000003	River	G	Carbohydrate transport and metabolism	[G] Carbohydrate transport and metabolism	2
IMGVR_UViG_3300024509_000001	River	G	Carbohydrate transport and metabolism	[G] Carbohydrate transport and metabolism	1
IMGVR_UViG_3300027503_000004	River	G	Carbohydrate transport and metabolism	[G] Carbohydrate transport and metabolism	2
IMGVR_UViG_3300027153_000001	River	G	Carbohydrate transport and metabolism	[G] Carbohydrate transport and metabolism	1
IMGVR_UViG_3300024357_000003	River	H	Coenzyme transport and metabolism	[H] Coenzyme transport and metabolism	1
IMGVR_UViG_3300024352_000006	River	H	Coenzyme transport and metabolism	[H] Coenzyme transport and metabolism	1
IMGVR_UViG_3300024351_000004	River	H	Coenzyme transport and metabolism	[H] Coenzyme transport and metabolism	1
IMGVR_UViG_3300024351_000005	River	H	Coenzyme transport and metabolism	[H] Coenzyme transport and metabolism	1
IMGVR_UViG_3300024513_000004	River	H	Coenzyme transport and metabolism	[H] Coenzyme transport and metabolism	1
IMGVR_UViG_3300026478_000001	River	H	Coenzyme transport and metabolism	[H] Coenzyme transport and metabolism	3
IMGVR_UViG_3300027467_000002	River	H	Coenzyme transport and metabolism	[H] Coenzyme transport and metabolism	1
IMGVR_UViG_3300024500_000005	River	H	Coenzyme transport and metabolism	[H] Coenzyme transport and metabolism	1
IMGVR_UViG_3300024500_000004	River	H	Coenzyme transport and metabolism	[H] Coenzyme transport and metabolism	1
IMGVR_UViG_3300024495_000001	River	H	Coenzyme transport and metabolism	[H] Coenzyme transport and metabolism	2
IMGVR_UViG_3300028103_000001	River	H	Coenzyme transport and metabolism	[H] Coenzyme transport and metabolism	3
IMGVR_UViG_3300019742_000001	River	H	Coenzyme transport and metabolism	[H] Coenzyme transport and metabolism	4
IMGVR_UViG_3300027467_000005	River	H	Coenzyme transport and metabolism	[H] Coenzyme transport and metabolism	1
IMGVR_UViG_3300024507_000003	River	H	Coenzyme transport and metabolism	[H] Coenzyme transport and metabolism	1
IMGVR_UViG_3300024492_000001	River	H	Coenzyme transport and metabolism	[H] Coenzyme transport and metabolism	2
IMGVR_UViG_3300019766_000007	River	H	Coenzyme transport and metabolism	[H] Coenzyme transport and metabolism	1
IMGVR_UViG_3300024507_000002	River	H	Coenzyme transport and metabolism	[H] Coenzyme transport and metabolism	1
IMGVR_UViG_3300027492_000001	River	H	Coenzyme transport and metabolism	[H] Coenzyme transport and metabolism	1
IMGVR_UViG_3300024505_000001	River	H	Coenzyme transport and metabolism	[H] Coenzyme transport and metabolism	2
IMGVR_UViG_3300028275_000001	River	H	Coenzyme transport and metabolism	[H] Coenzyme transport and metabolism	3
IMGVR_UViG_3300027375_000001	River	H	Coenzyme transport and metabolism	[H] Coenzyme transport and metabolism	4
IMGVR_UViG_3300024358_000002	River	H	Coenzyme transport and metabolism	[H] Coenzyme transport and metabolism	2
IMGVR_UViG_3300019759_000001	River	H	Coenzyme transport and metabolism	[H] Coenzyme transport and metabolism	1
IMGVR_UViG_3300024504_000003	River	H	Coenzyme transport and metabolism	[H] Coenzyme transport and metabolism	1
IMGVR_UViG_3300019766_000001	River	H	Coenzyme transport and metabolism	[H] Coenzyme transport and metabolism	1
IMGVR_UViG_3300019761_000001	River	H	Coenzyme transport and metabolism	[H] Coenzyme transport and metabolism	1
IMGVR_UViG_3300019758_000004	River	H	Coenzyme transport and metabolism	[H] Coenzyme transport and metabolism	1
IMGVR_UViG_3300024350_000003	River	H	Coenzyme transport and metabolism	[H] Coenzyme transport and metabolism	1
IMGVR_UViG_3300024506_000003	River	H	Coenzyme transport and metabolism	[H] Coenzyme transport and metabolism	2
IMGVR_UViG_3300026478_000006	River	H	Coenzyme transport and metabolism	[H] Coenzyme transport and metabolism	1
IMGVR_UViG_3300027293_000001	River	H	Coenzyme transport and metabolism	[H] Coenzyme transport and metabolism	4
IMGVR_UViG_3300027541_000005	River	H	Coenzyme transport and metabolism	[H] Coenzyme transport and metabolism	1
IMGVR_UViG_3300028269_000001	River	H	Coenzyme transport and metabolism	[H] Coenzyme transport and metabolism	2
IMGVR_UViG_3300024355_000006	River	H	Coenzyme transport and metabolism	[H] Coenzyme transport and metabolism	1
IMGVR_UViG_3300024502_000007	River	H	Coenzyme transport and metabolism	[H] Coenzyme transport and metabolism	1
IMGVR_UViG_3300027467_000008	River	H	Coenzyme transport and metabolism	[H] Coenzyme transport and metabolism	1
IMGVR_UViG_3300028103_000002	River	H	Coenzyme transport and metabolism	[H] Coenzyme transport and metabolism	2
IMGVR_UViG_3300024505_000003	River	H	Coenzyme transport and metabolism	[H] Coenzyme transport and metabolism	1
IMGVR_UViG_3300027306_000001	River	H	Coenzyme transport and metabolism	[H] Coenzyme transport and metabolism	1
IMGVR_UViG_3300024280_000002	River	H	Coenzyme transport and metabolism	[H] Coenzyme transport and metabolism	1
IMGVR_UViG_3300024350_000001	River	H	Coenzyme transport and metabolism	[H] Coenzyme transport and metabolism	3
IMGVR_UViG_3300026473_000002	River	H	Coenzyme transport and metabolism	[H] Coenzyme transport and metabolism	1
IMGVR_UViG_3300024351_000003	River	H	Coenzyme transport and metabolism	[H] Coenzyme transport and metabolism	2
IMGVR_UViG_3300028275_000003	River	H	Coenzyme transport and metabolism	[H] Coenzyme transport and metabolism	1
IMGVR_UViG_3300024306_000004	River	H	Coenzyme transport and metabolism	[H] Coenzyme transport and metabolism	1
IMGVR_UViG_3300019935_000002	River	H	Coenzyme transport and metabolism	[H] Coenzyme transport and metabolism	1
IMGVR_UViG_3300024514_000002	River	H	Coenzyme transport and metabolism	[H] Coenzyme transport and metabolism	1
IMGVR_UViG_3300024504_000001	River	H	Coenzyme transport and metabolism	[H] Coenzyme transport and metabolism	3
IMGVR_UViG_3300027492_000002	River	H	Coenzyme transport and metabolism	[H] Coenzyme transport and metabolism	1
IMGVR_UViG_3300024358_000006	River	H	Coenzyme transport and metabolism	[H] Coenzyme transport and metabolism	2
IMGVR_UViG_3300027299_000001	River	H	Coenzyme transport and metabolism	[H] Coenzyme transport and metabolism	4
IMGVR_UViG_3300024289_000004	River	H	Coenzyme transport and metabolism	[H] Coenzyme transport and metabolism	1
IMGVR_UViG_3300024298_000001	River	H	Coenzyme transport and metabolism	[H] Coenzyme transport and metabolism	1
IMGVR_UViG_3300019752_000001	River	H	Coenzyme transport and metabolism	[H] Coenzyme transport and metabolism	2
IMGVR_UViG_3300027396_000003	River	H	Coenzyme transport and metabolism	[H] Coenzyme transport and metabolism	1
IMGVR_UViG_3300024354_000006	River	H	Coenzyme transport and metabolism	[H] Coenzyme transport and metabolism	1
IMGVR_UViG_3300024354_000019	River	H	Coenzyme transport and metabolism	[H] Coenzyme transport and metabolism	2
IMGVR_UViG_3300026478_000005	River	H	Coenzyme transport and metabolism	[H] Coenzyme transport and metabolism	1
IMGVR_UViG_3300019758_000002	River	H	Coenzyme transport and metabolism	[H] Coenzyme transport and metabolism	1
IMGVR_UViG_3300024289_000007	River	H	Coenzyme transport and metabolism	[H] Coenzyme transport and metabolism	1
IMGVR_UViG_3300028073_000001	River	H	Coenzyme transport and metabolism	[H] Coenzyme transport and metabolism	3
IMGVR_UViG_3300024506_000004	River	H	Coenzyme transport and metabolism	[H] Coenzyme transport and metabolism	1
IMGVR_UViG_3300024506_000005	River	H	Coenzyme transport and metabolism	[H] Coenzyme transport and metabolism	1
IMGVR_UViG_3300019762_000002	River	H	Coenzyme transport and metabolism	[H] Coenzyme transport and metabolism	1
IMGVR_UViG_3300024495_000005	River	H	Coenzyme transport and metabolism	[H] Coenzyme transport and metabolism	1
IMGVR_UViG_3300019766_000011	River	H	Coenzyme transport and metabolism	[H] Coenzyme transport and metabolism	1
IMGVR_UViG_3300024500_000001	River	H	Coenzyme transport and metabolism	[H] Coenzyme transport and metabolism	3
IMGVR_UViG_3300019935_000001	River	H	Coenzyme transport and metabolism	[H] Coenzyme transport and metabolism	3
IMGVR_UViG_3300024354_000004	River	H	Coenzyme transport and metabolism	[H] Coenzyme transport and metabolism	1
IMGVR_UViG_3300024513_000001	River	H	Coenzyme transport and metabolism	[H] Coenzyme transport and metabolism	1
IMGVR_UViG_3300024356_000002	River	H	Coenzyme transport and metabolism	[H] Coenzyme transport and metabolism	2
IMGVR_UViG_3300024503_000006	River	H	Coenzyme transport and metabolism	[H] Coenzyme transport and metabolism	1
IMGVR_UViG_3300024505_000007	River	H	Coenzyme transport and metabolism	[H] Coenzyme transport and metabolism	1
IMGVR_UViG_3300024505_000010	River	H	Coenzyme transport and metabolism	[H] Coenzyme transport and metabolism	1
IMGVR_UViG_3300027292_000001	River	H	Coenzyme transport and metabolism	[H] Coenzyme transport and metabolism	4
IMGVR_UViG_3300019757_000003	River	H	Coenzyme transport and metabolism	[H] Coenzyme transport and metabolism	1
IMGVR_UViG_3300024509_000001	River	H	Coenzyme transport and metabolism	[H] Coenzyme transport and metabolism	1
IMGVR_UViG_3300028258_000002	River	H	Coenzyme transport and metabolism	[H] Coenzyme transport and metabolism	1
IMGVR_UViG_3300027396_000053	River	H	Coenzyme transport and metabolism	[H] Coenzyme transport and metabolism	1
IMGVR_UViG_3300019755_000002	River	H	Coenzyme transport and metabolism	[H] Coenzyme transport and metabolism	1
IMGVR_UViG_3300024357_000001	River	H	Coenzyme transport and metabolism	[H] Coenzyme transport and metabolism	3
IMGVR_UViG_3300026457_000042	River	H	Coenzyme transport and metabolism	[H] Coenzyme transport and metabolism	1
IMGVR_UViG_3300024500_000069	River	H	Coenzyme transport and metabolism	[H] Coenzyme transport and metabolism	1
IMGVR_UViG_3300024506_000001	River	H	Coenzyme transport and metabolism	[H] Coenzyme transport and metabolism	3
IMGVR_UViG_3300019762_000001	River	H	Coenzyme transport and metabolism	[H] Coenzyme transport and metabolism	1
IMGVR_UViG_3300024289_000002	River	H	Coenzyme transport and metabolism	[H] Coenzyme transport and metabolism	2
IMGVR_UViG_3300027589_000001	River	H	Coenzyme transport and metabolism	[H] Coenzyme transport and metabolism	4
IMGVR_UViG_3300024496_000001	River	H	Coenzyme transport and metabolism	[H] Coenzyme transport and metabolism	3
IMGVR_UViG_3300027337_000001	River	H	Coenzyme transport and metabolism	[H] Coenzyme transport and metabolism	1
IMGVR_UViG_3300028066_000001	River	H	Coenzyme transport and metabolism	[H] Coenzyme transport and metabolism	2
IMGVR_UViG_3300019755_000001	River	H	Coenzyme transport and metabolism	[H] Coenzyme transport and metabolism	1
IMGVR_UViG_3300024355_000004	River	H	Coenzyme transport and metabolism	[H] Coenzyme transport and metabolism	1
IMGVR_UViG_3300024503_000001	River	H	Coenzyme transport and metabolism	[H] Coenzyme transport and metabolism	2
IMGVR_UViG_3300019757_000001	River	H	Coenzyme transport and metabolism	[H] Coenzyme transport and metabolism	4
IMGVR_UViG_3300028091_000002	River	H	Coenzyme transport and metabolism	[H] Coenzyme transport and metabolism	1
IMGVR_UViG_3300027396_000001	River	H	Coenzyme transport and metabolism	[H] Coenzyme transport and metabolism	2
IMGVR_UViG_3300019763_000004	River	H	Coenzyme transport and metabolism	[H] Coenzyme transport and metabolism	1
IMGVR_UViG_3300027503_000103	River	H	Coenzyme transport and metabolism	[H] Coenzyme transport and metabolism	1
IMGVR_UViG_3300019760_000001	River	H	Coenzyme transport and metabolism	[H] Coenzyme transport and metabolism	1
IMGVR_UViG_3300024278_000002	River	H	Coenzyme transport and metabolism	[H] Coenzyme transport and metabolism	1
IMGVR_UViG_3300019937_000004	River	H	Coenzyme transport and metabolism	[H] Coenzyme transport and metabolism	1
IMGVR_UViG_3300024500_000053	River	H	Coenzyme transport and metabolism	[H] Coenzyme transport and metabolism	1
IMGVR_UViG_3300019764_000004	River	H	Coenzyme transport and metabolism	[H] Coenzyme transport and metabolism	1
IMGVR_UViG_3300024513_000026	River	H	Coenzyme transport and metabolism	[H] Coenzyme transport and metabolism	2
IMGVR_UViG_3300024352_000003	River	H	Coenzyme transport and metabolism	[H] Coenzyme transport and metabolism	1
IMGVR_UViG_3300028275_000002	River	H	Coenzyme transport and metabolism	[H] Coenzyme transport and metabolism	1
IMGVR_UViG_3300024515_000002	River	H	Coenzyme transport and metabolism	[H] Coenzyme transport and metabolism	2
IMGVR_UViG_3300019768_000001	River	H	Coenzyme transport and metabolism	[H] Coenzyme transport and metabolism	1
IMGVR_UViG_3300024507_000001	River	H	Coenzyme transport and metabolism	[H] Coenzyme transport and metabolism	2
IMGVR_UViG_3300019762_000005	River	H	Coenzyme transport and metabolism	[H] Coenzyme transport and metabolism	1
IMGVR_UViG_3300024505_000006	River	H	Coenzyme transport and metabolism	[H] Coenzyme transport and metabolism	2
IMGVR_UViG_3300024503_000003	River	H	Coenzyme transport and metabolism	[H] Coenzyme transport and metabolism	1
IMGVR_UViG_3300019760_000002	River	H	Coenzyme transport and metabolism	[H] Coenzyme transport and metabolism	1
IMGVR_UViG_3300024502_000003	River	H	Coenzyme transport and metabolism	[H] Coenzyme transport and metabolism	1
IMGVR_UViG_3300019766_000002	River	H	Coenzyme transport and metabolism	[H] Coenzyme transport and metabolism	1
IMGVR_UViG_3300024509_000002	River	H	Coenzyme transport and metabolism	[H] Coenzyme transport and metabolism	1
IMGVR_UViG_3300027503_000041	River	H	Coenzyme transport and metabolism	[H] Coenzyme transport and metabolism	1
IMGVR_UViG_3300026459_000003	River	H	Coenzyme transport and metabolism	[H] Coenzyme transport and metabolism	1
IMGVR_UViG_3300024356_000004	River	H	Coenzyme transport and metabolism	[H] Coenzyme transport and metabolism	1
IMGVR_UViG_3300028073_000005	River	H	Coenzyme transport and metabolism	[H] Coenzyme transport and metabolism	1
IMGVR_UViG_3300027503_000004	River	H	Coenzyme transport and metabolism	[H] Coenzyme transport and metabolism	1
IMGVR_UViG_3300024354_000001	River	H	Coenzyme transport and metabolism	[H] Coenzyme transport and metabolism	3
IMGVR_UViG_3300024280_000006	River	I	Lipid transport and metabolism	[I] Lipid transport and metabolism	1
IMGVR_UViG_3300019757_000004	River	I	Lipid transport and metabolism	[I] Lipid transport and metabolism	1
IMGVR_UViG_3300026459_000001	River	I	Lipid transport and metabolism	[I] Lipid transport and metabolism	1
IMGVR_UViG_3300027488_000001	River	I	Lipid transport and metabolism	[I] Lipid transport and metabolism	1
IMGVR_UViG_3300027541_000001	River	I	Lipid transport and metabolism	[I] Lipid transport and metabolism	1
IMGVR_UViG_3300019764_000001	River	I	Lipid transport and metabolism	[I] Lipid transport and metabolism	1
IMGVR_UViG_3300024515_000001	River	I	Lipid transport and metabolism	[I] Lipid transport and metabolism	1
IMGVR_UViG_3300027503_000001	River	I	Lipid transport and metabolism	[I] Lipid transport and metabolism	1
IMGVR_UViG_3300024506_000002	River	I	Lipid transport and metabolism	[I] Lipid transport and metabolism	1
IMGVR_UViG_3300024356_000001	River	I	Lipid transport and metabolism	[I] Lipid transport and metabolism	1
IMGVR_UViG_3300019763_000001	River	I	Lipid transport and metabolism	[I] Lipid transport and metabolism	1
IMGVR_UViG_3300026478_000002	River	I	Lipid transport and metabolism	[I] Lipid transport and metabolism	1
IMGVR_UViG_3300028091_000001	River	I	Lipid transport and metabolism	[I] Lipid transport and metabolism	1
IMGVR_UViG_3300024504_000002	River	I	Lipid transport and metabolism	[I] Lipid transport and metabolism	1
IMGVR_UViG_3300024289_000001	River	I	Lipid transport and metabolism	[I] Lipid transport and metabolism	1
IMGVR_UViG_3300024514_000001	River	I	Lipid transport and metabolism	[I] Lipid transport and metabolism	1
IMGVR_UViG_3300027138_000001	River	I	Lipid transport and metabolism	[I] Lipid transport and metabolism	1
IMGVR_UViG_3300028073_000002	River	I	Lipid transport and metabolism	[I] Lipid transport and metabolism	1
IMGVR_UViG_3300024502_000001	River	I	Lipid transport and metabolism	[I] Lipid transport and metabolism	1
IMGVR_UViG_3300026473_000001	River	I	Lipid transport and metabolism	[I] Lipid transport and metabolism	1
IMGVR_UViG_3300019757_000003	River	J	Translation, ribosomal structure and biogenesis	[J] Translation, ribosomal structure and biogenesis	1
IMGVR_UViG_3300027489_000002	River	J	Translation, ribosomal structure and biogenesis	[J] Translation, ribosomal structure and biogenesis	2
IMGVR_UViG_3300019935_000002	River	J	Translation, ribosomal structure and biogenesis	[J] Translation, ribosomal structure and biogenesis	1
IMGVR_UViG_3300027293_000002	River	J	Translation, ribosomal structure and biogenesis	[J] Translation, ribosomal structure and biogenesis	1
IMGVR_UViG_3300024504_000002	River	J	Translation, ribosomal structure and biogenesis	[J] Translation, ribosomal structure and biogenesis	1
IMGVR_UViG_3300027375_000001	River	J	Translation, ribosomal structure and biogenesis	[J] Translation, ribosomal structure and biogenesis	1
IMGVR_UViG_3300024356_000001	River	J	Translation, ribosomal structure and biogenesis	[J] Translation, ribosomal structure and biogenesis	1
IMGVR_UViG_3300019766_000005	River	J	Translation, ribosomal structure and biogenesis	[J] Translation, ribosomal structure and biogenesis	1
IMGVR_UViG_3300019742_000001	River	J	Translation, ribosomal structure and biogenesis	[J] Translation, ribosomal structure and biogenesis	2
IMGVR_UViG_3300024502_000001	River	J	Translation, ribosomal structure and biogenesis	[J] Translation, ribosomal structure and biogenesis	1
IMGVR_UViG_3300027293_000001	River	J	Translation, ribosomal structure and biogenesis	[J] Translation, ribosomal structure and biogenesis	1
IMGVR_UViG_3300019757_000002	River	J	Translation, ribosomal structure and biogenesis	[J] Translation, ribosomal structure and biogenesis	1
IMGVR_UViG_3300027299_000002	River	J	Translation, ribosomal structure and biogenesis	[J] Translation, ribosomal structure and biogenesis	1
IMGVR_UViG_3300024512_000001	River	J	Translation, ribosomal structure and biogenesis	[J] Translation, ribosomal structure and biogenesis	1
IMGVR_UViG_3300027589_000001	River	J	Translation, ribosomal structure and biogenesis	[J] Translation, ribosomal structure and biogenesis	1
IMGVR_UViG_3300027292_000001	River	J	Translation, ribosomal structure and biogenesis	[J] Translation, ribosomal structure and biogenesis	1
IMGVR_UViG_3300024354_000008	River	J	Translation, ribosomal structure and biogenesis	[J] Translation, ribosomal structure and biogenesis	1
IMGVR_UViG_3300027503_000001	River	J	Translation, ribosomal structure and biogenesis	[J] Translation, ribosomal structure and biogenesis	1
IMGVR_UViG_3300027295_000001	River	J	Translation, ribosomal structure and biogenesis	[J] Translation, ribosomal structure and biogenesis	1
IMGVR_UViG_3300026473_000001	River	J	Translation, ribosomal structure and biogenesis	[J] Translation, ribosomal structure and biogenesis	1
IMGVR_UViG_3300019755_000003	River	J	Translation, ribosomal structure and biogenesis	[J] Translation, ribosomal structure and biogenesis	1
IMGVR_UViG_3300024490_000001	River	J	Translation, ribosomal structure and biogenesis	[J] Translation, ribosomal structure and biogenesis	1
IMGVR_UViG_3300026478_000002	River	J	Translation, ribosomal structure and biogenesis	[J] Translation, ribosomal structure and biogenesis	1
IMGVR_UViG_3300027541_000001	River	J	Translation, ribosomal structure and biogenesis	[J] Translation, ribosomal structure and biogenesis	1
IMGVR_UViG_3300027126_000001	River	J	Translation, ribosomal structure and biogenesis	[J] Translation, ribosomal structure and biogenesis	1
IMGVR_UViG_3300026459_000001	River	J	Translation, ribosomal structure and biogenesis	[J] Translation, ribosomal structure and biogenesis	1
IMGVR_UViG_3300024510_000001	River	J	Translation, ribosomal structure and biogenesis	[J] Translation, ribosomal structure and biogenesis	1
IMGVR_UViG_3300027292_000002	River	J	Translation, ribosomal structure and biogenesis	[J] Translation, ribosomal structure and biogenesis	1
IMGVR_UViG_3300019766_000003	River	J	Translation, ribosomal structure and biogenesis	[J] Translation, ribosomal structure and biogenesis	1
IMGVR_UViG_3300024506_000002	River	J	Translation, ribosomal structure and biogenesis	[J] Translation, ribosomal structure and biogenesis	1
IMGVR_UViG_3300024289_000001	River	J	Translation, ribosomal structure and biogenesis	[J] Translation, ribosomal structure and biogenesis	1
IMGVR_UViG_3300024358_000006	River	J	Translation, ribosomal structure and biogenesis	[J] Translation, ribosomal structure and biogenesis	1
IMGVR_UViG_3300024514_000001	River	J	Translation, ribosomal structure and biogenesis	[J] Translation, ribosomal structure and biogenesis	1
IMGVR_UViG_3300024358_000005	River	J	Translation, ribosomal structure and biogenesis	[J] Translation, ribosomal structure and biogenesis	1
IMGVR_UViG_3300027291_000001	River	J	Translation, ribosomal structure and biogenesis	[J] Translation, ribosomal structure and biogenesis	1
IMGVR_UViG_3300027286_000001	River	J	Translation, ribosomal structure and biogenesis	[J] Translation, ribosomal structure and biogenesis	1
IMGVR_UViG_3300028091_000001	River	J	Translation, ribosomal structure and biogenesis	[J] Translation, ribosomal structure and biogenesis	1
IMGVR_UViG_3300028073_000002	River	J	Translation, ribosomal structure and biogenesis	[J] Translation, ribosomal structure and biogenesis	1
IMGVR_UViG_3300019752_000001	River	J	Translation, ribosomal structure and biogenesis	[J] Translation, ribosomal structure and biogenesis	3
IMGVR_UViG_3300027299_000001	River	J	Translation, ribosomal structure and biogenesis	[J] Translation, ribosomal structure and biogenesis	1
IMGVR_UViG_3300024515_000001	River	J	Translation, ribosomal structure and biogenesis	[J] Translation, ribosomal structure and biogenesis	1
IMGVR_UViG_3300024352_000001	River	J	Translation, ribosomal structure and biogenesis	[J] Translation, ribosomal structure and biogenesis	1
IMGVR_UViG_3300019757_000001	River	J	Translation, ribosomal structure and biogenesis	[J] Translation, ribosomal structure and biogenesis	2
IMGVR_UViG_3300019765_000007	River	J	Translation, ribosomal structure and biogenesis	[J] Translation, ribosomal structure and biogenesis	1
IMGVR_UViG_3300019759_000002	River	J	Translation, ribosomal structure and biogenesis	[J] Translation, ribosomal structure and biogenesis	1
IMGVR_UViG_3300027467_000002	River	K	Transcription	[K] Transcription	1
IMGVR_UViG_3300019742_000001	River	K	Transcription	[K] Transcription	1
IMGVR_UViG_3300019754_000010	River	K	Transcription	[K] Transcription	1
IMGVR_UViG_3300019755_000001	River	K	Transcription	[K] Transcription	3
IMGVR_UViG_3300019755_000007	River	K	Transcription	[K] Transcription	1
IMGVR_UViG_3300019757_000001	River	K	Transcription	[K] Transcription	1
[truncated: 75,496 more rows]

## Sheet: Fig. 4A
Fig. 4A Line charts demonstrate changes in the richness of bacterial populations represented by MAGs along the canal, while pie charts indicate proportional variation in the emerged, promoted, inhibited, and vanished bacteria in three main-canal regions (see Materials and Methods).
Sample	Season	Bacteria richness		Region	Season	Growth condition	Mark	Number of bacteria
01A	Autumn	2109		Reg2	Autumn	Emerged	+	326
02A	Autumn	2117		Reg2	Autumn	Promoted	+	1344
03A	Autumn	2299		Reg2	Autumn	Inhibited	-	829
04A	Autumn	2258		Reg2	Autumn	Vanished	-	100
05A	Autumn	2293		Reg3	Autumn	Emerged	+	330
07A	Autumn	2324		Reg3	Autumn	Promoted	+	1116
08A	Autumn	2359		Reg3	Autumn	Inhibited	-	948
09A	Autumn	2213		Reg3	Autumn	Vanished	-	205
10A	Autumn	2318		Reg4	Autumn	Emerged	+	240
11A	Autumn	2265		Reg4	Autumn	Promoted	+	604
12A	Autumn	2305		Reg4	Autumn	Inhibited	-	520
13A	Autumn	1899		Reg4	Autumn	Vanished	-	1235
14A	Autumn	2207		Reg2	Spring	Emerged	+	221
15A	Autumn	2054		Reg2	Spring	Promoted	+	816
16A	Autumn	2351		Reg2	Spring	Inhibited	-	771
17A	Autumn	2221		Reg2	Spring	Vanished	-	36
18A	Autumn	2193		Reg4	Spring	Emerged	+	237
19A	Autumn	2102		Reg3	Spring	Promoted	+	453
20A	Autumn	2107		Reg3	Spring	Inhibited	-	1083
21A	Autumn	2032		Reg3	Spring	Vanished	-	71
22A	Autumn	2029		Reg4	Spring	Emerged	+	216
23A	Autumn	2023		Reg4	Spring	Promoted	+	424
24A	Autumn	1854		Reg4	Spring	Inhibited	-	798
25A	Autumn	1865		Reg4	Spring	Vanished	-	406
26A	Autumn	1588
27A	Autumn	1528
28A	Autumn	1552
29A	Autumn	1164
30A	Autumn	1207
31A	Autumn	1203
32A	Autumn	1162
01S	Spring	1580
02S	Spring	1549
03S	Spring	1616
04S	Spring	1615
05S	Spring	1594
06S	Spring	1687
07S	Spring	1690
08S	Spring	1669
09S	Spring	1708
10S	Spring	1667
11S	Spring	1649
12S	Spring	1610
13S	Spring	1610
14S	Spring	1672
15S	Spring	1594
16S	Spring	1619
17S	Spring	1553
18S	Spring	1674
19S	Spring	1683
20S	Spring	1510
21S	Spring	1602
22S	Spring	1551
23S	Spring	1196
24S	Spring	1237
25S	Spring	1208
26S	Spring	1339
27S	Spring	1449
28S	Spring	1304
29S	Spring	1271
30S	Spring	1149
31S	Spring	1200
32S	Spring	1256

## Sheet: Fig. 4B, Fig. S11
Fig. 4B Heatmap showing average copy number of key bacteria-encoded P-associated genes across sampling sites.The upper and lower panel represent the autumn and spring season, respectively. pstS: phosphate transport system substrate-binding gene; phoH: phosphate starvation-inducible gene; RNR: Ribonucleotide reductase (I: nrdABEFHI, II: nrdJ, III: nrdDG, TR: transcriptional regulator nrdR); plsX: …
Sample	Cumulative dendritic distance (km)	Season	Gene name	Pathway	Average gene copy number
01A	0	Autumn	6PGD	Pentose phosphate pathway	3.55007
01A	0	Autumn	G6PD	Pentose phosphate pathway	7.12745
01A	0	Autumn	phoH	Phosphate metabolism	8.5346
01A	0	Autumn	plsX	Phospholipid biosynthesis	8.94019
01A	0	Autumn	plsY	Phospholipid biosynthesis	8.00996
01A	0	Autumn	pstS	Phosphate metabolism	6.05606
01A	0	Autumn	RNR Ⅰ	Ribonucleotide reductase	12.1658
01A	0	Autumn	RNR Ⅱ+Ⅲ	Ribonucleotide reductase	3.62305
01A	0	Autumn	RNR TR	Ribonucleotide reductase	8.18424
02A	3.96411	Autumn	6PGD	Pentose phosphate pathway	5.39491
02A	3.96411	Autumn	G6PD	Pentose phosphate pathway	11.4981
02A	3.96411	Autumn	phoH	Phosphate metabolism	9.37785
02A	3.96411	Autumn	plsX	Phospholipid biosynthesis	10.385
02A	3.96411	Autumn	plsY	Phospholipid biosynthesis	9.56793
02A	3.96411	Autumn	pstS	Phosphate metabolism	7.94607
02A	3.96411	Autumn	RNR Ⅰ	Ribonucleotide reductase	12.4079
02A	3.96411	Autumn	RNR Ⅱ+Ⅲ	Ribonucleotide reductase	5.24491
02A	3.96411	Autumn	RNR TR	Ribonucleotide reductase	10.3688
03A	12.3579	Autumn	6PGD	Pentose phosphate pathway	6.50714
03A	12.3579	Autumn	G6PD	Pentose phosphate pathway	9.57662
03A	12.3579	Autumn	phoH	Phosphate metabolism	7.99852
03A	12.3579	Autumn	plsX	Phospholipid biosynthesis	8.24769
03A	12.3579	Autumn	plsY	Phospholipid biosynthesis	7.16991
03A	12.3579	Autumn	pstS	Phosphate metabolism	6.88222
03A	12.3579	Autumn	RNR Ⅰ	Ribonucleotide reductase	6.95325
03A	12.3579	Autumn	RNR Ⅱ+Ⅲ	Ribonucleotide reductase	3.62821
03A	12.3579	Autumn	RNR TR	Ribonucleotide reductase	9.11833
04A	24.7783	Autumn	6PGD	Pentose phosphate pathway	6.5053
04A	24.7783	Autumn	G6PD	Pentose phosphate pathway	9.14816
04A	24.7783	Autumn	phoH	Phosphate metabolism	8.50343
04A	24.7783	Autumn	plsX	Phospholipid biosynthesis	9.71133
04A	24.7783	Autumn	plsY	Phospholipid biosynthesis	8.05296
04A	24.7783	Autumn	pstS	Phosphate metabolism	8.6816
04A	24.7783	Autumn	RNR Ⅰ	Ribonucleotide reductase	7.76595
04A	24.7783	Autumn	RNR Ⅱ+Ⅲ	Ribonucleotide reductase	4.9057
04A	24.7783	Autumn	RNR TR	Ribonucleotide reductase	9.96728
05A	90.8004	Autumn	6PGD	Pentose phosphate pathway	7.32157
05A	90.8004	Autumn	G6PD	Pentose phosphate pathway	11.9478
05A	90.8004	Autumn	phoH	Phosphate metabolism	9.4812
05A	90.8004	Autumn	plsX	Phospholipid biosynthesis	10.5677
05A	90.8004	Autumn	plsY	Phospholipid biosynthesis	8.39553
05A	90.8004	Autumn	pstS	Phosphate metabolism	8.78478
05A	90.8004	Autumn	RNR Ⅰ	Ribonucleotide reductase	9.907
05A	90.8004	Autumn	RNR Ⅱ+Ⅲ	Ribonucleotide reductase	5.06757
05A	90.8004	Autumn	RNR TR	Ribonucleotide reductase	11.9384
07A	225.71	Autumn	6PGD	Pentose phosphate pathway	6.75491
07A	225.71	Autumn	G6PD	Pentose phosphate pathway	10.3661
07A	225.71	Autumn	phoH	Phosphate metabolism	8.58683
07A	225.71	Autumn	plsX	Phospholipid biosynthesis	10.328
07A	225.71	Autumn	plsY	Phospholipid biosynthesis	8.24975
07A	225.71	Autumn	pstS	Phosphate metabolism	8.83914
07A	225.71	Autumn	RNR Ⅰ	Ribonucleotide reductase	6.42558
07A	225.71	Autumn	RNR Ⅱ+Ⅲ	Ribonucleotide reductase	5.33229
07A	225.71	Autumn	RNR TR	Ribonucleotide reductase	9.07367
08A	283.567	Autumn	6PGD	Pentose phosphate pathway	6.89376
08A	283.567	Autumn	G6PD	Pentose phosphate pathway	10.8065
08A	283.567	Autumn	phoH	Phosphate metabolism	10.1512
08A	283.567	Autumn	plsX	Phospholipid biosynthesis	11.8556
08A	283.567	Autumn	plsY	Phospholipid biosynthesis	8.77345
08A	283.567	Autumn	pstS	Phosphate metabolism	8.96044
08A	283.567	Autumn	RNR Ⅰ	Ribonucleotide reductase	11.1163
08A	283.567	Autumn	RNR Ⅱ+Ⅲ	Ribonucleotide reductase	4.28136
08A	283.567	Autumn	RNR TR	Ribonucleotide reductase	12.385
09A	297.797	Autumn	6PGD	Pentose phosphate pathway	4.21714
09A	297.797	Autumn	G6PD	Pentose phosphate pathway	6.74607
09A	297.797	Autumn	phoH	Phosphate metabolism	6.07839
09A	297.797	Autumn	plsX	Phospholipid biosynthesis	5.39531
09A	297.797	Autumn	plsY	Phospholipid biosynthesis	5.86512
09A	297.797	Autumn	pstS	Phosphate metabolism	6.03903
09A	297.797	Autumn	RNR Ⅰ	Ribonucleotide reductase	5.9961
09A	297.797	Autumn	RNR Ⅱ+Ⅲ	Ribonucleotide reductase	3.24452
09A	297.797	Autumn	RNR TR	Ribonucleotide reductase	7.19654
10A	331.369	Autumn	6PGD	Pentose phosphate pathway	6.13853
10A	331.369	Autumn	G6PD	Pentose phosphate pathway	10.3496
10A	331.369	Autumn	phoH	Phosphate metabolism	10.8369
10A	331.369	Autumn	plsX	Phospholipid biosynthesis	9.93416
10A	331.369	Autumn	plsY	Phospholipid biosynthesis	8.89924
10A	331.369	Autumn	pstS	Phosphate metabolism	9.36908
10A	331.369	Autumn	RNR Ⅰ	Ribonucleotide reductase	9.60916
10A	331.369	Autumn	RNR Ⅱ+Ⅲ	Ribonucleotide reductase	4.93813
10A	331.369	Autumn	RNR TR	Ribonucleotide reductase	10.4937
11A	409.346	Autumn	6PGD	Pentose phosphate pathway	8.05602
11A	409.346	Autumn	G6PD	Pentose phosphate pathway	11.2112
11A	409.346	Autumn	phoH	Phosphate metabolism	11.3265
11A	409.346	Autumn	plsX	Phospholipid biosynthesis	11.7374
11A	409.346	Autumn	plsY	Phospholipid biosynthesis	9.98698
11A	409.346	Autumn	pstS	Phosphate metabolism	10.4072
11A	409.346	Autumn	RNR Ⅰ	Ribonucleotide reductase	11.5545
11A	409.346	Autumn	RNR Ⅱ+Ⅲ	Ribonucleotide reductase	5.73251
11A	409.346	Autumn	RNR TR	Ribonucleotide reductase	13.0584
12A	445.329	Autumn	6PGD	Pentose phosphate pathway	5.78535
12A	445.329	Autumn	G6PD	Pentose phosphate pathway	9.63499
12A	445.329	Autumn	phoH	Phosphate metabolism	10.4568
12A	445.329	Autumn	plsX	Phospholipid biosynthesis	9.07157
12A	445.329	Autumn	plsY	Phospholipid biosynthesis	8.84177
12A	445.329	Autumn	pstS	Phosphate metabolism	9.80559
12A	445.329	Autumn	RNR Ⅰ	Ribonucleotide reductase	10.8024
12A	445.329	Autumn	RNR Ⅱ+Ⅲ	Ribonucleotide reductase	4.78146
12A	445.329	Autumn	RNR TR	Ribonucleotide reductase	9.95447
13A	449.443	Autumn	6PGD	Pentose phosphate pathway	2.38254
13A	449.443	Autumn	G6PD	Pentose phosphate pathway	4.25992
13A	449.443	Autumn	phoH	Phosphate metabolism	6.11548
13A	449.443	Autumn	plsX	Phospholipid biosynthesis	5.31984
13A	449.443	Autumn	plsY	Phospholipid biosynthesis	4.69524
13A	449.443	Autumn	pstS	Phosphate metabolism	4.39841
13A	449.443	Autumn	RNR Ⅰ	Ribonucleotide reductase	6.18968
13A	449.443	Autumn	RNR Ⅱ+Ⅲ	Ribonucleotide reductase	2.57857
13A	449.443	Autumn	RNR TR	Ribonucleotide reductase	6.18492
14A	517.794	Autumn	6PGD	Pentose phosphate pathway	6.62507
14A	517.794	Autumn	G6PD	Pentose phosphate pathway	9.79773
14A	517.794	Autumn	phoH	Phosphate metabolism	8.1171
14A	517.794	Autumn	plsX	Phospholipid biosynthesis	7.09812
14A	517.794	Autumn	plsY	Phospholipid biosynthesis	5.86118
14A	517.794	Autumn	pstS	Phosphate metabolism	7.29892
14A	517.794	Autumn	RNR Ⅰ	Ribonucleotide reductase	6.97698
14A	517.794	Autumn	RNR Ⅱ+Ⅲ	Ribonucleotide reductase	4.26079
14A	517.794	Autumn	RNR TR	Ribonucleotide reductase	9.05447
15A	549	Autumn	6PGD	Pentose phosphate pathway	2.8996
15A	549	Autumn	G6PD	Pentose phosphate pathway	5.21825
15A	549	Autumn	phoH	Phosphate metabolism	4.41277
15A	549	Autumn	plsX	Phospholipid biosynthesis	5.48333
15A	549	Autumn	plsY	Phospholipid biosynthesis	4.2877
15A	549	Autumn	pstS	Phosphate metabolism	5.29134
15A	549	Autumn	RNR Ⅰ	Ribonucleotide reductase	6.10873
15A	549	Autumn	RNR Ⅱ+Ⅲ	Ribonucleotide reductase	3.2044
15A	549	Autumn	RNR TR	Ribonucleotide reductase	4.84964
16A	567.716	Autumn	6PGD	Pentose phosphate pathway	6.89134
16A	567.716	Autumn	G6PD	Pentose phosphate pathway	10.7981
16A	567.716	Autumn	phoH	Phosphate metabolism	9.51331
16A	567.716	Autumn	plsX	Phospholipid biosynthesis	11.4179
16A	567.716	Autumn	plsY	Phospholipid biosynthesis	11.1929
16A	567.716	Autumn	pstS	Phosphate metabolism	9.64462
16A	567.716	Autumn	RNR Ⅰ	Ribonucleotide reductase	11.1509
16A	567.716	Autumn	RNR Ⅱ+Ⅲ	Ribonucleotide reductase	5.47868
16A	567.716	Autumn	RNR TR	Ribonucleotide reductase	11.66
17A	611.919	Autumn	6PGD	Pentose phosphate pathway	4.99924
17A	611.919	Autumn	G6PD	Pentose phosphate pathway	8.25523
17A	611.919	Autumn	phoH	Phosphate metabolism	8.51364
17A	611.919	Autumn	plsX	Phospholipid biosynthesis	8.46634
17A	611.919	Autumn	plsY	Phospholipid biosynthesis	7.19015
17A	611.919	Autumn	pstS	Phosphate metabolism	6.26439
17A	611.919	Autumn	RNR Ⅰ	Ribonucleotide reductase	8.54722
17A	611.919	Autumn	RNR Ⅱ+Ⅲ	Ribonucleotide reductase	5.66039
17A	611.919	Autumn	RNR TR	Ribonucleotide reductase	9.20047
18A	667.994	Autumn	6PGD	Pentose phosphate pathway	3.30126
18A	667.994	Autumn	G6PD	Pentose phosphate pathway	5.87309
18A	667.994	Autumn	phoH	Phosphate metabolism	6.57226
18A	667.994	Autumn	plsX	Phospholipid biosynthesis	6.59408
18A	667.994	Autumn	plsY	Phospholipid biosynthesis	5.33773
18A	667.994	Autumn	pstS	Phosphate metabolism	5.81273
18A	667.994	Autumn	RNR Ⅰ	Ribonucleotide reductase	5.76905
18A	667.994	Autumn	RNR Ⅱ+Ⅲ	Ribonucleotide reductase	3.75123
18A	667.994	Autumn	RNR TR	Ribonucleotide reductase	7.25804
19A	669.235	Autumn	6PGD	Pentose phosphate pathway	2.57309
19A	669.235	Autumn	G6PD	Pentose phosphate pathway	5.17951
19A	669.235	Autumn	phoH	Phosphate metabolism	5.05483
19A	669.235	Autumn	plsX	Phospholipid biosynthesis	4.52789
19A	669.235	Autumn	plsY	Phospholipid biosynthesis	4.49693
19A	669.235	Autumn	pstS	Phosphate metabolism	3.9667
19A	669.235	Autumn	RNR Ⅰ	Ribonucleotide reductase	4.70794
19A	669.235	Autumn	RNR Ⅱ+Ⅲ	Ribonucleotide reductase	3.68099
19A	669.235	Autumn	RNR TR	Ribonucleotide reductase	5.08185
20A	737.391	Autumn	6PGD	Pentose phosphate pathway	3.62262
20A	737.391	Autumn	G6PD	Pentose phosphate pathway	5.90952
20A	737.391	Autumn	phoH	Phosphate metabolism	6.10602
20A	737.391	Autumn	plsX	Phospholipid biosynthesis	6.1627
20A	737.391	Autumn	plsY	Phospholipid biosynthesis	5.79365
20A	737.391	Autumn	pstS	Phosphate metabolism	6.19286
20A	737.391	Autumn	RNR Ⅰ	Ribonucleotide reductase	4.35238
20A	737.391	Autumn	RNR Ⅱ+Ⅲ	Ribonucleotide reductase	3.74289
20A	737.391	Autumn	RNR TR	Ribonucleotide reductase	6.85278
21A	805.906	Autumn	6PGD	Pentose phosphate pathway	3.58892
21A	805.906	Autumn	G6PD	Pentose phosphate pathway	6.17186
21A	805.906	Autumn	phoH	Phosphate metabolism	7.44535
21A	805.906	Autumn	plsX	Phospholipid biosynthesis	5.67468
21A	805.906	Autumn	plsY	Phospholipid biosynthesis	6.49968
21A	805.906	Autumn	pstS	Phosphate metabolism	7.314
21A	805.906	Autumn	RNR Ⅰ	Ribonucleotide reductase	4.5119
21A	805.906	Autumn	RNR Ⅱ+Ⅲ	Ribonucleotide reductase	4.58737
21A	805.906	Autumn	RNR TR	Ribonucleotide reductase	7.53586
22A	825.488	Autumn	6PGD	Pentose phosphate pathway	3.14051
22A	825.488	Autumn	G6PD	Pentose phosphate pathway	5.10166
22A	825.488	Autumn	phoH	Phosphate metabolism	6.82835
22A	825.488	Autumn	plsX	Phospholipid biosynthesis	5.72507
22A	825.488	Autumn	plsY	Phospholipid biosynthesis	4.66714
22A	825.488	Autumn	pstS	Phosphate metabolism	4.21162
22A	825.488	Autumn	RNR Ⅰ	Ribonucleotide reductase	4.02864
22A	825.488	Autumn	RNR Ⅱ+Ⅲ	Ribonucleotide reductase	3.19574
22A	825.488	Autumn	RNR TR	Ribonucleotide reductase	6.93784
23A	888.407	Autumn	6PGD	Pentose phosphate pathway	2.66349
23A	888.407	Autumn	G6PD	Pentose phosphate pathway	4.53056
23A	888.407	Autumn	phoH	Phosphate metabolism	5.61677
23A	888.407	Autumn	plsX	Phospholipid biosynthesis	5.51115
23A	888.407	Autumn	plsY	Phospholipid biosynthesis	5.87226
23A	888.407	Autumn	pstS	Phosphate metabolism	5.50559
23A	888.407	Autumn	RNR Ⅰ	Ribonucleotide reductase	7.09206
23A	888.407	Autumn	RNR Ⅱ+Ⅲ	Ribonucleotide reductase	3.12309
23A	888.407	Autumn	RNR TR	Ribonucleotide reductase	6.02983
24A	947.11	Autumn	6PGD	Pentose phosphate pathway	3.47428
24A	947.11	Autumn	G6PD	Pentose phosphate pathway	5.94571
24A	947.11	Autumn	phoH	Phosphate metabolism	6.24737
24A	947.11	Autumn	plsX	Phospholipid biosynthesis	5.94571
24A	947.11	Autumn	plsY	Phospholipid biosynthesis	5.50209
24A	947.11	Autumn	pstS	Phosphate metabolism	5.26353
24A	947.11	Autumn	RNR Ⅰ	Ribonucleotide reductase	5.34578
24A	947.11	Autumn	RNR Ⅱ+Ⅲ	Ribonucleotide reductase	3.19607
24A	947.11	Autumn	RNR TR	Ribonucleotide reductase	7.22828
25A	1009.08	Autumn	6PGD	Pentose phosphate pathway	2.65087
25A	1009.08	Autumn	G6PD	Pentose phosphate pathway	6.63099
25A	1009.08	Autumn	phoH	Phosphate metabolism	6.60051
25A	1009.08	Autumn	plsX	Phospholipid biosynthesis	5.86396
25A	1009.08	Autumn	plsY	Phospholipid biosynthesis	5.03579
25A	1009.08	Autumn	pstS	Phosphate metabolism	5.52785
25A	1009.08	Autumn	RNR Ⅰ	Ribonucleotide reductase	5.84008
25A	1009.08	Autumn	RNR Ⅱ+Ⅲ	Ribonucleotide reductase	3.88575
25A	1009.08	Autumn	RNR TR	Ribonucleotide reductase	6.60606
26A	1020.52	Autumn	6PGD	Pentose phosphate pathway	2.01032
26A	1020.52	Autumn	G6PD	Pentose phosphate pathway	3.31548
26A	1020.52	Autumn	phoH	Phosphate metabolism	3.2592
26A	1020.52	Autumn	plsX	Phospholipid biosynthesis	3.6381
26A	1020.52	Autumn	plsY	Phospholipid biosynthesis	3.76032
26A	1020.52	Autumn	pstS	Phosphate metabolism	2.7921
26A	1020.52	Autumn	RNR Ⅰ	Ribonucleotide reductase	3.09286
26A	1020.52	Autumn	RNR Ⅱ+Ⅲ	Ribonucleotide reductase	2.80317
26A	1020.52	Autumn	RNR TR	Ribonucleotide reductase	4.3004
27A	1036.28	Autumn	6PGD	Pentose phosphate pathway	3.21753
27A	1036.28	Autumn	G6PD	Pentose phosphate pathway	5.13867
27A	1036.28	Autumn	phoH	Phosphate metabolism	5.18947
27A	1036.28	Autumn	plsX	Phospholipid biosynthesis	5.77633
27A	1036.28	Autumn	plsY	Phospholipid biosynthesis	5.37276
27A	1036.28	Autumn	pstS	Phosphate metabolism	4.87673
27A	1036.28	Autumn	RNR Ⅰ	Ribonucleotide reductase	6.86439
27A	1036.28	Autumn	RNR Ⅱ+Ⅲ	Ribonucleotide reductase	3.35011
27A	1036.28	Autumn	RNR TR	Ribonucleotide reductase	6.22287
28A	1130.95	Autumn	6PGD	Pentose phosphate pathway	4.34726
28A	1130.95	Autumn	G6PD	Pentose phosphate pathway	7.79253
28A	1130.95	Autumn	phoH	Phosphate metabolism	4.94747
28A	1130.95	Autumn	plsX	Phospholipid biosynthesis	6.3635
28A	1130.95	Autumn	plsY	Phospholipid biosynthesis	5.69333
28A	1130.95	Autumn	pstS	Phosphate metabolism	6.42108
28A	1130.95	Autumn	RNR Ⅰ	Ribonucleotide reductase	5.80476
28A	1130.95	Autumn	RNR Ⅱ+Ⅲ	Ribonucleotide reductase	3.4683
28A	1130.95	Autumn	RNR TR	Ribonucleotide reductase	7.26246
29A	1175.44	Autumn	6PGD	Pentose phosphate pathway	3.49329
29A	1175.44	Autumn	G6PD	Pentose phosphate pathway	6.99535
29A	1175.44	Autumn	phoH	Phosphate metabolism	5.68658
29A	1175.44	Autumn	plsX	Phospholipid biosynthesis	4.95754
29A	1175.44	Autumn	plsY	Phospholipid biosynthesis	4.42579
29A	1175.44	Autumn	pstS	Phosphate metabolism	5.25675
29A	1175.44	Autumn	RNR Ⅰ	Ribonucleotide reductase	6.65794
29A	1175.44	Autumn	RNR Ⅱ+Ⅲ	Ribonucleotide reductase	3.32464
29A	1175.44	Autumn	RNR TR	Ribonucleotide reductase	5.75364
30A	1195.98	Autumn	6PGD	Pentose phosphate pathway	3.19459
30A	1195.98	Autumn	G6PD	Pentose phosphate pathway	5.85664
30A	1195.98	Autumn	phoH	Phosphate metabolism	5.5596
30A	1195.98	Autumn	plsX	Phospholipid biosynthesis	5.20325
30A	1195.98	Autumn	plsY	Phospholipid biosynthesis	4.93543
30A	1195.98	Autumn	pstS	Phosphate metabolism	4.24141
30A	1195.98	Autumn	RNR Ⅰ	Ribonucleotide reductase	4.88348
30A	1195.98	Autumn	RNR Ⅱ+Ⅲ	Ribonucleotide reductase	4.15725
30A	1195.98	Autumn	RNR TR	Ribonucleotide reductase	6.48911
31A	1106.63	Autumn	6PGD	Pentose phosphate pathway	2.77821
31A	1106.63	Autumn	G6PD	Pentose phosphate pathway	5.94372
31A	1106.63	Autumn	phoH	Phosphate metabolism	4.93301
31A	1106.63	Autumn	plsX	Phospholipid biosynthesis	5.85483
31A	1106.63	Autumn	plsY	Phospholipid biosynthesis	5.71991
31A	1106.63	Autumn	pstS	Phosphate metabolism	3.42468
31A	1106.63	Autumn	RNR Ⅰ	Ribonucleotide reductase	6.95
31A	1106.63	Autumn	RNR Ⅱ+Ⅲ	Ribonucleotide reductase	3.98539
31A	1106.63	Autumn	RNR TR	Ribonucleotide reductase	5.38463
32A	1272.3	Autumn	6PGD	Pentose phosphate pathway	3.59206
32A	1272.3	Autumn	G6PD	Pentose phosphate pathway	6.25794
32A	1272.3	Autumn	phoH	Phosphate metabolism	5.00119
32A	1272.3	Autumn	plsX	Phospholipid biosynthesis	6.36508
32A	1272.3	Autumn	plsY	Phospholipid biosynthesis	5.87619
32A	1272.3	Autumn	pstS	Phosphate metabolism	5.02738
32A	1272.3	Autumn	RNR Ⅰ	Ribonucleotide reductase	7.37857
32A	1272.3	Autumn	RNR Ⅱ+Ⅲ	Ribonucleotide reductase	3.24603
32A	1272.3	Autumn	RNR TR	Ribonucleotide reductase	6.42183
01S	0	Spring	6PGD	Pentose phosphate pathway	3.74214
01S	0	Spring	G6PD	Pentose phosphate pathway	5.42193
01S	0	Spring	phoH	Phosphate metabolism	5.84394
01S	0	Spring	plsX	Phospholipid biosynthesis	7.4224
01S	0	Spring	plsY	Phospholipid biosynthesis	6.62558
01S	0	Spring	pstS	Phosphate metabolism	7.46021
01S	0	Spring	RNR Ⅰ	Ribonucleotide reductase	5.25992
01S	0	Spring	RNR Ⅱ+Ⅲ	Ribonucleotide reductase	3.7189
01S	0	Spring	RNR TR	Ribonucleotide reductase	6.71768
02S	3.96411	Spring	6PGD	Pentose phosphate pathway	4.03063
02S	3.96411	Spring	G6PD	Pentose phosphate pathway	7.12514
02S	3.96411	Spring	phoH	Phosphate metabolism	9.09387
02S	3.96411	Spring	plsX	Phospholipid biosynthesis	9.32994
02S	3.96411	Spring	plsY	Phospholipid biosynthesis	9.82082
02S	3.96411	Spring	pstS	Phosphate metabolism	7.13748
02S	3.96411	Spring	RNR Ⅰ	Ribonucleotide reductase	8.4636
02S	3.96411	Spring	RNR Ⅱ+Ⅲ	Ribonucleotide reductase	3.70527
02S	3.96411	Spring	RNR TR	Ribonucleotide reductase	8.98903
03S	12.3579	Spring	6PGD	Pentose phosphate pathway	4.36959
03S	12.3579	Spring	G6PD	Pentose phosphate pathway	7.11569
03S	12.3579	Spring	phoH	Phosphate metabolism	7.21199
03S	12.3579	Spring	plsX	Phospholipid biosynthesis	7.02653
03S	12.3579	Spring	plsY	Phospholipid biosynthesis	6.86657
03S	12.3579	Spring	pstS	Phosphate metabolism	5.83198
03S	12.3579	Spring	RNR Ⅰ	Ribonucleotide reductase	7.96754
03S	12.3579	Spring	RNR Ⅱ+Ⅲ	Ribonucleotide reductase	4.89921
03S	12.3579	Spring	RNR TR	Ribonucleotide reductase	7.2314
04S	24.7783	Spring	6PGD	Pentose phosphate pathway	6.22944
04S	24.7783	Spring	G6PD	Pentose phosphate pathway	8.76475
04S	24.7783	Spring	phoH	Phosphate metabolism	7.22346
04S	24.7783	Spring	plsX	Phospholipid biosynthesis	10.5834
04S	24.7783	Spring	plsY	Phospholipid biosynthesis	9.71
04S	24.7783	Spring	pstS	Phosphate metabolism	6.80845
04S	24.7783	Spring	RNR Ⅰ	Ribonucleotide reductase	5.39802
04S	24.7783	Spring	RNR Ⅱ+Ⅲ	Ribonucleotide reductase	4.07627
04S	24.7783	Spring	RNR TR	Ribonucleotide reductase	8.78937
05S	90.8004	Spring	6PGD	Pentose phosphate pathway	4.85483
05S	90.8004	Spring	G6PD	Pentose phosphate pathway	6.78622
05S	90.8004	Spring	phoH	Phosphate metabolism	6.1061
05S	90.8004	Spring	plsX	Phospholipid biosynthesis	6.81519
05S	90.8004	Spring	plsY	Phospholipid biosynthesis	5.889
05S	90.8004	Spring	pstS	Phosphate metabolism	6.04892
05S	90.8004	Spring	RNR Ⅰ	Ribonucleotide reductase	6.79683
05S	90.8004	Spring	RNR Ⅱ+Ⅲ	Ribonucleotide reductase	4.3311
05S	90.8004	Spring	RNR TR	Ribonucleotide reductase	7.41959
06S	175.28	Spring	6PGD	Pentose phosphate pathway	6.66714
06S	175.28	Spring	G6PD	Pentose phosphate pathway	8.52633
06S	175.28	Spring	phoH	Phosphate metabolism	8.76061
06S	175.28	Spring	plsX	Phospholipid biosynthesis	9.52287
06S	175.28	Spring	plsY	Phospholipid biosynthesis	9.70184
06S	175.28	Spring	pstS	Phosphate metabolism	8.14636
06S	175.28	Spring	RNR Ⅰ	Ribonucleotide reductase	10.3081
06S	175.28	Spring	RNR Ⅱ+Ⅲ	Ribonucleotide reductase	4.5566
06S	175.28	Spring	RNR TR	Ribonucleotide reductase	9.82453
07S	225.71	Spring	6PGD	Pentose phosphate pathway	4.37038
07S	225.71	Spring	G6PD	Pentose phosphate pathway	7.15094
07S	225.71	Spring	phoH	Phosphate metabolism	6.87576
07S	225.71	Spring	plsX	Phospholipid biosynthesis	7.35696
07S	225.71	Spring	plsY	Phospholipid biosynthesis	6.00173
07S	225.71	Spring	pstS	Phosphate metabolism	6.99668
07S	225.71	Spring	RNR Ⅰ	Ribonucleotide reductase	3.67341
07S	225.71	Spring	RNR Ⅱ+Ⅲ	Ribonucleotide reductase	3.60862
07S	225.71	Spring	RNR TR	Ribonucleotide reductase	7.21894
08S	283.567	Spring	6PGD	Pentose phosphate pathway	4.67309
08S	283.567	Spring	G6PD	Pentose phosphate pathway	5.78582
08S	283.567	Spring	phoH	Phosphate metabolism	6.91641
08S	283.567	Spring	plsX	Phospholipid biosynthesis	5.30729
08S	283.567	Spring	plsY	Phospholipid biosynthesis	4.81245
08S	283.567	Spring	pstS	Phosphate metabolism	6.00924
08S	283.567	Spring	RNR Ⅰ	Ribonucleotide reductase	3.76627
08S	283.567	Spring	RNR Ⅱ+Ⅲ	Ribonucleotide reductase	2.84336
08S	283.567	Spring	RNR TR	Ribonucleotide reductase	6.56281
09S	297.797	Spring	6PGD	Pentose phosphate pathway	3.9224
09S	297.797	Spring	G6PD	Pentose phosphate pathway	5.22518
09S	297.797	Spring	phoH	Phosphate metabolism	6.79311
09S	297.797	Spring	plsX	Phospholipid biosynthesis	6.60173
09S	297.797	Spring	plsY	Phospholipid biosynthesis	6.83348
09S	297.797	Spring	pstS	Phosphate metabolism	5.96887
09S	297.797	Spring	RNR Ⅰ	Ribonucleotide reductase	5.38027
09S	297.797	Spring	RNR Ⅱ+Ⅲ	Ribonucleotide reductase	3.06003
09S	297.797	Spring	RNR TR	Ribonucleotide reductase	6.63229
10S	331.369	Spring	6PGD	Pentose phosphate pathway	5.52428
10S	331.369	Spring	G6PD	Pentose phosphate pathway	4.86558
10S	331.369	Spring	phoH	Phosphate metabolism	7.03323
10S	331.369	Spring	plsX	Phospholipid biosynthesis	6.65051
10S	331.369	Spring	plsY	Phospholipid biosynthesis	5.52035
10S	331.369	Spring	pstS	Phosphate metabolism	4.26999
10S	331.369	Spring	RNR Ⅰ	Ribonucleotide reductase	4.44405
10S	331.369	Spring	RNR Ⅱ+Ⅲ	Ribonucleotide reductase	3.83943
10S	331.369	Spring	RNR TR	Ribonucleotide reductase	6.32753
11S	409.346	Spring	6PGD	Pentose phosphate pathway	3.88102
11S	409.346	Spring	G6PD	Pentose phosphate pathway	6.50606
11S	409.346	Spring	phoH	Phosphate metabolism	5.91385
11S	409.346	Spring	plsX	Phospholipid biosynthesis	4.86883
11S	409.346	Spring	plsY	Phospholipid biosynthesis	5.16209
11S	409.346	Spring	pstS	Phosphate metabolism	6.2526
11S	409.346	Spring	RNR Ⅰ	Ribonucleotide reductase	4.70245
11S	409.346	Spring	RNR Ⅱ+Ⅲ	Ribonucleotide reductase	3.30783
11S	409.346	Spring	RNR TR	Ribonucleotide reductase	5.71807
12S	445.329	Spring	6PGD	Pentose phosphate pathway	4.68295
12S	445.329	Spring	G6PD	Pentose phosphate pathway	5.37868
12S	445.329	Spring	phoH	Phosphate metabolism	6.2183
12S	445.329	Spring	plsX	Phospholipid biosynthesis	5.25084
12S	445.329	Spring	plsY	Phospholipid biosynthesis	5.72154
12S	445.329	Spring	pstS	Phosphate metabolism	3.73973
12S	445.329	Spring	RNR Ⅰ	Ribonucleotide reductase	4.08975
12S	445.329	Spring	RNR Ⅱ+Ⅲ	Ribonucleotide reductase	4.22151
12S	445.329	Spring	RNR TR	Ribonucleotide reductase	5.54052
13S	449.443	Spring	6PGD	Pentose phosphate pathway	5.05887
13S	449.443	Spring	G6PD	Pentose phosphate pathway	8.05566
13S	449.443	Spring	phoH	Phosphate metabolism	6.40462
13S	449.443	Spring	plsX	Phospholipid biosynthesis	5.53669
13S	449.443	Spring	plsY	Phospholipid biosynthesis	5.8022
13S	449.443	Spring	pstS	Phosphate metabolism	5.78986
13S	449.443	Spring	RNR Ⅰ	Ribonucleotide reductase	6.58467
13S	449.443	Spring	RNR Ⅱ+Ⅲ	Ribonucleotide reductase	2.71602
13S	449.443	Spring	RNR TR	Ribonucleotide reductase	5.75022
14S	517.794	Spring	6PGD	Pentose phosphate pathway	4.71356
14S	517.794	Spring	G6PD	Pentose phosphate pathway	5.014
14S	517.794	Spring	phoH	Phosphate metabolism	5.4403
14S	517.794	Spring	plsX	Phospholipid biosynthesis	6.5382
14S	517.794	Spring	plsY	Phospholipid biosynthesis	5.4632
14S	517.794	Spring	pstS	Phosphate metabolism	4.47514
14S	517.794	Spring	RNR Ⅰ	Ribonucleotide reductase	4.32229
14S	517.794	Spring	RNR Ⅱ+Ⅲ	Ribonucleotide reductase	3.56645
14S	517.794	Spring	RNR TR	Ribonucleotide reductase	5.66919
15S	549	Spring	6PGD	Pentose phosphate pathway	2.63936
15S	549	Spring	G6PD	Pentose phosphate pathway	4.55216
15S	549	Spring	phoH	Phosphate metabolism	4.41133
15S	549	Spring	plsX	Phospholipid biosynthesis	4.39939
15S	549	Spring	plsY	Phospholipid biosynthesis	4.42677
15S	549	Spring	pstS	Phosphate metabolism	3.90534
15S	549	Spring	RNR Ⅰ	Ribonucleotide reductase	3.54253
15S	549	Spring	RNR Ⅱ+Ⅲ	Ribonucleotide reductase	2.80332
15S	549	Spring	RNR TR	Ribonucleotide reductase	4.4105
16S	567.716	Spring	6PGD	Pentose phosphate pathway	3.11512
16S	567.716	Spring	G6PD	Pentose phosphate pathway	4.30126
16S	567.716	Spring	phoH	Phosphate metabolism	4.53654
16S	567.716	Spring	plsX	Phospholipid biosynthesis	4.34726
16S	567.716	Spring	plsY	Phospholipid biosynthesis	3.93892
16S	567.716	Spring	pstS	Phosphate metabolism	4.01273
16S	567.716	Spring	RNR Ⅰ	Ribonucleotide reductase	3.13929
16S	567.716	Spring	RNR Ⅱ+Ⅲ	Ribonucleotide reductase	3.05123
16S	567.716	Spring	RNR TR	Ribonucleotide reductase	5.34686
17S	611.919	Spring	6PGD	Pentose phosphate pathway	2.25523
17S	611.919	Spring	G6PD	Pentose phosphate pathway	4.2636
17S	611.919	Spring	phoH	Phosphate metabolism	3.67763
17S	611.919	Spring	plsX	Phospholipid biosynthesis	4.20014
17S	611.919	Spring	plsY	Phospholipid biosynthesis	4.21562
17S	611.919	Spring	pstS	Phosphate metabolism	4.90339
17S	611.919	Spring	RNR Ⅰ	Ribonucleotide reductase	3.07937
17S	611.919	Spring	RNR Ⅱ+Ⅲ	Ribonucleotide reductase	1.89657
17S	611.919	Spring	RNR TR	Ribonucleotide reductase	4.18986
18S	667.994	Spring	6PGD	Pentose phosphate pathway	3.74026
18S	667.994	Spring	G6PD	Pentose phosphate pathway	4.42478
18S	667.994	Spring	phoH	Phosphate metabolism	5.64751
18S	667.994	Spring	plsX	Phospholipid biosynthesis	4.6688
18S	667.994	Spring	plsY	Phospholipid biosynthesis	4.68344
18S	667.994	Spring	pstS	Phosphate metabolism	3.66086
18S	667.994	Spring	RNR Ⅰ	Ribonucleotide reductase	3.83705
18S	667.994	Spring	RNR Ⅱ+Ⅲ	Ribonucleotide reductase	3.04784
18S	667.994	Spring	RNR TR	Ribonucleotide reductase	6.30855
19S	669.235	Spring	6PGD	Pentose phosphate pathway	4.60804
19S	669.235	Spring	G6PD	Pentose phosphate pathway	6.28701
19S	669.235	Spring	phoH	Phosphate metabolism	5.82792
19S	669.235	Spring	plsX	Phospholipid biosynthesis	5.35408
19S	669.235	Spring	plsY	Phospholipid biosynthesis	5.10007
19S	669.235	Spring	pstS	Phosphate metabolism	5.18304
19S	669.235	Spring	RNR Ⅰ	Ribonucleotide reductase	7.40913
19S	669.235	Spring	RNR Ⅱ+Ⅲ	Ribonucleotide reductase	2.76836
19S	669.235	Spring	RNR TR	Ribonucleotide reductase	5.78225
20S	737.391	Spring	6PGD	Pentose phosphate pathway	5.71638
20S	737.391	Spring	G6PD	Pentose phosphate pathway	8.23705
20S	737.391	Spring	phoH	Phosphate metabolism	5.85133
20S	737.391	Spring	plsX	Phospholipid biosynthesis	4.05689
20S	737.391	Spring	plsY	Phospholipid biosynthesis	5.0509
20S	737.391	Spring	pstS	Phosphate metabolism	4.26288
20S	737.391	Spring	RNR Ⅰ	Ribonucleotide reductase	8.20198
20S	737.391	Spring	RNR Ⅱ+Ⅲ	Ribonucleotide reductase	2.14102
20S	737.391	Spring	RNR TR	Ribonucleotide reductase	5.89899
21S	805.906	Spring	6PGD	Pentose phosphate pathway	3.98936
21S	805.906	Spring	G6PD	Pentose phosphate pathway	5.74336
21S	805.906	Spring	phoH	Phosphate metabolism	5.07276
21S	805.906	Spring	plsX	Phospholipid biosynthesis	6.61558
21S	805.906	Spring	plsY	Phospholipid biosynthesis	7.3513
21S	805.906	Spring	pstS	Phosphate metabolism	4.56916
21S	805.906	Spring	RNR Ⅰ	Ribonucleotide reductase	6.52547
21S	805.906	Spring	RNR Ⅱ+Ⅲ	Ribonucleotide reductase	2.50245
21S	805.906	Spring	RNR TR	Ribonucleotide reductase	6.78939
22S	825.488	Spring	6PGD	Pentose phosphate pathway	2.71685
22S	825.488	Spring	G6PD	Pentose phosphate pathway	3.80455
22S	825.488	Spring	phoH	Phosphate metabolism	4.23828
22S	825.488	Spring	plsX	Phospholipid biosynthesis	4.43907
22S	825.488	Spring	plsY	Phospholipid biosynthesis	3.60133
22S	825.488	Spring	pstS	Phosphate metabolism	3.4807
22S	825.488	Spring	RNR Ⅰ	Ribonucleotide reductase	2.57738
22S	825.488	Spring	RNR Ⅱ+Ⅲ	Ribonucleotide reductase	2.69102
22S	825.488	Spring	RNR TR	Ribonucleotide reductase	4.17835
23S	888.407	Spring	6PGD	Pentose phosphate pathway	4.2592
23S	888.407	Spring	G6PD	Pentose phosphate pathway	5.25289
23S	888.407	Spring	phoH	Phosphate metabolism	4.0232
23S	888.407	Spring	plsX	Phospholipid biosynthesis	3.90927
23S	888.407	Spring	plsY	Phospholipid biosynthesis	3.78824
23S	888.407	Spring	pstS	Phosphate metabolism	4.81483
23S	888.407	Spring	RNR Ⅰ	Ribonucleotide reductase	4.91032
23S	888.407	Spring	RNR Ⅱ+Ⅲ	Ribonucleotide reductase	1.83384
23S	888.407	Spring	RNR TR	Ribonucleotide reductase	3.93546
24S	947.11	Spring	6PGD	Pentose phosphate pathway	3.9031
24S	947.11	Spring	G6PD	Pentose phosphate pathway	4.88925
24S	947.11	Spring	phoH	Phosphate metabolism	4.26461
24S	947.11	Spring	plsX	Phospholipid biosynthesis	3.09304
24S	947.11	Spring	plsY	Phospholipid biosynthesis	3.04343
24S	947.11	Spring	pstS	Phosphate metabolism	5.06811
24S	947.11	Spring	RNR Ⅰ	Ribonucleotide reductase	6.35076
24S	947.11	Spring	RNR Ⅱ+Ⅲ	Ribonucleotide reductase	1.87753
24S	947.11	Spring	RNR TR	Ribonucleotide reductase	4.18557
25S	1009.08	Spring	6PGD	Pentose phosphate pathway	2.55844
25S	1009.08	Spring	G6PD	Pentose phosphate pathway	4.63268
25S	1009.08	Spring	phoH	Phosphate metabolism	3.35422
25S	1009.08	Spring	plsX	Phospholipid biosynthesis	3.26082
25S	1009.08	Spring	plsY	Phospholipid biosynthesis	2.77504
25S	1009.08	Spring	pstS	Phosphate metabolism	3.72828
25S	1009.08	Spring	RNR Ⅰ	Ribonucleotide reductase	2.10476
25S	1009.08	Spring	RNR Ⅱ+Ⅲ	Ribonucleotide reductase	1.58308
25S	1009.08	Spring	RNR TR	Ribonucleotide reductase	3.95729
26S	1020.52	Spring	6PGD	Pentose phosphate pathway	3.68734
26S	1020.52	Spring	G6PD	Pentose phosphate pathway	5.06908
26S	1020.52	Spring	phoH	Phosphate metabolism	5.05173
26S	1020.52	Spring	plsX	Phospholipid biosynthesis	4.23063
26S	1020.52	Spring	plsY	Phospholipid biosynthesis	4.27388
26S	1020.52	Spring	pstS	Phosphate metabolism	4.05765
26S	1020.52	Spring	RNR Ⅰ	Ribonucleotide reductase	4.05913
26S	1020.52	Spring	RNR Ⅱ+Ⅲ	Ribonucleotide reductase	3.03622
26S	1020.52	Spring	RNR TR	Ribonucleotide reductase	4.60368
27S	1036.28	Spring	6PGD	Pentose phosphate pathway	3.12388
27S	1036.28	Spring	G6PD	Pentose phosphate pathway	4.21757
27S	1036.28	Spring	phoH	Phosphate metabolism	5.16447
27S	1036.28	Spring	plsX	Phospholipid biosynthesis	4.27154
27S	1036.28	Spring	plsY	Phospholipid biosynthesis	3.1013
27S	1036.28	Spring	pstS	Phosphate metabolism	3.56641
27S	1036.28	Spring	RNR Ⅰ	Ribonucleotide reductase	2.95159
27S	1036.28	Spring	RNR Ⅱ+Ⅲ	Ribonucleotide reductase	2.69614
27S	1036.28	Spring	RNR TR	Ribonucleotide reductase	3.55646
28S	1130.95	Spring	6PGD	Pentose phosphate pathway	3.56039
28S	1130.95	Spring	G6PD	Pentose phosphate pathway	4.69625
28S	1130.95	Spring	phoH	Phosphate metabolism	3.54744
28S	1130.95	Spring	plsX	Phospholipid biosynthesis	3.26209
28S	1130.95	Spring	plsY	Phospholipid biosynthesis	3.24542
28S	1130.95	Spring	pstS	Phosphate metabolism	3.64975
28S	1130.95	Spring	RNR Ⅰ	Ribonucleotide reductase	1.79809
28S	1130.95	Spring	RNR Ⅱ+Ⅲ	Ribonucleotide reductase	2.71165
28S	1130.95	Spring	RNR TR	Ribonucleotide reductase	4.7978
29S	1175.44	Spring	6PGD	Pentose phosphate pathway	0
29S	1175.44	Spring	G6PD	Pentose phosphate pathway	0
29S	1175.44	Spring	phoH	Phosphate metabolism	0.125
29S	1175.44	Spring	plsX	Phospholipid biosynthesis	0.125
29S	1175.44	Spring	plsY	Phospholipid biosynthesis	0.125
29S	1175.44	Spring	pstS	Phosphate metabolism	0
29S	1175.44	Spring	RNR Ⅰ	Ribonucleotide reductase	0
29S	1175.44	Spring	RNR Ⅱ+Ⅲ	Ribonucleotide reductase	0
29S	1175.44	Spring	RNR TR	Ribonucleotide reductase	0.125
30S	1195.98	Spring	6PGD	Pentose phosphate pathway	3.28968
30S	1195.98	Spring	G6PD	Pentose phosphate pathway	4.68254
30S	1195.98	Spring	phoH	Phosphate metabolism	4.24643
30S	1195.98	Spring	plsX	Phospholipid biosynthesis	3.74087
30S	1195.98	Spring	plsY	Phospholipid biosynthesis	4.04087
30S	1195.98	Spring	pstS	Phosphate metabolism	3.74087
30S	1195.98	Spring	RNR Ⅰ	Ribonucleotide reductase	3.28889
30S	1195.98	Spring	RNR Ⅱ+Ⅲ	Ribonucleotide reductase	2.34722
30S	1195.98	Spring	RNR TR	Ribonucleotide reductase	4.30198
31S	1106.63	Spring	6PGD	Pentose phosphate pathway	2.68773
[truncated: 17 more rows]

[truncated: 28 more sheets: Fig. 5A, Fig. 5B, Figs. 5C-5D, Fig. 6A, Fig. 6B, Fig. 6C, Fig. 6D, Fig. S2, Figs. S3A-S3C, Fig. S3D, Fig. S4, Fig. S5, Fig. S6, Fig. S7A, Fig. S7B, Fig. S8, Fig. S9A, Fig. S9B, Fig. S10A, Fig. S10B …]
